# Supplementary material for: A BRCA1-mutation associated DNA methylation signature in blood cells predicts sporadic breast cancer incidence and survival
Source: Genome Med. 2014 Jun 27;6(6):47. doi: 10.1186/gm567 (PMC4110671; doi:10.1186/gm567)
Supplement: Additional file 1 — Description of the BRCA1 Study (White Blood Cell DNA samples from the Charles University in Prague). [file gm567-S1.xls]

## Sheet: Data file 1
Additional data file1: Description of the BRCA1 Study (White Blood Cell DNA samples from the Charles University in Prague).
					Breast Cancer Characteristics
Cohort	Gene	Mutation	Age at Blood Sampling	Breast Cancer diagnosed	ER	Progesterone Receptor	HER2 Expression	Tumour Histology	Grade	T stage	N stage	M stage
1	BRCA1	5382insC	60	YES	neg.	neg.	neg.	ductal	3	2	1	0
1	BRCA1	5382insC	51	YES	neg.	neg.	neg.	ductal	3	2	0	0
1	BRCA1	5382insC	54	YES	neg.	neg.	neg.	ductal	3	2	0	0
1	BRCA1	2530delAG	54	YES	neg.	neg.	neg.	ductal	3	1	0	0
1	BRCA1	5382insC	52	YES	neg.	neg.	neg.	ductal	3	2	3	0
1	BRCA1	185delAG	69	YES	neg.	neg.	neg.	ductal	3	2	3	0
1	BRCA1	4284delAG	59	YES	neg.	neg.	neg.	ductal	3	1	0	0
1	BRCA1	5382insC	50	YES	neg.	neg.	neg.	ductal	3	1	1	0
1	BRCA1	3358T>A	70	YES	neg.	neg.	neg.	ductal	3	1	0	0
1	BRCA1	4284delAG	67	YES	neg.	neg.	neg.	ductal	3	2	1	0
1	BRCA1	4284delAG	50	YES	neg.	neg.	neg.	ductal	3	1	1	0
1	BRCA1	1806C>T	55	YES	neg.	neg.	neg.	ductal	3	1	0	0
1	BRCA1	5382insC	56	YES	neg.	neg.	neg.	ductal	3	1	0	0
1	BRCA1	delex5-14	56	YES	neg.	neg.	neg.	ductal	3	1	0	0
1	BRCA1	delex13-19	57	YES	neg.	neg.	neg.	medullar	3	1	0	0
1	BRCA1	5382insC	54	NO
1	BRCA1	delex1-17	55	NO
1	BRCA1	delex5-14	57	NO
1	BRCA1	delex5-14	52	NO
1	BRCA1	1806C>T	60	NO
1	BRCA1	5382insC	50	NO
1	BRCA1	5382insC	64	NO
1	BRCA1	300T>G	70	NO
1	BRCA1	3819del5	51	NO
1	BRCA1	3819del5	52	NO
1	BRCA1	3875del4	57	NO
1	BRCA1	3875del4	70	NO
1	BRCA1	5382insC	50	NO
1	BRCA1	1866A>T	64	NO
1	BRCA1	5382insC	51	NO
1	no	NA	68	YES	neg.	neg.	neg.	ductal	G2	1	0	0
1	no	NA	54	YES	neg.	neg.	neg.	ductal	G3	1	0	0
1	no	NA	50	YES	neg.	neg.	neg.	ductal	G3	2	3	0
1	no	NA	51	YES	neg.	neg.	neg.	ductal	G3	2	1	0
1	no	NA	69	YES	neg.	neg.	neg.	ductal	G3	1	1	0
1	no	NA	62	YES	neg.	neg.	neg.	ductal	G3	2	1	0
1	no	NA	57	YES	neg.	neg.	neg.	ductal	G3	1	0	0
1	no	NA	70	YES	neg.	neg.	neg.	ductal	G3	2	0	0
1	no	NA	58	YES	neg.	neg.	neg.	ductal	G3	2	0	0
1	no	NA	61	YES	neg.	neg.	neg.	ductal	G2	2	3	0
1	no	NA	51	YES	neg.	neg.	neg.	ductal	G3	1	0	0
1	no	NA	52	YES	neg.	neg.	neg.	ductal	G3	1	1	0
1	no	NA	56	YES	neg.	neg.	neg.	ductal	G3	1	0	0
1	no	NA	51	YES	neg.	neg.	neg.	medullar	GX	1	0	0
1	no	NA	50	YES	neg.	neg.	neg.	ductal	G3	1	0	0
1	no	NA	54	NO
1	no	NA	50	NO
1	no	NA	52	NO
1	no	NA	61	NO
1	no	NA	55	NO
1	no	NA	50	NO
1	no	NA	70	NO
1	no	NA	52	NO
1	no	NA	56	NO
1	no	NA	65	NO
1	no	NA	80	NO
1	no	NA	55	NO
1	no	NA	51	NO
1	no	NA	56	NO
1	no	NA	51	NO
2	BRCA1	5382insC	59	YES	not known;neg.	not known;neg.	not known;+	anaplastic;ductal	3;1	1;1	0	0
2	BRCA1	5382insC	46	YES	neg.	neg.	not known		2	1	1	0
2	BRCA1	3345delA	33	YES	+	+	neg.	ductal	2	2	0	0
2	BRCA1	5382insC	47	YES	neg.	neg.	neg.	ductal	3	1	0	0
2	BRCA1	1806C>T	63	YES	neg.	neg.	neg.	ductal	2	1	0	0
2	BRCA1	5382insC	57	YES	+	+	neg.	ductal	1	1	0	0
2	BRCA1	5382insC	29	YES	neg.	neg.	+++	ductal	3	2	1	0
2	BRCA1	1323delG	34	YES	neg.	+	+++	ductal	3	1	0	0
2	BRCA1	300T>G	70	YES	+	+	neg.	ductal	2	2	0	0
2	BRCA1	5382insC	24	NO
2	BRCA1/2	negat.	35	NO
2	BRCA1/2	negat.	53	NO
2	BRCA1/2	negat.	51	NO
2	BRCA1/2	negat.	41	NO
2	BRCA1/2	negat.	46	NO
2	BRCA1/2	negat.	51	NO
2	BRCA1/2	negat.	71	NO
2	BRCA1/2	negat.	60	NO
2	BRCA1/2	negat.	26	NO
2	BRCA1/2	negat.	62	NO
2	BRCA1/2	negat.	43	NO
2	BRCA1/2	negat.	42	NO
2	BRCA1	5382insC	63	YES	+;+	+;+	neg.	lobular	2;1	1;1	0	0
2	BRCA1	5382insC	35	YES	neg.	neg.	++	ductal	3	3	1	0
2	BRCA1	5382insC	52	YES	+	-	+	anaplastic	3	2	1	0
2	BRCA1	5382insC	39	YES	neg.	neg.	+	ductal	2	1	0	0
2	BRCA1	5382insC	33	YES	neg.	neg.	neg.	ductal	2	1	0	0
2	BRCA1	del ex5-14	44	YES	neg.	neg.	neg.	ductal	3	1	0	0
2	BRCA1	5382insC	51	YES	+	+	neg.	ductal	2	1	0	0
2	BRCA1	5382insC	57	YES	neg.	neg.	neg.	ductal	3	2	0	0
2	BRCA1	5382insC	44	YES	neg.	neg.	neg.	ductal	3	2	0	0
2	BRCA1/2	negat.	34	NO
2	BRCA1/2	negat.	52	NO
2	BRCA1/2	negat.	46	NO
2	BRCA1/2	negat.	44	NO
2	BRCA1/2	negat.	41	NO
2	BRCA1	3345delA	33	YES	neg.	neg.	neg.	medullary	2	1	1	0
2	BRCA1	300T>G	61	YES	+	+	neg.	ductal	2	1	0	0
2	BRCA1	5382insC	47	YES	neg.	neg.	+++	ductal	3	1	0	0
2	BRCA1	5382insC	58	YES	+	+	+++	ductal	3	1	0	0
2	BRCA1	1806C>T	62	YES	+/+	+/+	not known/neg.	ductal/ductal	½	1/1	0/0	0/0
2	BRCA1	2530delAG	49	YES	+	+	neg.	lobular	1	1	0	0
2	BRCA1	5382insC	24	NO
2	BRCA1	3819del5	28	NO
2	BRCA1	5382insC	24	YES	+	+	neg.	ductal	3	2	2	0
2	BRCA1	2530delAG	54	YES	+	neg.	neg.	ductal	3	2	1	0
2	BRCA1	1806C>T	41	YES	+	+	neg.	ductal	2	1	0	0
2	BRCA1	5382insC	45	YES	neg.	neg.	+++	lobular	3	1	1	0
2	BRCA1	5382insC	18	NO
2	BRCA1	5382insC	50	YES	+	+	+++	ductal	3	1	0	0
2	BRCA1	del exons 18-23	35	YES	neg.	neg.	neg.	ductal	3	2	1	0
2	BRCA1	IVS18+1G>A	32	YES	neg.	neg.	neg.	ductal	3	2	1	0
2	BRCA1	3819del5	47	YES	+	+	neg.	ductal	2	1	0	0
2	BRCA1	5382insC	29	YES	neg.	neg.	neg.	ductal	3	1	0	0
2	BRCA1	300T>G	68	YES	+	+	neg.	ductal	1	1	0	0
2	BRCA1	5382insC	63	NO
2	BRCA1	del exons 5-14	32	YES	neg.	neg.	neg.	ductal	3	2	1	0
2	BRCA1	1806C>T	26	NO
2	BRCA1	5382insC	30	NO
2	BRCA1/2	negat.	46	NO
2	BRCA1/2	negat.	31	NO
2	BRCA1/2	negat.	24	NO
2	BRCA1/2	negat.	29	NO
2	BRCA1/2	negat.	67	NO
2	BRCA1/2	negat.	32	NO
2	BRCA1/2	negat.	43	NO
2	BRCA1/2	negat.	25	NO
2	BRCA1/2	negat.	29	NO
2	BRCA1/2	negat.	42	NO
2	BRCA1/2	negat.	60	NO
2	BRCA1/2	negat.	34	NO
2	BRCA1/2	negat.	69	NO
2	BRCA1/2	negat.	45	NO
2	BRCA1/2	negat.	34	NO
2	BRCA1/2	negat.	19	NO
2	BRCA1/2	negat.	48	NO
2	BRCA1/2	negat.	60	NO
2	BRCA1/2	negat.	51	NO
2	BRCA1/2	negat.	30	NO
2	BRCA1/2	negat.	49	NO
2	BRCA1/2	negat.	51	NO
2	BRCA1/2	negat.	23	NO
2	BRCA1/2	negat.	62	NO
2	BRCA1/2	negat.	29	NO
