# Supplementary material for: A BRCA1-mutation associated DNA methylation signature in blood cells predicts sporadic breast cancer incidence and survival
Source: Genome Med. 2014 Jun 27;6(6):47. doi: 10.1186/gm567 (PMC4110671; doi:10.1186/gm567)
Supplement: Additional file 2 — Characteristics of the sample from the MRC National Survey of Health and Development study (NSHD). [file gm567-S2.xls]

## Sheet: Data file 2
Additional data file 2: Characteristics of the sample from the MRC National Survey of Health and Development study (NSHD).
FACTORS		Breast Cancer developed		P value
		Yes	No
HRT ever used by 2003	Yes	12	78	0.81
	No	7	55
Miscarriage/Stillbirth by 43 years	Yes	4	22	0.75
	No	15	106
Number of live births	Yes	18	116	0.47
	No	1	17
Smoker at 53 years	Yes	7	73	0.15
	No	12	60
		Breast Cancer developed		P value
		Yes (SD)	No (SD)
Mean BMI (kg/m2) at 53 years		27.96 (5.46)	28.15 (6.57)	0.89
Mean Age at Menarche (yrs)		12.05 (1.18)	12.30 (1.11)	0.41
Other Cancer (Invasive) Categories	Out of 152 samples
Reproductive	5
Other*	22
*due to the longitudinal nature of the birth cohort, type of cancer with small n cannot be revealed as this could result in identification of individual study members
