# Supplementary material for: A BRCA1-mutation associated DNA methylation signature in blood cells predicts sporadic breast cancer incidence and survival
Source: Genome Med. 2014 Jun 27;6(6):47. doi: 10.1186/gm567 (PMC4110671; doi:10.1186/gm567)
Supplement: Additional file 3 — Characteristics of the samples used from the UK Collaborative Trial of Ovarian Cancer Screening (UKCTOCS). Statistical significance was tested using a two-sided, Fisher’s exact test. The missing values were not included in the analysis. [file gm567-S3.xls]

## Sheet: Data file 3
Additional data file 3A: Characteristics of the samples used from the UK Collaborative Trial of Ovarian Cancer Screening (UKCTOCS). Statistical significance was tested using a two-sided, Fisher's exact test. The missing values were not included in the analysis.
FACTORS		Breast Cancer developed		P value
		yes	no
Oral Conraceptive Pill use in the past	yes	65	67	1
	no	54	55
Pregnancies < 6 months	yes	27	40	0.113
	no	91	82
Pregnancies > 6 months	yes	102	109	0.439
	no	17	13
Mother breast cancer	yes	16	9	0.142
	no	103	113
Grandmother(s) breast cancer	yes	2	7	0.172
	no	117	115
Sister(s) breast cancer	yes	7	9	0.797
	no	112	113
Aunt(s) breast cancer	yes	11	7	0.336
	no	108	115
Any family member breast cancer	yes	32	29	0.657
	no	87	93
Alcohol units per week	yes	82	64	0.742
	no	29	20
Smoker	yes	46	32	0.0723
	no	72	84
Additional data file 3B: Statistical significance was tested via a t-test.
		Breast Cancer developed		P value
		yes	no
Mean BMI (kg/m2)		27.33	26.6	0.26
Mean Age at Menarche (yrs)		12.79	13.11	0.14
Mean Age at Menopause (yrs)		49.05	48.16	0.31
