# Supplementary material for: A BRCA1-mutation associated DNA methylation signature in blood cells predicts sporadic breast cancer incidence and survival
Source: Genome Med. 2014 Jun 27;6(6):47. doi: 10.1186/gm567 (PMC4110671; doi:10.1186/gm567)
Supplement: Additional file 5 — Top ranked 2514 CpGs in white blood cells associated with BRCA1 mutation. These differentially methylated CpGs were identified based on their β-value methylation profiles. This was done via a multivariate logistic regression that was adjusted for age, batch and the presence of cancer. To correct for multiple hypothesis testing, the false discovery rates (FDR) were estimated using the q-value analytical procedure available through the R qvalue Bioconductor package. [file gm567-S5.xls]

## Sheet: Data file 5
Additional data file 5: Top ranked 2514 CpGs in white blood cells associated with BRCA1 mutation. These differentially methylated CpGs were identified based on their β-value methylation profiles. This was done via a multivariate logistic regression that was adjusted for age, batch and the presence of cancer. To correct for multiple hypothesis testing, the false discovery rates (FDR) were estimate…
CpG	SYMBOL	Entrez.GeneID	z.value	pvalue	qvalues	Odds Ratio	AUC
cg24648715	TCEAL3	85012	-4.85065	1.23e-06	0.025536	0.266	0.632
cg25778479	ANKMY2	57037	4.54836	5.41e-06	0.0415193	3.77	0.629
cg08591489	CXorf56	63932	-4.49831	6.85e-06	0.0415193	0.287	0.638
cg23280339	PQBP1	10084	-4.30625	1.66e-05	0.0415193	0.345	0.614
cg24415468	ZNF6	7552	-4.30332	1.68e-05	0.0415193	0.338	0.622
cg11609760	FGD1	2245	-4.28749	1.81e-05	0.0415193	0.341	0.622
cg26822601	GNL3L	54552	-4.26146	2.03e-05	0.0415193	0.366	0.658
cg19144013	PIR	8544	-4.25477	2.09e-05	0.0415193	0.313	0.598
cg05511752	MED12	9968	-4.23437	2.29e-05	0.0415193	0.316	0.637
cg20098118	UXT	8409	-4.19819	2.69e-05	0.0415193	0.378	0.641
cg20648827	MAGEE2	139599	-4.19273	2.76e-05	0.0415193	0.386	0.647
cg07473550	TSC22D3	1831	-4.18777	2.82e-05	0.0415193	0.373	0.627
cg20816612	PHKA1	5255	-4.15817	3.21e-05	0.0415193	0.322	0.642
cg24376537	DLG3	1741	-4.1493	3.33e-05	0.0415193	0.324	0.634
cg10009830	FLJ14503	256714	-4.14394	3.41e-05	0.0415193	0.35	0.601
cg18267381	ZNF659	79750	4.13332	3.58e-05	0.0415193	3.16	0.6
cg19441691	MAOA	4128	-4.1204	3.78e-05	0.0415193	0.343	0.625
cg03057808	FLJ10178	55086	-4.11979	3.79e-05	0.0415193	0.368	0.629
cg09313705	HOXB2	3212	4.11922	3.8e-05	0.0415193	3.16	0.608
cg06151964	HPN	3249	4.06784	4.75e-05	0.041593	2.96	0.628
cg26545968	P2RY4	5030	4.06126	4.88e-05	0.041593	2.94	0.608
cg04907664	EFNB1	1947	-4.05798	4.95e-05	0.041593	0.321	0.654
cg02774439	HAND2	9464	4.0569	4.97e-05	0.041593	3.25	0.704
cg14506668	FHL1	2273	-4.05465	5.02e-05	0.041593	0.326	0.592
cg07242375	LMO6	4007	-4.02692	5.65e-05	0.041593	0.363	0.584
cg18142353	LRP6	4040	4.01607	5.92e-05	0.041593	2.86	0.596
cg14106263	RBMX2	51634	-4.00986	6.08e-05	0.041593	0.385	0.576
cg27465531	MBTPS2	51360	-4.00983	6.08e-05	0.041593	0.381	0.589
cg19421044	DNASE1L1	1774	-4.00815	6.12e-05	0.041593	0.362	0.567
cg25464840	FRMD4A	55691	4.00385	6.23e-05	0.041593	2.81	0.655
cg08434396	FMR1	2332	-3.99815	6.38e-05	0.041593	0.376	0.616
cg18535534	BCORL1	63035	-3.98231	6.82e-05	0.041593	0.352	0.551
cg11664825	XKRX	402415	-3.97443	7.05e-05	0.041593	0.378	0.582
cg19949137	HTATSF1	27336	-3.97101	7.16e-05	0.041593	0.367	0.663
cg17040807	CYGB	114757	3.96731	7.27e-05	0.041593	2.62	0.672
cg07940804	ACTRT1	139741	3.96306	7.4e-05	0.041593	2.85	0.613
cg08076508	PHF8	23133	-3.96149	7.45e-05	0.041593	0.351	0.65
cg13183496	CXorf17	54954	-3.9537	7.7e-05	0.041593	0.387	0.615
cg11661234	RNF12	51132	-3.94427	8e-05	0.041593	0.381	0.617
cg18731813	ARMCX1	51309	-3.93629	8.27e-05	0.041593	0.356	0.563
cg21697779	FUNDC2	65991	-3.92172	8.79e-05	0.041593	0.351	0.576
cg10090585	COVA1	10495	-3.91981	8.86e-05	0.041593	0.383	0.617
cg00180631	MTM1	4534	-3.91767	8.94e-05	0.041593	0.382	0.633
cg26989531	CCND2	894	3.9123	9.14e-05	0.041593	2.59	0.641
cg06655100	KLF8	11279	-3.90477	9.43e-05	0.041593	0.433	0.665
cg06791102	ARHGAP4	393	-3.90403	9.46e-05	0.041593	0.383	0.574
cg13674559	WDR44	54521	-3.89742	9.72e-05	0.041593	0.382	0.561
cg11385473	IMMP1L	196294	3.89648	9.76e-05	0.041593	3.22	0.597
cg08800033	CETN2	1069	-3.89346	9.88e-05	0.041593	0.415	0.615
cg02725692	PORCN	64840	-3.89006	0.00010022	0.041593	0.424	0.588
cg23066860	GPRASP2	114928	-3.87497	0.000106637	0.0428232	0.411	0.541
cg22858728	MPP1	4354	-3.87344	0.000107312	0.0428232	0.378	0.584
cg05221167	ZNF560	147741	3.86564	0.000110798	0.0433804	2.97	0.639
cg20922422	PCYT1B	9468	-3.85654	0.000115004	0.0441933	0.405	0.574
cg12901064	CXorf26	51260	-3.84364	0.000121222	0.0451589	0.421	0.61
cg18239702	NHS	4810	-3.83949	0.000123289	0.0451589	0.415	0.57
cg22705225	PDZK3	23037	3.82852	0.000128919	0.0451589	2.81	0.602
cg15895359	EFNB1	1947	-3.82718	0.00012962	0.0451589	0.424	0.628
cg14368286	PRAF2	11230	-3.82069	0.000133081	0.0451589	0.405	0.628
cg11822772	SUHW3	55609	-3.81827	0.000134391	0.0451589	0.391	0.582
cg08248532	PRDX4	10549	-3.81695	0.000135109	0.0451589	0.395	0.564
cg09676390	ADARB1	104	3.80845	0.000139838	0.0451589	2.43	0.682
cg04924696	FLJ25444	254158	-3.80158	0.000143776	0.0451589	0.413	0.607
cg26675077	TUBB8	347688	3.79932	0.000145094	0.0451589	2.48	0.626
cg21046413	PDCD8	9131	-3.79767	0.000146065	0.0451589	0.408	0.6
cg12111714	ATP8A2	51761	3.79368	0.000148434	0.0451589	2.46	0.636
cg18440048	ZNF70	7621	3.79261	0.000149073	0.0451589	2.65	0.589
cg14674582	PLAC1	10761	3.78987	0.000150724	0.0451589	2.6	0.575
cg21187265	SEPN1	57190	3.78949	0.000150955	0.0451589	2.81	0.606
cg18503052	PLP2	5355	-3.78723	0.000152337	0.0451589	0.387	0.612
cg26751631	RNF12	51132	-3.76811	0.000164486	0.0469501	0.374	0.619
cg10559803	RALGPS2	55103	3.76306	0.000167849	0.0469501	2.69	0.641
cg16428251	SOX14	8403	3.76157	0.000168849	0.0469501	2.75	0.682
cg21030483	FAM11A	84548	-3.75965	0.000170148	0.0469501	0.414	0.592
cg11154542	CTSL	1514	3.75892	0.000170647	0.0469501	2.71	0.609
cg06851207	FLJ10781	55228	-3.75701	0.000171955	0.0469501	0.417	0.596
cg18055007	DDAH2	23564	3.74424	0.000180937	0.0478917	2.75	0.598
cg00690049	MAGED2	10916	-3.74293	0.000181884	0.0478917	0.414	0.569
cg02264284	HPRT1	3251	-3.7421	0.000182491	0.0478917	0.39	0.559
cg18923230	RPL10	6134	-3.7363	0.000186745	0.0478917	0.433	0.584
cg12251508	RBM3	5935	-3.73106	0.000190676	0.0478917	0.391	0.565
cg10818284	SYP	6855	-3.72711	0.000193685	0.0478917	0.367	0.643
cg27198071	CXX1	8933	-3.72361	0.000196397	0.0478917	0.434	0.593
cg13507429	KLHDC7A	127707	3.721	0.000198434	0.0478917	2.61	0.634
cg04533591	RPL39	6170	-3.71885	0.00020013	0.0478917	0.399	0.566
cg15008991	ZNF673	55634	-3.71865	0.000200289	0.0478917	0.44	0.604
cg08398233	CAMK2N1	55450	3.71802	0.000200791	0.0478917	2.51	0.597
cg07874284	PRPS2	5634	-3.71042	0.000206917	0.0486923	0.41	0.548
cg06057707	XAGE2	9502	3.70109	0.000214678	0.0486923	2.64	0.662
cg11839979	RP13-360B22.2	84187	-3.69944	0.000216073	0.0486923	0.459	0.61
cg04655481	GPR21	2844	3.69669	0.000218426	0.0486923	2.73	0.588
cg25025243	GSTP1	2950	3.69568	0.000219303	0.0486923	2.61	0.594
cg26738912	MAGED4	81557	-3.69292	0.000221698	0.0486923	0.396	0.55
cg10257049	C5orf4	10826	3.6871	0.000226824	0.0486923	2.58	0.585
cg17453778	CASR	846	3.68396	0.000229636	0.0486923	2.5	0.643
cg22443330	KIAA1018	22909	3.68164	0.000231734	0.0486923	2.42	0.609
cg03000846	RAC3	5881	3.68151	0.000231853	0.0486923	2.66	0.614
cg25424556	USP51	158880	-3.68024	0.000233017	0.0486923	0.441	0.602
cg10536534	MCTS1	28985	-3.67928	0.000233894	0.0486923	0.421	0.566
cg25809905	ITGA2B	3674	3.67645	0.000236504	0.0486923	2.5	0.611
cg23401756	DPEP3	64180	3.67343	0.000239318	0.0486923	2.72	0.631
cg12753358	EFNB1	1947	-3.6734	0.000239345	0.0486923	0.43	0.625
cg26955512	HDAC8	55869	-3.66716	0.000245255	0.0489788	0.435	0.536
cg14230133	IDS	3423	-3.66516	0.000247186	0.0489788	0.434	0.575
cg13192155	ERAS	3266	-3.66449	0.000247834	0.0489788	0.418	0.535
cg18289259	TIMM8A	1678	-3.65178	0.000260428	0.0505556	0.434	0.598
cg02678356	ZXDA	7789	-3.64868	0.000263591	0.0505556	0.427	0.585
cg22873668	CXorf56	63932	-3.64591	0.000266445	0.0505556	0.434	0.599
cg17843048	PHF16	9767	-3.6451	0.000267289	0.0505556	0.457	0.581
cg04967538	CXorf42	158801	-3.64381	0.00026863	0.0505556	0.448	0.586
cg16452396	PHF6	84295	-3.64209	0.000270431	0.0505556	0.398	0.535
cg03992069	ZMYM3	9203	-3.63454	0.000278482	0.0509233	0.469	0.631
cg03513363	DUSP15	128853	3.63372	0.000279368	0.0509233	2.65	0.631
cg05494459	FTSJ1	24140	-3.63335	0.00027976	0.0509233	0.441	0.666
cg18741908	GPR160	26996	3.63006	0.000283351	0.0511285	2.31	0.622
cg08496601	EBP	10682	-3.62354	0.000290595	0.051463	0.354	0.61
cg06145357	MAGEA8	4107	3.62302	0.000291186	0.051463	2.36	0.603
cg25685838	GDPD2	54857	3.62172	0.000292645	0.051463	2.25	0.587
cg17854440	ENPEP	2028	3.61924	0.000295472	0.0515236	3.14	0.641
cg22930187	ARTN	9048	3.61401	0.000301494	0.0521135	2.3	0.603
cg25130333	CD99L2	83692	-3.61131	0.000304651	0.0521135	0.44	0.582
cg01112452	ZCCHC12	170261	-3.6076	0.000309042	0.0521135	0.412	0.585
cg25316166	USP11	8237	-3.60662	0.000310206	0.0521135	0.453	0.581
cg12213910	RAET1E	135250	-3.60504	0.000312109	0.0521135	0.28	0.6
cg00128197	HADH2	3028	-3.59789	0.00032081	0.0521135	0.432	0.502
cg19352038	PAX3	5077	3.59611	0.000323013	0.0521135	2.52	0.615
cg07042144	NALP12	91662	3.59517	0.000324185	0.0521135	2.45	0.615
cg10926623	L1CAM	3897	-3.59448	0.000325045	0.0521135	0.419	0.642
cg23137494	SLC16A2	6567	-3.59402	0.000325621	0.0521135	0.457	0.597
cg24292612	DEFB1	1672	3.59296	0.000326939	0.0521135	2.37	0.576
cg18780401	OTUD5	55593	-3.59133	0.000328992	0.0521135	0.376	0.65
cg07158339	FXN	2395	3.58858	0.000332488	0.0521755	2.42	0.506
cg11291200	MAGEB2	4113	3.58571	0.000336159	0.0521755	2.22	0.588
cg01718602	DACH2	117154	-3.58451	0.000337707	0.0521755	0.439	0.546
cg17552650	WDR45	11152	-3.58048	0.000342963	0.0521755	0.435	0.508
cg10599444	MMP14	4323	3.57774	0.000346571	0.0521755	2.56	0.622
cg10506318	mimitin	91942	3.57412	0.000351405	0.0521755	2.32	0.571
cg12535715	HTRA4	203100	3.5731	0.000352785	0.0521755	2.43	0.607
cg05801573	SLITRK4	139065	-3.57259	0.000353471	0.0521755	0.443	0.552
cg06277838	SLC16A2	6567	-3.57226	0.00035391	0.0521755	0.384	0.567
cg18619398	GNAS	2778	3.56862	0.000358867	0.0521755	2.4	0.672
cg18307604	LAMP2	3920	-3.56812	0.000359555	0.0521755	0.408	0.582
cg15201909	IL2RG	3561	-3.56812	0.000359556	0.0521755	0.455	0.642
cg11806565	PHKA1	5255	-3.56175	0.000368387	0.0528477	0.457	0.564
cg03161453	BCOR	54880	3.55693	0.000375207	0.0528477	2.1	0.591
cg21934269	RPL39	6170	-3.55596	0.000376604	0.0528477	0.462	0.562
cg26112639	CIAS1	114548	3.55587	0.000376733	0.0528477	2.48	0.57
cg00399483	DCC	1630	3.55574	0.000376923	0.0528477	3.19	0.598
cg05890484	BHMT	635	3.55119	0.000383488	0.0533529	2.54	0.653
cg02148711	ATRX	546	-3.5497	0.000385668	0.0533529	0.431	0.565
cg16370737	SYP	6855	-3.54141	0.000397989	0.0540091	0.443	0.588
cg04455999	FAM70A	55026	-3.53956	0.000400796	0.0540091	0.408	0.483
cg00078867	WAS	7454	-3.53925	0.000401265	0.0540091	0.46	0.554
cg15582789	SLC35D2	11046	3.53725	0.000404322	0.0540091	2.28	0.637
cg18049750	SCML1	6322	-3.53661	0.000405294	0.0540091	0.437	0.536
cg14564494	CBR3	874	3.53613	0.000406027	0.0540091	2.34	0.624
cg24813163	FLJ30058	158763	-3.52319	0.000426387	0.0549023	0.471	0.584
cg23641145	PGR	5241	3.5215	0.00042912	0.0549023	2.55	0.556
cg12576145	AMMECR1	9949	-3.51995	0.00043163	0.0549023	0.452	0.594
cg08905118	RP2	6102	-3.51295	0.000443155	0.0549023	0.473	0.548
cg11418559	ZNF593	51042	3.51252	0.000443871	0.0549023	2.28	0.649
cg12536534	G6PD	2539	-3.51191	0.00044489	0.0549023	0.447	0.564
cg03020597	SLITRK2	84631	-3.50997	0.000448163	0.0549023	0.472	0.614
cg23947872	MTMR1	8776	-3.50962	0.00044875	0.0549023	0.429	0.559
cg13771629	EBP	10682	-3.50906	0.000449693	0.0549023	0.476	0.565
cg02205962	BCAP31	10134	-3.50734	0.000452611	0.0549023	0.457	0.549
cg03574571	CD22	933	3.50509	0.000456457	0.0549023	2.42	0.598
cg11200929	CRABP1	1381	3.50458	0.000457325	0.0549023	2.47	0.63
cg01997953	CXorf21	80231	-3.50144	0.000462759	0.0549023	0.444	0.526
cg06822229	ACSL4	2182	-3.50072	0.000464007	0.0549023	0.425	0.547
cg19928247	TCEAL1	9338	-3.50044	0.000464499	0.0549023	0.462	0.549
cg27019278	EMCN	51705	3.49892	0.000467148	0.0549023	2.29	0.603
cg05921207	CHRDL1	91851	-3.49717	0.000470221	0.0549023	0.473	0.622
cg26267038	CNKSR2	22866	-3.49449	0.000474963	0.0549023	0.459	0.577
cg00618396	VBP1	7411	-3.49236	0.00047878	0.0549023	0.478	0.586
cg19531130	ANGPTL5	253935	3.48977	0.000483443	0.0549023	2.64	0.585
cg21942082	ACOT12	134526	3.48927	0.000484337	0.0549023	2.33	0.632
cg15915418	TLE1	7088	-3.4886	0.000485557	0.0549023	0.457	0.537
cg21365235	OCRL	4952	-3.48852	0.000485707	0.0549023	0.415	0.598
cg16227775	ABCB7	22	-3.4883	0.000486104	0.0549023	0.31	0.564
cg02649608	ZBTB33	10009	-3.48656	0.000489278	0.0549023	0.439	0.535
cg20931907	LOC340602	340602	3.48601	0.00049029	0.0549023	2.65	0.613
cg16256230	KIF4A	24137	-3.48282	0.000496157	0.0549023	0.455	0.524
cg27198824	AFF2	2334	-3.48277	0.000496258	0.0549023	0.471	0.61
cg16510010	RP3-473B4.1	159091	-3.48276	0.000496282	0.0549023	0.456	0.67
cg24779040	TSPYL2	64061	-3.4826	0.000496574	0.0549023	0.431	0.503
cg18653991	PIM2	11040	-3.48228	0.000497167	0.0549023	0.459	0.596
cg02718563	SLC25A5	292	-3.48079	0.000499937	0.0549023	0.439	0.551
cg20001829	TMEM25	84866	3.48073	0.000500053	0.0549023	2.77	0.697
cg06577725	SPATA16	83893	-3.4786	0.00050404	0.0550255	0.364	0.599
cg08965337	RAP2C	57826	-3.47731	0.00050648	0.0550255	0.43	0.55
cg01657207	ZNF35	7584	3.47525	0.000510376	0.0550822	2.27	0.672
cg09018810	IDS	3423	-3.47424	0.00051231	0.0550822	0.463	0.545
cg09950034	BIRC4	331	-3.47002	0.000520426	0.0555463	0.471	0.566
cg15536552	ACSL4	2182	-3.46922	0.00052198	0.0555463	0.468	0.586
cg14841098	SLC9A7	84679	-3.46128	0.000537615	0.0557621	0.457	0.572
cg01086868	AR	367	-3.4603	0.000539577	0.0557621	0.472	0.555
cg11653864	ELK1	2002	-3.45959	0.000540993	0.0557621	0.437	0.571
cg01910452	BCAP31	10134	-3.45835	0.000543504	0.0557621	0.471	0.572
cg08846002	ZNF75	7626	-3.45735	0.00054552	0.0557621	0.448	0.575
cg01839464	DCC	1630	3.45618	0.000547883	0.0557621	3.49	0.625
cg24256211	SAMD4A	23034	3.45603	0.000548184	0.0557621	2.35	0.581
cg18799866	SLC9A7	84679	-3.45454	0.000551236	0.0557621	0.462	0.583
cg26145103	MGC17839	219902	3.4544	0.000551509	0.0557621	2.17	0.664
cg16310262	C15orf44	81556	-3.45365	0.000553061	0.0557621	0.37	0.626
cg11810837	ARMCX5	64860	-3.45256	0.000555289	0.0557621	0.481	0.563
cg23750556	SRPX	8406	-3.44891	0.000562863	0.0557621	0.467	0.504
cg14912034	LYZL2	119180	-3.44866	0.000563371	0.0557621	0.408	0.648
cg03330058	ABTB1	80325	3.44828	0.000564164	0.0557621	2.42	0.631
cg15636587	GK	2710	-3.44768	0.000565422	0.0557621	0.457	0.606
cg09511421	NDST4	64579	3.44693	0.000567003	0.0557621	2.16	0.633
cg07147350	FMR1	2332	-3.44219	0.000577022	0.0557971	0.437	0.624
cg11648471	MOSPD2	158747	-3.44144	0.000578631	0.0557971	0.473	0.601
cg04499381	CXorf9	54440	-3.44036	0.000580937	0.0557971	0.463	0.522
cg04872051	CHST7	56548	-3.44015	0.000581384	0.0557971	0.467	0.54
cg17803965	SPOCD1	90853	-3.43991	0.000581901	0.0557971	0.444	0.658
cg26045434	HR	55806	3.43868	0.000584559	0.0557971	2.16	0.644
cg03712237	SSX2	6757	-3.43469	0.000593232	0.0557971	0.248	0.564
cg19166875	FER1L3	26509	3.43459	0.000593441	0.0557971	2.11	0.588
cg13174077	CUL4B	8450	3.43378	0.00059523	0.0557971	2.38	0.575
cg03064067	SLC6A15	55117	3.43338	0.000596107	0.0557971	2.22	0.581
cg12799835	FLJ31204	158584	-3.433	0.000596938	0.0557971	0.481	0.564
cg21922841	SLC9A3R1	9368	3.4294	0.000604921	0.0562185	2.09	0.624
cg02165720	NDUFB11	54539	-3.42853	0.000606865	0.0562185	0.479	0.565
cg18017908	C17orf76	388341	3.42583	0.00061293	0.0565087	2.15	0.605
cg01080862	IL13RA1	3597	-3.42472	0.000615443	0.0565087	0.441	0.496
cg16522484	C14orf49	161176	3.42248	0.000620532	0.056725	2.41	0.68
cg16935609	SRD5A1	6715	3.41858	0.000629485	0.057123	2.14	0.64
cg07824317	RPGR	6103	-3.41819	0.000630392	0.057123	0.456	0.562
cg07688234	PFC	5199	-3.41123	0.000646694	0.0583454	0.453	0.55
cg18743730	CA4	762	-3.40914	0.00065168	0.0585407	0.471	0.657
cg11452221	GEFT	115557	3.4065	0.000658013	0.0588549	2.36	0.616
cg07911663	RP13-360B22.2	84187	-3.40335	0.000665651	0.0592825	0.44	0.502
cg18752880	C1QTNF3	114899	3.3967	0.000682025	0.0602442	2.71	0.524
cg09406238	MTMR8	55613	-3.39661	0.000682256	0.0602442	0.494	0.589
cg20641280	DXS9879E	8270	-3.39401	0.000688763	0.0605611	0.429	0.539
cg09542111	GRIK1	2897	3.38488	0.000712104	0.0623492	2.1	0.621
cg23545272	EFNB1	1947	-3.38277	0.000717596	0.0624261	0.464	0.574
cg05782975	NGFRAP1	27018	-3.38015	0.000724465	0.0624261	0.45	0.446
cg07074571	AGPAT4	56895	3.3793	0.0007267	0.0624261	2.21	0.649
cg18414950	PDK3	5165	-3.37908	0.000727294	0.0624261	0.465	0.515
cg21978299	MCTS1	28985	-3.37715	0.000732422	0.0624261	0.484	0.622
cg14520448	PQBP1	10084	-3.37582	0.000735953	0.0624261	0.434	0.567
cg18256128	PDK3	5165	-3.37561	0.000736534	0.0624261	0.487	0.55
cg24513045	RGS19	10287	-3.37541	0.00073705	0.0624261	0.343	0.597
cg16343842	CD99L2	83692	-3.37168	0.000747124	0.0625478	0.474	0.564
cg18410627	RALGPS1	9649	3.36951	0.000753016	0.0625478	2.57	0.62
cg01309671	RP3-473B4.1	159091	-3.36935	0.00075345	0.0625478	0.483	0.611
cg23988567	-99	3502	-3.36795	0.000757284	0.0625478	0.445	0.636
cg09778422	MSN	4478	-3.36631	0.000761813	0.0625478	0.474	0.521
cg25077752	LOC126295	126295	3.36578	0.000763271	0.0625478	2.14	0.636
cg13839778	SYN1	6853	-3.36525	0.000764736	0.0625478	0.489	0.575
cg11233153	SLC10A3	8273	-3.36386	0.000768593	0.0625478	0.453	0.55
cg14345281	NHS	4810	-3.36381	0.00076875	0.0625478	0.475	0.504
cg00848728	DAB1	1600	3.36365	0.00076919	0.0625478	2.42	0.643
cg26150490	LOC389852	389852	-3.36277	0.000771643	0.0625478	0.492	0.557
cg00615377	RBM9	23543	3.36126	0.000775872	0.0625727	2.22	0.565
cg17105014	GYPC	2995	3.36051	0.000777981	0.0625727	2.36	0.522
cg25933726	RPGR	6103	-3.35378	0.000797163	0.0638679	0.478	0.533
cg13921352	FAM19A4	151647	3.34849	0.000812523	0.064549	2.28	0.64
cg11016563	TRPC6	7225	3.34806	0.000813795	0.064549	2.11	0.61
cg21509846	BEX1	55859	-3.34723	0.00081623	0.064549	0.488	0.508
cg04238548	FLJ20298	54885	-3.3466	0.000818106	0.064549	0.484	0.573
cg25317260	PDCD8	9131	-3.34351	0.000827259	0.0648197	0.485	0.647
cg04922020	CXX1	8933	-3.34224	0.000831057	0.0648197	0.484	0.612
cg04653021	DIRC2	84925	3.34133	0.000833794	0.0648197	2.37	0.606
cg20842040	PRPS2	5634	-3.34125	0.000834031	0.0648197	0.486	0.536
cg26745032	REPS2	9185	-3.33692	0.000847123	0.0651821	0.478	0.512
cg10455133	ARAF	369	-3.33645	0.000848568	0.0651821	0.494	0.549
cg05976074	SLC7A10	56301	3.33503	0.000852901	0.0651821	2.11	0.629
cg26200580	KIAA1838	84498	3.3347	0.000853919	0.0651821	2.09	0.649
cg10276549	GABRE	2564	-3.33454	0.0008544	0.0651821	0.445	0.551
cg21400640	TMSB4X	7114	-3.33167	0.000863278	0.0655287	0.463	0.557
cg15552238	EMR3	84658	3.33103	0.00086526	0.0655287	2.08	0.567
cg23661676	GPR42	2866	3.32886	0.00087202	0.0658006	2.12	0.569
cg07845392	SLC25A10	1468	3.32485	0.000884656	0.0665121	2.25	0.625
cg26282384	PCDHGB4	8641	3.323	0.000890548	0.0665146	2.2	0.628
cg18507125	RPL36A	6173	-3.32283	0.000891099	0.0665146	0.475	0.543
cg21533271	PLXNA3	55558	-3.32066	0.000898045	0.0665595	0.472	0.513
cg24625388	NEBL	10529	3.3204	0.000898888	0.0665595	2.23	0.621
cg10318351	GNL3L	54552	-3.31796	0.000906777	0.0665595	0.484	0.556
cg20623943	CMPK	51727	-3.31684	0.000910429	0.0665595	0.29	0.594
cg12468189	STK23	26576	-3.31664	0.000911068	0.0665595	0.45	0.559
cg14541939	NDUFA1	4694	-3.31545	0.000914952	0.0665595	0.491	0.562
cg06207804	ARTN	9048	3.31517	0.00091587	0.0665595	2.11	0.644
cg19696622	RPS6KA3	6197	-3.31412	0.000919319	0.0665595	0.477	0.54
cg02973971	CXorf40B	541578	-3.31374	0.000920569	0.0665595	0.476	0.547
cg20283107	FAM91A1	157769	3.31138	0.000928376	0.066891	2.17	0.582
cg23698956	FAM3A	60343	-3.30924	0.000935481	0.0669367	0.479	0.521
cg03157806	FAM11A	84548	-3.30773	0.000940556	0.0669367	0.48	0.517
cg17926057	PSMD10	5716	-3.30689	0.000943369	0.0669367	0.509	0.584
cg22131172	LOC283487	283487	-3.3067	0.000944018	0.0669367	0.454	0.621
cg06363801	MOSPD1	56180	-3.30539	0.000948437	0.0669367	0.482	0.553
cg04527363	GRM7	2917	3.30472	0.000950729	0.0669367	2.53	0.56
cg16191875	AGTR2	186	-3.30446	0.000951591	0.0669367	0.48	0.615
cg12382941	SYTL4	94121	-3.3013	0.00096237	0.0670878	0.481	0.613
cg03620376	CDC42EP5	148170	3.301	0.000963421	0.0670878	2.15	0.531
cg00725635	B3GALT2	8707	3.30099	0.000963439	0.0670878	2.6	0.629
cg25226891	ZMYM3	9203	-3.29934	0.00096913	0.0672427	0.486	0.546
cg10061138	STAB1	23166	3.29847	0.000972144	0.0672427	2.08	0.624
cg00191052	CHST7	56548	-3.29491	0.000984521	0.0677325	0.474	0.563
cg22016649	PNPLA2	57104	3.29407	0.00098748	0.0677325	2.07	0.588
cg22134325	NPAS4	266743	3.29363	0.000989018	0.0677325	2.11	0.619
cg25714610	FAM3A	60343	-3.29113	0.000997844	0.0680392	0.501	0.568
cg26624294	CETN2	1069	-3.29051	0.00100005	0.0680392	0.445	0.486
cg23140706	NFE2	4778	3.2852	0.00101911	0.0691092	2.18	0.554
cg08416046	IRS4	8471	-3.28141	0.0010329	0.0697574	0.508	0.54
cg15664905	PHLDB3	284345	3.28073	0.00103539	0.0697574	2.16	0.626
cg17571782	CXorf40A	91966	-3.27552	0.00105469	0.07042	0.444	0.602
cg06154570	HEYL	26508	3.27517	0.00105598	0.07042	2.04	0.62
cg26399113	OGT	8473	-3.27388	0.00106082	0.07042	0.49	0.578
cg20540913	EDA	1896	-3.27368	0.00106155	0.07042	0.436	0.5
cg10978355	CKMT2	1160	3.27351	0.0010622	0.07042	2.26	0.604
cg14520892	POLA	5422	-3.27166	0.00106917	0.0706347	0.495	0.554
cg16902509	ITGA8	8516	3.27085	0.00107224	0.0706347	2.02	0.606
cg02004156	TFE3	7030	-3.26918	0.00107859	0.0708281	0.466	0.52
cg04222374	CXorf40A	91966	-3.26617	0.00109012	0.071121	0.482	0.546
cg11016745	FLJ25444	254158	-3.26574	0.00109177	0.071121	0.496	0.497
cg09619146	CPXM2	119587	3.26415	0.00109795	0.071121	2.08	0.597
cg21655480	RP11-450P7.3	257240	-3.26391	0.00109887	0.071121	0.489	0.574
cg25935911	DBC1	1620	3.26357	0.00110019	0.071121	2.38	0.625
cg16745604	CASP10	843	3.25919	0.00111732	0.072004	2.13	0.643
cg27271445	IDH3G	3421	-3.25804	0.00112186	0.0720151	0.503	0.545
cg19491035	MANSC1	54682	3.25739	0.00112443	0.0720151	2.45	0.601
cg20322862	TGIF	7050	3.25442	0.00113622	0.0723244	1.98	0.641
cg15373633	DACH2	117154	-3.25442	0.00113623	0.0723244	0.454	0.625
cg15234096	LIX1	167410	-3.24778	0.00116308	0.0738073	0.413	0.564
cg16606638	GALNT4	8693	3.24464	0.001176	0.0743997	2.22	0.621
cg20308511	SAT	6303	-3.24318	0.00118203	0.0744324	0.49	0.562
cg18244029	ABCD1	215	-3.24278	0.0011837	0.0744324	0.492	0.584
cg10521852	EDG4	9170	3.23675	0.001209	0.0751234	2.24	0.585
cg25893483	CXorf53	79184	-3.23653	0.00120994	0.0751234	0.516	0.515
cg24139739	EFNB1	1947	-3.23562	0.0012138	0.0751234	0.496	0.5
cg10401803	TAF1	6872	-3.23537	0.00121484	0.0751234	0.502	0.53
cg11822932	LMO2	4005	3.23469	0.00121774	0.0751234	2.19	0.601
cg24620905	MTMR11	10903	3.234	0.0012207	0.0751234	2.01	0.655
cg21888438	MID1IP1	58526	-3.2338	0.00122155	0.0751234	0.503	0.632
cg24489015	LPO	4025	3.2325	0.00122713	0.0751234	2.11	0.576
cg03595428	MTCP1	4515	-3.23247	0.00122727	0.0751234	0.483	0.54
cg06168324	RBMS1	5937	3.22518	0.00125891	0.0768339	2.17	0.624
cg19740287	MOSPD2	158747	-3.22372	0.00126539	0.0770024	0.481	0.607
cg17906786	LOC400120	400120	3.21923	0.00128537	0.0778715	2.03	0.63
cg17775283	UBE1	7317	-3.21745	0.00129334	0.0778715	0.465	0.626
cg12589433	AR	367	-3.21666	0.00129691	0.0778715	0.51	0.601
cg12653105	PLP2	5355	-3.21556	0.00130189	0.0778715	0.478	0.48
cg20416767	TCEAL8	90843	-3.2153	0.00130309	0.0778715	0.508	0.518
cg24511534	RP2	6102	-3.21496	0.00130464	0.0778715	0.527	0.568
cg27453644	BCAP31	10134	-3.2138	0.00130989	0.0778715	0.504	0.507
cg14642832	RBMX	27316	-3.21374	0.00131018	0.0778715	0.508	0.531
cg12549513	BEX2	84707	-3.21241	0.00131624	0.0778715	0.512	0.583
cg05437059	KCNE1L	23630	3.21221	0.00131719	0.0778715	1.93	0.612
cg00405677	HAND1	9421	3.2104	0.00132552	0.0780798	2.13	0.606
cg27333993	RBM3	5935	-3.20981	0.00132824	0.0780798	0.515	0.628
cg15923513	CD302	9936	3.20785	0.00133733	0.0783433	1.98	0.598
cg13199589	FAM80A	284716	3.20721	0.00134028	0.0783433	2.51	0.635
cg20967028	ART4	420	3.20528	0.0013493	0.0786493	2.19	0.673
cg19062189	TMSL8	11013	-3.20304	0.00135983	0.0790412	0.478	0.546
cg18109798	SLCO1C1	53919	-3.20201	0.00136472	0.0790878	0.455	0.594
cg25591670	CXorf26	51260	-3.20088	0.00137007	0.0790878	0.508	0.562
cg06700462	PHKA2	5256	-3.20044	0.00137216	0.0790878	0.504	0.506
cg22354595	ZIM2	23619	3.1985	0.00138145	0.0790878	2.02	0.636
cg21860846	ELK1	2002	-3.19802	0.00138376	0.0790878	0.482	0.512
cg08695223	SLC9A6	10479	-3.1975	0.00138624	0.0790878	0.495	0.469
cg21842274	CRHBP	1393	3.19725	0.00138744	0.0790878	2.15	0.554
cg13928116	AFF2	2334	-3.19557	0.00139555	0.0790878	0.512	0.524
cg02564061	C12orf25	84070	3.19543	0.00139624	0.0790878	2.27	0.576
cg08902818	XK	7504	-3.1941	0.00140268	0.0790878	0.495	0.518
cg24034992	YIPF6	286451	-3.19352	0.0014055	0.0790878	0.512	0.57
cg05322019	SEMA4G	57715	-3.19334	0.00140637	0.0790878	0.469	0.651
cg03664992	BMP8A	353500	-3.19173	0.00141426	0.0791693	0.255	0.675
cg09229960	EMD	2010	-3.19077	0.00141896	0.0791693	0.494	0.47
cg24673765	HSPB6	126393	3.19028	0.00142133	0.0791693	2.21	0.642
cg00418150	ALX4	60529	3.18993	0.00142308	0.0791693	2.07	0.635
cg15227982	C10orf26	54838	3.18777	0.00143375	0.0793415	2.19	0.611
cg17206029	KIF4A	24137	-3.18775	0.00143382	0.0793415	0.501	0.518
cg07342016	RAB33A	9363	-3.18545	0.00144531	0.0797642	0.495	0.521
cg12517167	RBMX	27316	-3.18425	0.00145131	0.0797836	0.494	0.469
cg14614211	IRXL1	283078	3.18384	0.00145335	0.0797836	2.81	0.601
cg01580044	PHTF1	10745	3.18273	0.00145894	0.0798791	2.06	0.593
cg24101578	CDH22	64405	3.18079	0.00146874	0.0800601	2	0.62
cg19392138	ZNF449	203523	-3.18055	0.00146996	0.0800601	0.487	0.563
cg13056210	MXRA5	25878	3.17907	0.00147748	0.0802589	2.04	0.575
cg00059225	GLRA1	2741	3.1775	0.00148548	0.0804832	2.17	0.647
cg14117297	MGC23244	126259	3.1745	0.00150096	0.0811101	2.1	0.601
cg00151234	PGK1	5230	-3.17164	0.00151579	0.081504	0.506	0.538
cg16003913	MPG	4350	3.17158	0.00151611	0.081504	2.08	0.595
cg18091964	CXorf9	54440	-3.16872	0.00153113	0.0818284	0.514	0.51
cg13230197	CSPG4	1464	3.16862	0.00153166	0.0818284	2.02	0.564
cg24631950	UBE2D1	7321	-3.16756	0.00153723	0.0818284	0.485	0.597
cg16042149	NEFH	4744	3.16684	0.00154107	0.0818284	2.49	0.619
cg19580810	RAB25	57111	3.16669	0.00154186	0.0818284	2.07	0.637
cg11871549	ZCCHC12	170261	-3.16441	0.00155398	0.0818943	0.518	0.564
cg24453664	CD59	966	3.16433	0.0015544	0.0818943	2.15	0.583
cg07428182	PLXNA3	55558	-3.16423	0.00155494	0.0818943	0.521	0.537
cg10379687	SPINLW1	57119	-3.16306	0.0015612	0.0819763	0.463	0.596
cg11681617	GAB3	139716	-3.16189	0.00156751	0.0819763	0.525	0.59
cg06489418	FTSJ1	24140	-3.16173	0.00156835	0.0819763	0.484	0.465
cg07640473	SEMA3F	6405	3.16079	0.00157344	0.0820355	2.1	0.655
cg17347253	MEST	4232	3.15954	0.00158018	0.0821804	2.11	0.63
cg09304624	PI15	51050	-3.15816	0.00158768	0.0823083	0.467	0.617
cg21183872	LONRF3	79836	-3.15763	0.00159057	0.0823083	0.527	0.584
cg15512851	FGD2	221472	3.15642	0.00159719	0.0824453	2.15	0.572
cg09928375	OTUD5	55593	-3.15246	0.00161904	0.0831241	0.514	0.483
cg10383839	LAPTM4A	9741	3.15217	0.00162064	0.0831241	2.14	0.592
cg22303211	SOX1	6656	3.15184	0.00162243	0.0831241	2.06	0.58
cg24194775	NPR2	4882	3.15101	0.00162705	0.0831241	1.99	0.684
cg11565248	RPS6KA3	6197	-3.15042	0.00163037	0.0831241	0.528	0.567
cg20450764	TSPAN7	7102	-3.1484	0.00164165	0.0834944	0.487	0.603
cg12311132	RCN1	5954	3.14592	0.00165566	0.0840006	2.1	0.586
cg20514061	MID2	11043	-3.14453	0.00166356	0.0841957	0.513	0.459
cg12707233	WNK3	65267	-3.14224	0.00167662	0.0846502	0.519	0.473
cg23936476	BEX1	55859	-3.13707	0.00170648	0.0858209	0.487	0.494
cg00145348	APEX2	27301	-3.13679	0.00170808	0.0858209	0.504	0.493
cg09250703	PIR	8544	-3.13582	0.00171377	0.0858677	0.315	0.541
cg09347151	MGC39606	399668	-3.13498	0.00171864	0.0858677	0.492	0.583
cg08598221	SNTB1	6641	3.13392	0.00172487	0.0858677	2	0.565
cg22077553	MYOC	4653	-3.1338	0.00172556	0.0858677	0.486	0.675
cg01885202	CDKL5	6792	-3.13201	0.00173616	0.0860483	0.522	0.509
cg01965939	SH3TC2	79628	3.13178	0.00173748	0.0860483	2.22	0.528
cg01079126	MTMR1	8776	-3.12734	0.00176397	0.0871257	0.529	0.571
cg27344326	DMRTC1	63947	3.12673	0.00176764	0.0871257	2.09	0.582
cg24354652	PTAFR	5724	3.12473	0.00177966	0.0871565	2.02	0.605
cg18420965	EPHA5	2044	3.12452	0.00178095	0.0871565	2.86	0.647
cg14562990	LDOC1	23641	-3.12447	0.00178127	0.0871565	0.508	0.529
cg25635316	LOC90693	90693	-3.12384	0.00178506	0.0871565	0.361	0.634
cg15480941	PIM2	11040	-3.12214	0.00179544	0.0874576	0.524	0.516
cg11473104	NUDT15	55270	3.12098	0.00180251	0.0875963	2.24	0.579
cg10143146	COL11A2	1302	3.11972	0.00181023	0.0877658	2.33	0.547
cg21245372	NUP98	4928	-3.11882	0.00181574	0.087828	0.494	0.607
cg00029931	RPL36A	6173	-3.11603	0.00183306	0.0881359	0.526	0.591
cg06590711	CPXCR1	53336	3.11589	0.00183391	0.0881359	2.11	0.517
cg21463023	SS18L2	51188	3.11574	0.00183485	0.0881359	2.08	0.6
cg02525756	RAB42	115273	3.11384	0.00184669	0.0882615	2.31	0.635
cg00480209	C17orf48	56985	-3.1138	0.00184697	0.0882615	0.281	0.586
cg12572939	F8A1	8263	-3.11328	0.00185023	0.0882615	0.51	0.502
cg20504202	RP1-112K5.2	90121	-3.11107	0.00186408	0.0885567	0.505	0.506
cg09086179	NSBP1	79366	-3.11094	0.00186495	0.0885567	0.485	0.563
cg22283148	LSM6	11157	3.10972	0.00187266	0.0887197	2.83	0.575
cg19410841	NKAP	79576	-3.10519	0.00190158	0.0898847	0.495	0.531
cg15241708	CNOT6	57472	3.10385	0.0019102	0.0899656	2.84	0.616
cg11877382	GLT1D1	144423	3.10345	0.0019128	0.0899656	2	0.596
cg25248094	SH2D1A	4068	-3.10291	0.0019163	0.0899656	0.496	0.617
cg17889912	TSPYL2	64061	-3.09922	0.0019403	0.0908866	0.515	0.544
cg13286902	CXorf34	79979	-3.09758	0.00195109	0.0910482	0.524	0.446
cg15977272	EFNB1	1947	-3.09723	0.00195341	0.0910482	0.501	0.462
cg00925717	SCNN1B	6338	3.0967	0.00195691	0.0910482	2.02	0.582
cg21966410	AR	367	-3.09578	0.00196294	0.0911247	0.519	0.526
cg09234474	DUSP14	11072	3.08929	0.00200636	0.0929325	1.94	0.628
cg17542495	GJB1	2705	3.08856	0.00201126	0.0929517	1.89	0.605
cg10217445	OLIG2	10215	3.08469	0.00203764	0.0939615	3.08	0.628
cg06940107	C21orf100	118421	-3.08252	0.00205254	0.0944254	0.503	0.635
cg03672021	FLNA	2316	-3.08173	0.00205804	0.0944254	0.509	0.577
cg22601215	GSPT2	23708	-3.08125	0.00206135	0.0944254	0.509	0.541
cg22176895	PROX1	5629	3.07871	0.00207897	0.0949369	2.24	0.664
cg19114595	DIRAS3	9077	3.07716	0.00208985	0.0949369	2.31	0.595
cg25402049	PRDM2	7799	3.07657	0.00209395	0.0949369	2.02	0.595
cg00511475	CDH15	1013	3.0762	0.00209658	0.0949369	1.93	0.611
cg15736165	BNC1	646	3.07587	0.00209888	0.0949369	2.02	0.591
cg13815872	NDUFB11	54539	-3.0752	0.0021036	0.0949369	0.52	0.486
cg09202373	DNASE1L1	1774	-3.07507	0.00210454	0.0949369	0.521	0.484
cg22496652	SEMA4D	10507	3.0706	0.00213629	0.09616	2.05	0.608
cg14473924	PDZRN3	23024	3.06806	0.00215455	0.0965807	2.39	0.584
cg04502814	SEPP1	6414	3.068	0.00215494	0.0965807	2.05	0.569
cg12127282	HOXD4	3233	3.06636	0.00216686	0.0967294	2.12	0.606
cg16082125	USP11	8237	-3.06606	0.00216898	0.0967294	0.501	0.554
cg01040850	MR1	3140	-3.06457	0.00217979	0.0967294	0.468	0.608
cg03294491	SMAD2	4087	3.06454	0.00218008	0.0967294	1.98	0.621
cg08798116	GPC4	2239	-3.06433	0.00218157	0.0967294	0.498	0.484
cg04559909	CXCL5	6374	3.06164	0.00220129	0.097204	1.91	0.615
cg00231920	VPS16	64601	-3.06156	0.00220187	0.097204	0.251	0.592
cg26750319	KCNQ1	3784	-3.06069	0.00220825	0.097204	0.442	0.576
cg11290225	KIFC2	90990	-3.06032	0.00221101	0.097204	0.52	0.626
cg10720654	-99	11191	3.05502	0.00225048	0.0984613	2.31	0.562
cg27060381	TBC1D10A	83874	3.05442	0.00225496	0.0984613	1.93	0.555
cg17913068	PPFIA1	8500	3.05425	0.00225621	0.0984613	2.02	0.611
cg09405083	C10orf26	54838	3.05394	0.00225859	0.0984613	2.15	0.603
cg25905812	DMRT1	1761	3.05229	0.00227101	0.0987953	1.99	0.603
cg09499849	ACVR1	90	3.05006	0.00228797	0.0993251	2.09	0.605
cg17063929	NOX4	50507	-3.04917	0.00229472	0.09941	0.473	0.653
cg19194595	PHF16	9767	-3.0465	0.00231523	0.100089	0.53	0.489
cg02032561	ZNF449	203523	-3.04433	0.00233196	0.100603	0.541	0.53
cg06659128	TMLHE	55217	-3.04311	0.00234149	0.100805	0.517	0.534
cg27457941	RBP1	5947	3.04193	0.00235065	0.100931	2.32	0.617
cg03589001	MORF4L1	10933	3.04106	0.00235747	0.100931	1.97	0.663
cg15231886	UTP14A	10813	-3.04044	0.00236233	0.100931	0.523	0.485
cg17296078	UBTD1	80019	3.03979	0.0023674	0.100931	2	0.591
cg26937530	SH3BGRL	6451	-3.03791	0.00238228	0.100931	0.497	0.584
cg10448528	ZNF202	7753	3.03748	0.00238564	0.100931	2.9	0.581
cg17001703	LAS1L	81887	-3.03739	0.0023864	0.100931	0.527	0.468
cg23709838	SLC35A2	7355	-3.03718	0.00238805	0.100931	0.539	0.573
cg16158807	WNK2	65268	3.03716	0.00238821	0.100931	1.99	0.586
cg26035633	IDH3G	3421	-3.03543	0.00240197	0.101307	0.537	0.561
cg07297906	GPC3	2719	-3.0336	0.00241653	0.101714	0.52	0.488
cg07876586	PGRMC1	10857	-3.03245	0.00242581	0.101731	0.532	0.468
cg01195014	MAGED1	9500	-3.03233	0.00242674	0.101731	0.542	0.583
cg21693321	MED12	9968	-3.0307	0.00243986	0.102075	0.533	0.47
cg06665799	TMED9	54732	3.02948	0.00244978	0.10212	2.08	0.611
cg19917856	LOC342897	342897	3.02703	0.0024697	0.10212	1.94	0.576
cg00848461	RAB24	53917	-3.0262	0.00247646	0.10212	0.469	0.676
cg01353347	IRAK1	3654	-3.02586	0.00247927	0.10212	0.531	0.491
cg00648883	LOC196549	196549	3.02493	0.00248689	0.10212	2	0.543
cg26055770	PDZRN3	23024	3.02475	0.00248838	0.10212	2.08	0.56
cg17357062	FCN1	2219	-3.02475	0.0024884	0.10212	0.474	0.652
cg24340926	RAB33A	9363	-3.02467	0.00248906	0.10212	0.525	0.458
cg21965997	DRD1IP	50632	-3.02466	0.00248911	0.10212	0.101	0.616
cg02162069	ZIM2	23619	3.02453	0.00249016	0.10212	1.91	0.641
cg02847500	SOX3	6658	-3.01802	0.00254435	0.103803	0.537	0.558
cg14772955	KIAA0319L	79932	3.01786	0.00254563	0.103803	1.9	0.596
cg11993754	ERBB2	2064	3.0178	0.00254619	0.103803	1.89	0.6
cg24249486	ARHGAP6	395	-3.01527	0.00256748	0.104346	0.496	0.573
cg11371160	UBL4A	8266	-3.01503	0.00256957	0.104346	0.541	0.493
cg08459368	SCGB2A1	4246	-3.01403	0.00257798	0.104368	0.507	0.595
cg22815110	FOXD3	27022	3.01367	0.00258105	0.104368	2.85	0.639
cg01257202	DKC1	1736	-3.01293	0.00258742	0.104368	0.524	0.564
cg10168628	WBSCR19	285955	3.0126	0.00259023	0.104368	1.93	0.612
cg18665563	HMGB3	3149	-3.01004	0.00261215	0.104984	0.539	0.562
cg16530429	LIN28	79727	3.0091	0.0026202	0.104984	1.95	0.674
cg18044482	PSMD10	5716	-3.00891	0.00262183	0.104984	0.551	0.588
cg01036012	TUBB8	347688	3.00846	0.00262576	0.104984	1.9	0.661
cg13686042	SBF1	6305	3.00704	0.00263802	0.105232	1.91	0.561
cg00911351	PCDHGB4	8641	3.00657	0.0026421	0.105232	2.19	0.581
cg13059782	CNTNAP3	79937	3.0055	0.00265146	0.105262	2.03	0.551
cg18399703	EVA1	10205	3.00532	0.00265299	0.105262	2	0.678
cg00279797	AMMECR1	9949	-3.00392	0.00266524	0.105507	0.54	0.618
cg06958829	CHAD	1101	3.00231	0.00267937	0.105507	2.09	0.637
cg12650780	SH3BGRL	6451	-3.00225	0.00267994	0.105507	0.51	0.609
cg21275690	WDR58	79228	3.00176	0.00268422	0.105507	1.9	0.575
cg15470298	COL18A1	80781	3.00172	0.00268459	0.105507	1.96	0.537
cg14854487	LAMP2	3920	-3.00029	0.00269719	0.105611	0.544	0.555
cg14452875	NR1D2	9975	-3.00027	0.00269742	0.105611	0.141	0.615
cg04493740	SLC25A14	9016	-2.99902	0.0027085	0.105845	0.548	0.571
cg24214470	SERPINF1	5176	2.99805	0.00271711	0.105982	2	0.609
cg21395967	FLJ20298	54885	-2.99553	0.00273969	0.106559	0.503	0.566
cg11668844	MCF2L	23263	2.99424	0.00275132	0.106559	2.04	0.586
cg08695830	CYLN2	7461	2.99416	0.00275199	0.106559	2.15	0.567
cg02676865	UBTD1	80019	2.99385	0.00275481	0.106559	2.32	0.582
cg25410279	DXS9879E	8270	-2.99354	0.00275758	0.106559	0.534	0.508
cg24576425	GALNT5	11227	2.99217	0.00276998	0.10678	2.02	0.58
cg22708914	SH2D4A	63898	2.99178	0.00277359	0.10678	2.18	0.634
cg22395192	FAM46B	115572	2.9901	0.00278888	0.106824	2.02	0.637
cg17252960	ID4	3400	2.98843	0.00280414	0.106824	2.13	0.587
cg05380982	KCNJ6	3763	2.98808	0.00280734	0.106824	1.93	0.584
cg19486271	DDB2	1643	2.98668	0.00282023	0.106824	1.9	0.579
cg22016571	MASK	51765	-2.9866	0.00282095	0.106824	0.536	0.546
cg07581973	PRDX4	10549	-2.98598	0.00282674	0.106824	0.538	0.467
cg19067730	PPGB	5476	2.98568	0.00282947	0.106824	2	0.606
cg13391638	FLJ13576	64418	2.98515	0.00283435	0.106824	2.55	0.537
cg09030119	ZNF285	26974	2.98504	0.00283544	0.106824	2.1	0.608
cg27560864	SCN4B	6330	2.98469	0.00283869	0.106824	1.98	0.547
cg05253159	APS	10603	2.98413	0.00284383	0.106824	1.93	0.576
cg07233761	ESM1	11082	2.98357	0.0028491	0.106824	1.89	0.621
cg06809565	CXorf12	8269	-2.98354	0.00284933	0.106824	0.493	0.588
cg01241836	TFE3	7030	-2.98307	0.00285373	0.106824	0.537	0.503
cg04011402	FIS	202299	2.98297	0.00285466	0.106824	1.93	0.641
cg17301902	GNA14	9630	2.98271	0.00285711	0.106824	2.09	0.578
cg15317267	H19	283120	-2.98011	0.00288148	0.107025	0.506	0.679
cg12431196	MAGEE1	57692	-2.98004	0.00288211	0.107025	0.519	0.487
cg08432727	SOX11	6664	2.97976	0.00288475	0.107025	2.06	0.614
cg26525091	MADCAM1	8174	2.97969	0.00288537	0.107025	2	0.678
cg14726637	CR1	1378	2.97939	0.00288826	0.107025	2.06	0.603
cg14260918	ZNF673	55634	-2.97396	0.0029398	0.10874	0.552	0.547
cg12288726	ARF5	381	2.97101	0.00296819	0.109595	1.86	0.632
cg00819310	VANGL1	81839	2.96956	0.00298225	0.109919	2.02	0.655
cg16204757	MSN	4478	-2.96786	0.00299883	0.110188	0.537	0.479
cg06495347	SUOX	6821	2.96772	0.00300018	0.110188	2.18	0.529
cg25177452	PRP2	134285	2.96508	0.00302602	0.110941	2.03	0.613
cg19662708	TEAD1	7003	-2.96395	0.00303713	0.111152	0.519	0.652
cg10895543	CDKN2A	1029	2.96324	0.00304421	0.111215	2.18	0.599
cg17231524	MGC39606	399668	-2.96255	0.00305098	0.111266	0.533	0.477
cg15925792	MX1	4599	2.9608	0.00306844	0.111662	2.16	0.51
cg10670077	INSR	3643	2.96004	0.00307599	0.111662	2.02	0.611
cg10364182	LOC119710	119710	2.95984	0.00307797	0.111662	1.99	0.572
cg09045681	TCF19	6941	2.95896	0.00308683	0.111726	1.98	0.619
cg04675937	CDKN2B	1030	2.95859	0.0030905	0.111726	1.98	0.591
cg02844545	GCM2	9247	2.95747	0.00310171	0.111905	2.33	0.557
cg18411891	FZD4	8322	2.95702	0.00310626	0.111905	2.07	0.59
cg10681065	TFR2	7036	2.95305	0.00314649	0.113158	1.93	0.583
cg08785133	PORCN	64840	-2.95233	0.00315384	0.113226	0.539	0.489
cg04297329	NAP1L2	4674	-2.95128	0.0031646	0.113416	0.54	0.551
cg11854877	F8A1	8263	-2.95013	0.00317641	0.113534	0.545	0.443
cg07393322	A4GALT	53947	2.94989	0.00317883	0.113534	2.08	0.616
cg21396405	MAFG	4097	-2.94873	0.00319078	0.113765	0.412	0.602
cg05184394	FLJ38377	205147	2.9477	0.00320143	0.113949	1.95	0.605
cg12878228	PRSS1	5644	-2.94574	0.00322183	0.114381	0.513	0.635
cg19528976	FLJ39237	375607	2.94548	0.00322458	0.114381	3.59	0.611
cg21572897	CD80	941	-2.94117	0.0032697	0.114832	0.523	0.562
cg09920632	PHF8	23133	-2.94073	0.00327441	0.114832	0.559	0.496
cg12489960	SGCB	6443	2.94042	0.00327765	0.114832	2.06	0.673
cg07006042	ATP1B3	483	-2.94	0.00328213	0.114832	0.408	0.611
cg21224759	PIN4	5303	-2.93989	0.00328329	0.114832	0.529	0.533
cg14063673	XAGE2	9502	2.93973	0.00328494	0.114832	1.91	0.634
cg21309147	STAC2	342667	2.93959	0.00328643	0.114832	2.18	0.628
cg10584819	HPRT1	3251	-2.93873	0.00329565	0.114832	0.531	0.579
cg17808849	HERPUD1	9709	2.93832	0.00329995	0.114832	1.94	0.592
cg13053608	LGP1	84514	2.93824	0.0033008	0.114832	1.92	0.524
cg20337106	C6orf139	55166	2.93812	0.00330207	0.114832	1.94	0.61
cg21120249	FLJ36268	401563	2.93748	0.00330887	0.114832	1.93	0.578
cg16148403	SLA/LP	51091	2.93678	0.0033164	0.114832	2.62	0.579
cg21537939	2013-09-10	151011	-2.93658	0.0033185	0.114832	0.522	0.62
cg15376097	EVA1	10205	2.93641	0.0033203	0.114832	1.91	0.572
cg18951427	ACYP2	98	2.93517	0.00333369	0.114879	2.28	0.592
cg18940763	XBP1	7494	2.93514	0.00333396	0.114879	1.89	0.622
cg14161730	TIMP1	7076	-2.93474	0.00333829	0.114879	0.515	0.627
cg24427660	PNPLA2	57104	2.93399	0.00334634	0.114966	1.86	0.58
cg19064258	HS3ST2	9956	2.93331	0.00335373	0.115017	1.92	0.583
cg16545105	CRHBP	1393	2.93283	0.00335891	0.115017	1.94	0.543
cg07085271	MMP24	10893	2.9323	0.00336461	0.115022	1.85	0.571
cg21080294	PRPS1	5631	-2.92806	0.00341083	0.11525	0.529	0.604
cg05461841	LOC124220	124220	2.92781	0.00341363	0.11525	1.96	0.553
cg06731599	ATP6AP2	10159	-2.92759	0.00341602	0.11525	0.528	0.456
cg04398282	BRDG1	26228	2.9275	0.00341703	0.11525	1.99	0.622
cg17991347	MAGED1	9500	-2.92631	0.00343011	0.11525	0.529	0.569
cg02225847	FAM65A	79567	2.92613	0.00343203	0.11525	2.14	0.635
cg15028436	TXNDC3	51314	2.92604	0.00343309	0.11525	1.91	0.636
cg08680085	MASK	51765	-2.92592	0.00343439	0.11525	0.54	0.493
cg10494770	IGLL1	3543	2.9257	0.0034368	0.11525	1.94	0.622
cg00176210	ANK1	286	2.92569	0.00343699	0.11525	2.01	0.571
cg06162422	GLA	2717	-2.92476	0.00344725	0.11525	0.544	0.524
cg06657741	SLC9A6	10479	-2.92446	0.00345053	0.11525	0.541	0.568
cg17272094	C3orf45	132228	-2.92416	0.00345388	0.11525	0.5	0.652
cg12582959	HSU79303	29903	2.924	0.00345567	0.11525	2.12	0.609
cg23165541	DAPK2	23604	2.92368	0.00345916	0.11525	1.93	0.56
cg19554294	VN1R2	317701	-2.9236	0.00346014	0.11525	0.381	0.635
cg02801598	PDP2	57546	-2.92248	0.00347258	0.115479	0.435	0.554
cg04553232	KAL1	3730	2.92196	0.00347842	0.115488	1.86	0.538
cg06620254	NONO	4841	-2.92051	0.00349461	0.11584	0.536	0.545
cg13817266	HSPA6	3310	2.91818	0.00352084	0.116406	1.94	0.631
cg10148841	ROBO4	54538	2.91776	0.00352557	0.116406	1.88	0.562
cg27360098	ELN	2006	2.9175	0.0035285	0.116406	1.87	0.619
cg00941549	AKAP4	8852	2.91652	0.0035396	0.116587	1.87	0.584
cg00216361	GAP43	2596	2.91492	0.00355777	0.116999	1.86	0.648
cg10417559	LMO6	4007	2.91424	0.00356557	0.117061	1.87	0.596
cg19166347	SFRP4	6424	2.91377	0.00357091	0.117061	2.39	0.607
cg04180460	CTNNB1	1499	-2.91236	0.00358714	0.117326	0.376	0.614
cg12919379	PNCK	139728	-2.91154	0.00359647	0.117326	0.528	0.535
cg15191648	SALL3	27164	2.9112	0.00360043	0.117326	2.15	0.612
cg05155595	ANXA4	307	2.9111	0.00360161	0.117326	2.05	0.543
cg19125999	C1orf172	126695	2.91052	0.0036083	0.117359	1.9	0.567
cg07644368	CDO1	1036	2.90956	0.00361933	0.117534	1.88	0.573
cg22490255	TSPAN31	6302	2.90741	0.00364438	0.118162	1.93	0.634
cg01599709	HBEGF	1839	2.90685	0.00365086	0.118188	2.06	0.585
cg14294758	LSAMP	4045	2.90634	0.00365682	0.118197	2.49	0.547
cg19447496	RB1	5925	-2.90491	0.00367355	0.118552	0.354	0.564
cg14473145	CLEC14A	161198	2.90436	0.00368002	0.118577	2.14	0.607
cg24765005	BEX2	84707	-2.90291	0.00369715	0.118944	0.561	0.57
cg20959866	AJAP1	55966	2.90147	0.00371416	0.119169	1.91	0.672
cg01593886	COL1A1	1277	2.9009	0.00372089	0.119169	2.01	0.638
cg19464944	FCGR1A	2209	2.90086	0.00372137	0.119169	1.93	0.545
cg14724265	PPEF2	5470	2.89972	0.00373496	0.119311	1.98	0.592
cg27581839	AMOT	154796	-2.89952	0.00373731	0.119311	0.522	0.533
cg15528736	FCGRT	2217	2.89878	0.0037462	0.119411	2.33	0.591
cg00968475	BHLHB9	80823	-2.89593	0.00378034	0.120303	0.531	0.62
cg25374813	SLC23A1	9963	2.89548	0.00378577	0.120303	2.05	0.576
cg13315690	OVCA2	124641	2.89229	0.00382441	0.121226	1.91	0.548
cg21932800	TMEM32	93380	-2.89152	0.00383388	0.121226	0.545	0.593
cg21030598	PAK2	5062	2.89149	0.00383419	0.121226	1.96	0.591
cg03575468	PDHA1	5160	-2.89078	0.00384288	0.121226	0.512	0.583
cg12687215	FAM50A	9130	-2.89069	0.00384401	0.121226	0.553	0.484
cg20371650	PRAF2	11230	-2.88932	0.0038608	0.12157	0.535	0.536
cg05877109	BCL2L2	599	2.88872	0.00386811	0.121616	1.86	0.622
cg23239396	CALCR	799	2.88455	0.00391972	0.123052	1.99	0.514
cg21235838	SORBS1	10580	2.88279	0.00394173	0.123556	1.95	0.584
cg23759710	OXER1	165140	2.88123	0.00396123	0.12366	1.89	0.581
cg08445039	FKBP9	11328	2.88102	0.00396385	0.12366	2.03	0.585
cg11935147	PDE4DIP	9659	2.88048	0.00397068	0.12366	1.93	0.555
cg12687463	CFHR1	3078	-2.87923	0.00398643	0.12366	0.514	0.668
cg17188169	DDX43	55510	-2.87882	0.00399171	0.12366	0.515	0.605
cg06944050	LONRF3	79836	-2.87873	0.00399284	0.12366	0.554	0.538
cg22731373	PCYT1B	9468	-2.87854	0.00399523	0.12366	0.518	0.589
cg14743649	FSHPRH1	2491	-2.87804	0.00400156	0.12366	0.549	0.506
cg09208010	MMP14	4323	2.87784	0.00400403	0.12366	1.86	0.584
cg03716937	ADAM2	2515	-2.8778	0.00400464	0.12366	0.525	0.63
cg01283289	FLJ21963	79611	2.87674	0.00401804	0.12389	2.08	0.556
cg21578541	TLR9	54106	2.87597	0.00402792	0.123972	1.88	0.638
cg12872238	TRPC5	7224	2.8756	0.00403265	0.123972	1.96	0.575
cg11291009	ARHGEF9	23229	-2.87466	0.00404465	0.124029	0.563	0.514
cg10236239	SULT1C2	27233	2.8742	0.00405057	0.124029	2	0.54
cg13396213	ZNF575	284346	-2.87405	0.00405245	0.124029	0.493	0.537
cg26246138	SCML2	10389	-2.87296	0.0040665	0.124276	0.535	0.455
cg25071429	TEX13B	56156	2.8719	0.00408014	0.124509	1.87	0.653
cg12343082	CA5A	763	-2.87014	0.00410292	0.125021	0.503	0.646
cg14592065	THRAP4	9862	2.86795	0.0041314	0.125575	1.86	0.636
cg10150813	KIAA0746	23231	2.86781	0.00413322	0.125575	1.94	0.601
cg26287988	BAGE	574	2.86726	0.00414041	0.12561	1.83	0.615
cg15035713	TEP1	7011	-2.86252	0.00420288	0.127185	0.55	0.57
cg01308601	C12orf49	79794	-2.86177	0.00421282	0.127185	0.463	0.568
cg08961832	NALP6	171389	-2.86165	0.00421442	0.127185	0.521	0.595
cg08519865	CRSP9	9443	2.86147	0.00421687	0.127185	2.88	0.567
cg02160826	MRPS16	51021	2.86038	0.0042313	0.127357	2.14	0.576
cg17142183	IL1R2	7850	2.85939	0.0042445	0.127357	1.83	0.569
cg25902460	STRBP	55342	-2.85922	0.00424681	0.127357	0.467	0.568
cg19155599	PTGS2	5743	2.8592	0.00424712	0.127357	1.9	0.646
cg01837574	TRAPPC1	58485	2.85793	0.00426415	0.127614	1.81	0.652
cg09594841	LIG1	3978	-2.85725	0.00427333	0.127614	0.545	0.569
cg00987379	ZNF395	55893	2.85719	0.00427414	0.127614	1.83	0.591
cg10986043	TCAP	8557	2.85604	0.00428955	0.12789	1.82	0.617
cg04241572	HADH2	3028	-2.8554	0.00429829	0.127967	0.569	0.539
cg22858308	HIVEP2	3097	-2.85481	0.00430625	0.128021	0.52	0.61
cg24363955	FLJ14054	79614	-2.85407	0.00431627	0.128121	0.518	0.581
cg06532147	H2AFB3	83740	2.85365	0.00432197	0.128121	1.87	0.634
cg08300622	SCML2	10389	-2.85197	0.00434493	0.128155	0.559	0.481
cg08021299	HEPH	9843	-2.85192	0.00434557	0.128155	0.51	0.545
cg18680834	ZNF536	9745	-2.85186	0.00434638	0.128155	0.535	0.667
cg23269489	BCORL1	63035	-2.85176	0.00434782	0.128155	0.553	0.525
cg27634151	GPR83	10888	2.85103	0.00435777	0.128266	2.05	0.611
cg22244122	SURF4	6836	2.85056	0.00436427	0.128275	1.83	0.621
cg08965235	LTBP3	4054	2.8501	0.00437049	0.128276	2.07	0.617
cg09238598	ANKH	56172	-2.84904	0.00438509	0.128523	0.338	0.611
cg07807817	C14orf44	145483	-2.84805	0.00439885	0.128667	0.418	0.572
cg19968631	GLRA3	8001	2.84779	0.0044024	0.128667	2.2	0.591
cg09076584	FLJ25006	124923	2.84581	0.00442987	0.129222	1.95	0.602
cg10331779	CTNND2	1501	2.84511	0.00443959	0.129222	2.42	0.56
cg26680127	MLCK	91807	-2.84471	0.00444512	0.129222	0.529	0.554
cg04697562	GPC2	221914	2.84463	0.0044463	0.129222	1.95	0.646
cg26647600	CCR8	1237	-2.84384	0.0044573	0.129361	0.536	0.605
cg02164046	SST	6750	2.843	0.00446912	0.129522	2.76	0.606
cg05327750	FLJ11016	55285	-2.84182	0.00448573	0.129716	0.524	0.606
cg24076884	PCDHAC2	56134	2.84163	0.00448841	0.129716	1.99	0.594
cg20149766	POLS	11044	-2.84119	0.00449454	0.129716	0.217	0.597
cg16227684	GDI1	2664	-2.84031	0.00450703	0.129895	0.541	0.522
cg01887353	ZNF41	7592	-2.83967	0.00451606	0.129975	0.566	0.499
cg09134747	ATP2C1	27032	2.83895	0.00452627	0.130088	2.57	0.566
cg07897701	ABP1	26	2.83572	0.00457224	0.131121	1.87	0.57
cg04702045	OPHN1	4983	-2.83554	0.00457484	0.131121	0.566	0.52
cg24447042	SMARCA1	6594	2.83433	0.00459216	0.131227	1.92	0.625
cg16243644	STAG2	10735	-2.834	0.00459688	0.131227	0.566	0.54
cg18233735	PDZD4	57595	-2.83396	0.00459751	0.131227	0.535	0.541
cg03959079	TAB3	257397	2.8326	0.00461712	0.131606	1.83	0.536
cg09923855	HTATSF1	27336	-2.83056	0.00464663	0.131974	0.571	0.495
cg01013324	EFNB3	1949	2.83041	0.00464886	0.131974	2.03	0.654
cg18624866	SMS	6611	-2.83039	0.0046491	0.131974	0.549	0.563
cg25537724	MAP4K3	8491	2.829	0.00466936	0.132368	1.93	0.621
cg11504740	GPR152	390212	-2.82775	0.00468762	0.132704	0.5	0.628
cg04660617	RABL2B	11158	2.82687	0.00470047	0.132886	2.08	0.609
cg12491659	FLJ33641	202309	2.82589	0.00471492	0.133018	1.8	0.562
cg25799986	WFDC2	10406	2.82569	0.00471795	0.133018	1.81	0.63
cg14700707	NOTCH4	4855	2.82523	0.00472469	0.133028	1.85	0.531
cg21491308	TEX101	83639	2.82437	0.00473733	0.13311	1.98	0.53
cg13351698	CBX3	11335	2.82416	0.00474044	0.13311	1.96	0.567
cg13234863	KIAA1944	121256	2.82341	0.00475159	0.133243	2.01	0.628
cg10328573	KRT9	3857	2.8226	0.00476357	0.133398	1.93	0.584
cg15238224	TRIM31	11074	-2.81975	0.00480611	0.13433	0.525	0.646
cg07746918	SREBF2	6721	-2.8195	0.00480981	0.13433	0.421	0.587
cg17718322	OPHN1	4983	-2.81775	0.00483614	0.134571	0.567	0.59
cg14261309	C1orf163	65260	2.8175	0.00483985	0.134571	1.86	0.509
cg23402444	PSD	5662	2.81743	0.00484091	0.134571	2.66	0.574
cg16858125	ELOVL1	64834	2.81721	0.00484434	0.134571	1.92	0.583
cg21516819	TSPAN7	7102	-2.81602	0.00486222	0.134887	0.564	0.556
cg06391468	SOX9	6662	2.81398	0.00489329	0.135567	2.14	0.624
cg10526888	DKFZp564K142	84061	-2.81349	0.00490063	0.13559	0.537	0.525
cg01305421	IGF1	3479	2.81305	0.00490745	0.135597	1.87	0.544
cg12949975	GDF7	151449	2.81167	0.00492853	0.135847	2.02	0.633
cg22403851	PDIA6	10130	-2.8116	0.00492957	0.135847	0.453	0.564
cg23090046	KNS2	3831	2.81064	0.00494431	0.135897	1.81	0.607
cg24183173	BCOR	54880	2.81037	0.0049484	0.135897	1.8	0.536
cg14483391	HTR3D	200909	2.8102	0.00495103	0.135897	1.82	0.623
cg22165175	KCNA2	3737	2.80731	0.00499577	0.136944	2.29	0.616
cg16367232	UTP14A	10813	-2.8067	0.00500518	0.137021	0.538	0.595
cg10423860	CST5	1473	-2.80561	0.00502213	0.137304	0.493	0.639
cg05418487	KCNQ1	3784	2.80517	0.00502899	0.13731	1.78	0.581
cg18305837	COQ7	10229	2.80406	0.00504639	0.137554	2.06	0.578
cg24713204	ZNF471	57573	2.80375	0.00505116	0.137554	1.86	0.624
cg25139619	C13orf25	407975	-2.80263	0.00506872	0.137636	0.48	0.578
cg02620228	RAB9A	9367	2.80256	0.00506992	0.137636	1.82	0.574
cg07115304	TRIB3	57761	2.80229	0.00507409	0.137636	2.44	0.59
cg25162921	MTAP	4507	2.80127	0.00509023	0.137894	1.81	0.649
cg26847866	SCARA3	51435	-2.8005	0.00510232	0.138041	0.534	0.638
cg12137206	GPAM	57678	2.79832	0.00513691	0.138407	1.84	0.622
cg07374632	PCSK1N	27344	-2.79818	0.00513916	0.138407	0.558	0.48
cg13573276	RDHE2	195814	2.79807	0.00514086	0.138407	2.24	0.516
cg16648841	C8A	731	-2.79758	0.00514872	0.138407	0.543	0.627
cg00653387	PTN	5764	2.79755	0.00514918	0.138407	2.28	0.621
cg07551659	CGNL1	84952	2.79669	0.00516292	0.138596	2.22	0.609
cg20085077	ARMCX4	158947	-2.79585	0.00517636	0.138778	0.56	0.467
cg03355526	ZNF454	285676	2.79439	0.0051998	0.138938	2.18	0.573
cg22983460	SUV39H1	6839	-2.7942	0.0052028	0.138938	0.565	0.531
cg26083396	IMPDH1	3614	-2.79373	0.00521042	0.138938	0.016	0.627
cg26489108	DMRT3	58524	2.79371	0.00521073	0.138938	1.84	0.517
cg25048564	HUNK	30811	2.79339	0.00521581	0.138938	2.1	0.625
cg27378424	DRG1	4733	-2.79273	0.0052265	0.139044	0.405	0.57
cg00744433	CXADR	1525	2.79067	0.00525997	0.139714	1.82	0.639
cg25179963	NT5DC1	221294	-2.79035	0.00526515	0.139714	0.517	0.623
cg04794887	LETM1	3954	-2.78991	0.00527233	0.139726	0.344	0.627
cg19969873	NPPC	4880	-2.78907	0.0052859	0.13989	0.383	0.62
cg18436172	PTCH	5727	2.7887	0.00529208	0.13989	1.87	0.667
cg19098268	PEG3	5178	2.78807	0.00530232	0.13989	1.77	0.625
cg00499822	CXCL12	6387	2.7877	0.00530838	0.13989	2	0.559
cg06899582	SUHW3	55609	-2.78658	0.00532681	0.13989	0.554	0.571
cg26014796	RNF39	80352	2.78642	0.00532942	0.13989	1.89	0.613
cg24616461	PRR11	55771	-2.78607	0.00533513	0.13989	0.295	0.582
cg26379475	SH2D1B	117157	-2.78598	0.00533665	0.13989	0.53	0.634
cg20673075	STK3	6788	-2.78582	0.00533918	0.13989	0.446	0.639
cg08331960	SLC9A3R2	9351	2.78532	0.00534748	0.13993	1.87	0.576
cg14892037	SNX12	29934	-2.78245	0.00539504	0.140997	0.57	0.562
cg11084035	GANAB	23193	2.78056	0.00542647	0.141525	2.08	0.514
cg10950297	EFNB1	1947	-2.78042	0.00542888	0.141525	0.572	0.522
cg14625604	UBE2A	7319	-2.77873	0.00545711	0.142032	0.575	0.495
cg20104776	LDOC1	23641	-2.77821	0.00546587	0.142032	0.549	0.491
cg10302026	STRN4	29888	-2.77804	0.00546887	0.142032	0.246	0.608
cg00466544	C14orf101	54916	2.77673	0.00549088	0.142329	2.49	0.582
cg14688956	PAK3	5063	-2.77655	0.005494	0.142329	0.563	0.569
cg23412875	ZNF263	10127	-2.77502	0.00551978	0.142818	0.469	0.559
cg21126707	MYF5	4617	-2.77401	0.00553702	0.142897	0.543	0.523
cg06421800	CDKN2B	1030	2.77386	0.0055396	0.142897	2.04	0.595
cg14603406	TRIM8	81603	-2.77339	0.00554755	0.142897	0.428	0.62
cg00659129	DDEF1	50807	-2.77322	0.00555037	0.142897	0.539	0.577
cg24618716	PTMA	5757	2.77255	0.00556191	0.143016	2.08	0.611
cg02564733	ADAMTS15	170689	2.77189	0.0055732	0.143129	1.9	0.555
cg17527798	LTF	4057	2.77019	0.00560243	0.143507	1.83	0.585
cg23654549	CD24	934	2.77006	0.00560466	0.143507	1.75	0.556
cg26829529	SPACA3	124912	-2.76965	0.00561172	0.143507	0.559	0.648
cg04586023	HDAC10	83933	2.76927	0.00561823	0.143507	1.94	0.556
cg16297030	AGXT2	64902	2.76902	0.00562249	0.143507	1.8	0.582
cg05924583	TP73	7161	2.76815	0.00563753	0.143714	2.08	0.663
cg22045288	C10orf91	170393	2.76622	0.00567097	0.144257	1.92	0.571
cg18711066	NFATC3	4775	2.76596	0.00567556	0.144257	2.51	0.572
cg18808261	SATB1	6304	2.76537	0.0056858	0.144257	1.95	0.564
cg10201668	NIP	90527	2.7652	0.00568885	0.144257	2.31	0.519
cg19005210	TREML2	79865	2.76486	0.00569474	0.144257	1.93	0.593
cg05932936	SERINC3	10955	2.76453	0.00570052	0.144257	2.17	0.568
cg06554542	GNPTAB	79158	-2.76242	0.00573752	0.145016	0.501	0.573
cg17740645	GRB7	2886	2.76176	0.00574912	0.145016	1.92	0.611
cg11846968	PLUNC	51297	2.76123	0.00575845	0.145016	1.87	0.551
cg27065979	NEK3	4752	2.76111	0.00576062	0.145016	2.23	0.607
cg19308222	EREG	2069	2.76083	0.00576545	0.145016	1.86	0.563
cg11368643	PCDHB15	56121	2.75948	0.00578932	0.145323	1.91	0.569
cg12280407	KCTD12	115207	-2.75904	0.00579714	0.145323	0.38	0.624
cg21870884	GPR25	2848	2.75891	0.00579946	0.145323	2.09	0.641
cg06378976	TFEB	7942	-2.75856	0.00580567	0.145323	0.567	0.627
cg21557231	MCF2	4168	2.75781	0.00581894	0.145479	1.78	0.62
cg21591742	HOXD10	3236	2.75736	0.00582708	0.145508	2.08	0.545
cg25671438	CENTB1	9744	2.75653	0.00584189	0.145702	1.94	0.577
cg16924616	DLX5	1749	2.75559	0.00585872	0.145848	1.98	0.557
cg03251655	FLJ10260	55106	-2.75528	0.00586418	0.145848	0.553	0.575
cg06363129	SOSTDC1	25928	2.75471	0.00587434	0.145848	1.83	0.596
cg21604042	SCUBE3	222663	2.7546	0.00587634	0.145848	1.88	0.59
cg22441882	SLC18A1	6570	-2.75394	0.00588825	0.145848	0.511	0.613
cg22757447	IMPACT	55364	2.75385	0.00588991	0.145848	2.17	0.588
cg07991621	SH3BP2	6452	2.74771	0.00600133	0.148237	1.98	0.585
cg08935003	MS4A6E	245802	-2.74738	0.0060073	0.148237	0.56	0.63
cg22083798	IGFBP3	3486	2.74727	0.00600929	0.148237	1.77	0.531
cg14289511	FLJ45256	400511	2.74696	0.00601496	0.148237	1.87	0.595
cg16682903	ACVR1	90	2.74619	0.0060292	0.148258	1.9	0.546
cg10063179	MTNR1A	4543	2.74589	0.00603476	0.148258	1.79	0.619
cg06890553	ZNF223	7766	2.74541	0.00604354	0.148258	1.97	0.589
cg18954434	GTSE1	51512	2.74536	0.00604438	0.148258	2.25	0.62
cg21671476	MYL9	10398	2.74484	0.00605398	0.148318	1.78	0.586
cg11120551	CHD1L	9557	2.74404	0.00606889	0.148486	1.86	0.593
cg10287137	P2RY2	5029	2.7437	0.00607516	0.148486	1.88	0.542
cg02326931	ALG5	29880	-2.74255	0.00609638	0.14883	0.527	0.586
cg09632416	TMEM16K	55129	-2.74098	0.00612562	0.149348	0.52	0.588
cg00899659	ZNF22	7570	2.74064	0.00613201	0.149348	1.86	0.521
cg16954341	SCGN	10590	2.74005	0.00614294	0.149439	1.97	0.53
cg01656470	ZIM2	23619	2.73927	0.00615765	0.149538	1.74	0.623
cg15712267	DNAJB1	3337	2.73907	0.00616142	0.149538	1.84	0.619
cg02597269	MON1B	22879	-2.73647	0.00621029	0.150411	0.459	0.554
cg06092815	SKIP	80309	2.73638	0.00621191	0.150411	1.98	0.605
cg07894162	TUG1	55000	-2.73581	0.00622262	0.150495	0.329	0.579
cg05446471	HDAC11	79885	2.73376	0.0062615	0.151259	2.12	0.575
cg00230685	SCML1	6322	-2.73071	0.00631978	0.152253	0.552	0.522
cg04488527	RP11-450P7.3	257240	-2.73057	0.00632253	0.152253	0.571	0.492
cg18638581	HK2	3099	2.73046	0.00632467	0.152253	1.89	0.486
cg25344367	IRGC	56269	2.72937	0.00634553	0.152578	2.06	0.602
cg19797376	TAL1	6886	2.72826	0.00636695	0.152772	1.81	0.569
cg20732137	GMEB2	26205	2.72819	0.00636831	0.152772	1.82	0.647
cg17639046	HS3ST3B1	9953	-2.72729	0.00638572	0.153013	0.564	0.632
cg10634358	NSDHL	50814	2.72628	0.00640526	0.153062	1.98	0.542
cg06297145	NFXL1	152518	2.72604	0.00640985	0.153062	2.08	0.595
cg11843304	PTPRO	5800	-2.72601	0.00641057	0.153062	0.563	0.641
cg20275344	RAB9B	51209	-2.72566	0.00641727	0.153062	0.566	0.486
cg27169020	BNC1	646	2.72493	0.00643157	0.153227	1.84	0.667
cg24031606	CDC25A	993	-2.72429	0.00644399	0.153347	0.517	0.586
cg25299176	YWHAE	7531	-2.72274	0.00647434	0.153872	0.543	0.57
cg04677227	LOXL4	84171	2.7224	0.00648092	0.153872	2.03	0.584
cg09786257	PCSK1	5122	2.72181	0.00649247	0.15397	1.82	0.625
cg09588653	SLC6A7	6534	-2.72135	0.00650159	0.154011	0.566	0.65
cg15648315	FLJ26443	400165	2.72013	0.00652557	0.154266	1.88	0.613
cg13613682	ZIC3	7547	-2.72005	0.00652725	0.154266	0.575	0.496
cg15241084	TLR7	51284	-2.71795	0.00656876	0.154521	0.573	0.533
cg25063710	BRWD3	254065	-2.71786	0.00657061	0.154521	0.583	0.597
cg11277126	TRPC4AP	26133	-2.71706	0.00658645	0.154521	0.533	0.632
cg11479591	MECP2	4204	-2.71701	0.00658742	0.154521	0.582	0.528
cg21530453	GNAO1	2775	2.71683	0.00659097	0.154521	1.85	0.525
cg10059959	PAX5	5079	2.71677	0.00659217	0.154521	1.89	0.622
cg08775793	APOL1	8542	2.71664	0.00659487	0.154521	1.79	0.604
cg22467071	PECAM1	5175	2.7165	0.00659759	0.154521	1.89	0.551
cg23279136	ABCB7	22	-2.7129	0.00666966	0.156033	0.574	0.469
cg17853587	NDST3	9348	2.71154	0.00669714	0.156499	1.98	0.585
cg07068616	ORC5L	5001	-2.71036	0.00672108	0.156716	0.558	0.564
cg19011603	RP11-311P8.3	139596	-2.71033	0.00672154	0.156716	0.564	0.468
cg13792279	CLDN17	26285	-2.70948	0.00673885	0.156774	0.476	0.61
cg13641903	WT1	7490	2.70924	0.00674372	0.156774	2.06	0.586
cg20825323	IGBP1	3476	-2.7091	0.00674667	0.156774	0.566	0.526
cg06291595	NPC2	10577	2.70826	0.00676362	0.156992	1.78	0.583
cg19135761	WDR8	49856	2.70725	0.00678432	0.157297	1.91	0.636
cg09025324	SART2	29940	2.70585	0.00681291	0.157783	1.8	0.575
cg22482381	MGEA5	10724	-2.70529	0.00682458	0.157789	0.502	0.571
cg17677397	CD300C	10871	2.7051	0.00682838	0.157789	1.79	0.633
cg19206010	UXT	8409	-2.70297	0.00687237	0.158629	0.585	0.54
cg16638540	ZNF135	7694	2.70196	0.0068931	0.158637	1.83	0.583
cg02196805	CSF2	1437	-2.70142	0.00690445	0.158637	0.491	0.619
cg18770944	USP51	158880	-2.70138	0.00690514	0.158637	0.577	0.507
cg15903282	EPHB1	2047	2.70137	0.00690538	0.158637	1.8	0.684
cg15523238	ATP10A	57194	2.70111	0.00691095	0.158637	2.12	0.593
cg16524139	TCF3	6929	2.70018	0.00693019	0.15873	1.79	0.612
cg13082192	IRS4	8471	-2.70018	0.00693029	0.15873	0.576	0.52
cg02905245	URB	151887	2.69966	0.00694094	0.158799	1.86	0.587
cg10084993	SLC9A3R2	9351	2.69853	0.00696454	0.159018	1.85	0.604
cg17641104	PCTK2	5128	-2.69847	0.00696585	0.159018	0.332	0.601
cg25053301	WDR13	64743	-2.69728	0.00699079	0.159163	0.593	0.484
cg06675478	SOX1	6656	2.69722	0.006992	0.159163	1.85	0.61
cg00698688	SULT2B1	6820	-2.69678	0.00700144	0.159163	0.552	0.556
cg04784315	GPR21	2844	2.69671	0.00700288	0.159163	1.81	0.548
cg05508067	PNPLA4	8228	2.6956	0.00702618	0.159265	2.05	0.592
cg00988256	TSPAN16	26526	2.69549	0.00702851	0.159265	1.84	0.64
cg09628199	TSNARE1	203062	-2.69539	0.00703062	0.159265	0.536	0.616
cg25315362	LSAMP	4045	2.6947	0.00704518	0.159265	1.8	0.587
cg15660077	NLGN2	57555	2.69467	0.00704573	0.159265	1.76	0.64
cg04653308	PPP2R4	5524	2.69357	0.00706921	0.159602	1.81	0.533
cg09800519	RXRA	6256	-2.69295	0.00708235	0.159602	0.338	0.617
cg26105232	IL2RA	3559	2.69288	0.00708372	0.159602	1.78	0.549
cg24341944	RSRC1	51319	2.69201	0.00710237	0.159667	2.46	0.534
cg21615663	MGC35048	124152	2.69194	0.00710375	0.159667	1.73	0.64
cg14070162	PTRF	284119	2.69166	0.00710972	0.159667	1.78	0.621
cg06321883	COL19A1	1310	2.69098	0.00712422	0.159672	1.86	0.633
cg12317456	MMP2	4313	2.69093	0.00712532	0.159672	1.76	0.616
cg19510999	CKLF	51192	2.6898	0.00714952	0.160012	2.57	0.566
cg07494518	SNF1LK	150094	-2.6895	0.00715591	0.160012	0.242	0.591
cg21549904	GALNT7	51809	-2.68912	0.00716416	0.160024	0.553	0.615
cg23902550	TIGD5	84948	2.68824	0.00718298	0.160171	1.75	0.673
cg00027674	RAB38	23682	2.68809	0.00718617	0.160171	1.77	0.602
cg06822995	CAMK4	814	2.68593	0.00723292	0.160934	1.75	0.588
cg04544498	MAGEE1	57692	-2.68579	0.00723591	0.160934	0.578	0.556
cg20786074	EFEMP1	2202	2.68472	0.00725909	0.161018	1.85	0.564
cg13876499	TMEM27	57393	-2.6845	0.0072638	0.161018	0.56	0.591
cg21087043	DCX	1641	2.68441	0.00726571	0.161018	1.83	0.546
cg11832722	DSC3	1825	2.68418	0.00727073	0.161018	1.95	0.601
cg07846167	FBLIM1	54751	2.68322	0.0072918	0.161293	1.74	0.567
cg15720064	FAM9C	171484	2.6826	0.00730527	0.161293	1.9	0.591
cg06894812	MCC	4163	2.68231	0.00731159	0.161293	1.87	0.573
cg08008233	TCEB3C	162699	-2.68201	0.00731814	0.161293	0.52	0.619
cg09911342	ASZ1	136991	-2.68183	0.00732201	0.161293	0.453	0.553
cg23037403	ZNF454	285676	2.68101	0.00734006	0.161519	1.84	0.589
cg17995823	CTNND1	1500	2.67716	0.00742489	0.163203	2	0.522
cg01408383	PIGA	5277	-2.67661	0.00743712	0.163203	0.59	0.585
cg15352315	CD302	9936	2.67644	0.00744084	0.163203	1.88	0.548
cg03164831	BRWD3	254065	-2.67612	0.00744805	0.163203	0.581	0.519
cg15910208	KLK10	5655	2.67468	0.00748015	0.163562	1.85	0.562
cg08709276	APOBEC2	10930	2.67467	0.00748022	0.163562	1.83	0.662
cg11521965	PTN	5764	2.67309	0.00751572	0.163846	1.79	0.589
cg16400825	ITPR3	3710	-2.6729	0.0075199	0.163846	0.582	0.543
cg14088811	SPI1	6688	2.67238	0.00753142	0.163846	1.76	0.612
cg24892074	PIGY	84992	-2.67228	0.00753379	0.163846	0.4	0.605
cg11665588	SESN3	143686	-2.67113	0.00755956	0.163846	0.299	0.61
cg00546897	LOC284837	284837	2.67085	0.007566	0.163846	1.85	0.537
cg10300684	FOXG1B	2290	2.67063	0.00757101	0.163846	1.8	0.562
cg26401870	NPM2	10361	2.67018	0.00758109	0.163846	1.73	0.612
cg11598929	FLJ31204	158584	-2.67015	0.00758169	0.163846	0.575	0.557
cg22960185	TMEM38A	79041	2.67001	0.00758491	0.163846	2.73	0.583
cg01278291	DOK3	79930	2.66979	0.00758995	0.163846	1.82	0.608
cg10198932	C21orf129	150135	-2.66956	0.00759503	0.163846	0.572	0.575
cg23749046	GPR61	83873	-2.66948	0.00759687	0.163846	0.538	0.62
cg04113075	RAB32	10981	2.66912	0.00760495	0.163846	1.84	0.57
cg08759036	OCRL	4952	-2.66883	0.00761163	0.163846	0.543	0.576
cg05016508	FLRT1	23769	-2.66731	0.0076461	0.16441	0.553	0.601
cg17468997	NCF1	4687	2.66698	0.00765365	0.16441	1.78	0.579
cg13729392	C14orf112	51241	-2.66644	0.00766604	0.164462	0.546	0.571
cg14722162	C5orf20	140947	-2.66599	0.0076762	0.164462	0.524	0.623
cg07545232	MAGEA3	4102	2.66583	0.00767986	0.164462	1.97	0.583
cg16967583	AGXT	189	2.66406	0.0077204	0.16516	1.78	0.523
cg18628674	ZXDA	7789	2.66212	0.00776507	0.165841	1.75	0.554
cg15407570	STAB1	23166	2.66198	0.00776825	0.165841	1.82	0.577
cg15895197	EMILIN1	11117	2.66123	0.00778549	0.166039	1.73	0.647
cg08032971	DMBX1	127343	2.65992	0.00781603	0.166444	1.82	0.583
cg04882894	IGSF1	3547	-2.65951	0.00782534	0.166444	0.578	0.559
cg15774133	EIF3S8	8663	2.65858	0.00784702	0.166444	2.53	0.524
cg17022479	FAF1	11124	2.65826	0.00785459	0.166444	1.8	0.583
cg23513504	TMEM1	7109	-2.65787	0.00786351	0.166444	0.517	0.61
cg18695429	CSTF2	1478	-2.65767	0.00786825	0.166444	0.556	0.524
cg26606552	CCDC22	28952	-2.65735	0.00787577	0.166444	0.567	0.537
cg26810336	IL1RAPL1	11141	-2.65725	0.00787806	0.166444	0.574	0.496
cg17192247	MAPRE3	22924	2.65704	0.00788295	0.166444	1.8	0.579
cg23078779	MAGED4	81557	-2.65697	0.00788471	0.166444	0.582	0.561
cg27087809	ACSBG1	23205	-2.65656	0.00789421	0.166475	0.568	0.584
cg04597449	GPR150	285601	2.65594	0.00790876	0.166613	1.8	0.612
cg21501064	2013-09-06	23157	-2.65548	0.00791962	0.166672	0.584	0.548
cg27223047	FBN2	2201	2.65426	0.00794828	0.166734	2.02	0.597
cg20927059	TFCP2	7024	-2.65413	0.00795143	0.166734	0.478	0.56
cg21029904	ZNF91	7644	2.65394	0.00795571	0.166734	2.13	0.601
cg19510604	CLK3	1198	2.65388	0.00795721	0.166734	1.77	0.604
cg15257765	MRPL46	26589	-2.65343	0.00796772	0.166734	0.329	0.551
cg12313568	ATXN2	6311	2.65307	0.0079764	0.166734	1.73	0.576
cg21010262	MRPS2	51116	2.65297	0.00797879	0.166734	2.62	0.613
cg23055678	IL1RAPL2	26280	-2.65154	0.00801261	0.167181	0.57	0.543
cg01770400	SERPINC1	462	2.65138	0.00801631	0.167181	2.07	0.59
cg08929103	CRHR1	1394	-2.65085	0.00802899	0.167277	0.562	0.594
cg18742441	ATP6AP1	537	-2.64939	0.00806371	0.167656	0.583	0.49
cg01946401	RUNX2	860	2.64927	0.00806665	0.167656	1.89	0.491
cg23771603	MYO3A	53904	2.64907	0.00807138	0.167656	1.92	0.621
cg00323915	GIMAP4	55303	-2.64701	0.00812061	0.16851	0.56	0.567
cg11921829	FCRL2	79368	2.64606	0.00814354	0.16856	1.97	0.526
cg18431127	EPB42	2038	2.64594	0.00814638	0.16856	1.81	0.522
cg11761535	TM4SF18	116441	-2.6459	0.00814743	0.16856	0.542	0.602
cg05413282	PRSS3	5646	-2.64412	0.00819037	0.169006	0.55	0.567
cg06498267	HCN1	348980	2.64373	0.00819991	0.169006	1.96	0.623
cg03556497	SLC32A1	140679	2.64297	0.00821818	0.169006	1.77	0.621
cg09686308	CIB3	117286	-2.64293	0.0082191	0.169006	0.56	0.669
cg01372689	MRPL12	6182	-2.64282	0.00822197	0.169006	0.541	0.581
cg22054164	ECE1	1889	2.64275	0.00822361	0.169006	1.82	0.589
cg04451770	ENTPD1	953	2.64265	0.00822596	0.169006	1.79	0.561
cg12281657	C14orf50	145376	2.64186	0.00824532	0.169075	2.36	0.56
cg12099051	SAMHD1	25939	-2.64178	0.00824707	0.169075	0.535	0.614
cg27588902	GNMT	27232	2.64106	0.00826467	0.169075	1.78	0.591
cg14056644	PITX2	5308	2.64105	0.00826489	0.169075	1.96	0.632
cg26793710	CDC73	79577	-2.64084	0.00827006	0.169075	0.545	0.617
cg03734874	FLJ42486	388021	2.63954	0.00830194	0.169478	1.78	0.627
cg14134005	GATA4	2626	2.63909	0.00831288	0.169478	2.35	0.584
cg14132995	SLC35A2	7355	-2.63862	0.0083245	0.169478	0.575	0.515
cg06015218	GRM1	2911	2.63827	0.00833293	0.169478	2.06	0.567
cg11891583	GLUD2	2747	-2.63808	0.00833772	0.169478	0.558	0.543
cg05714729	GALNT1	2589	2.63804	0.00833878	0.169478	1.99	0.554
cg16933922	OAT	4942	2.6366	0.00837415	0.17003	1.77	0.597
cg04322134	NUDT2	318	2.63607	0.00838726	0.170123	1.99	0.527
cg15169162	RDS	5961	-2.6357	0.00839651	0.170123	0.495	0.58
cg21768899	LOC387882	387882	-2.63512	0.00841081	0.170123	0.553	0.538
cg24522076	MLLT7	4303	-2.63509	0.00841154	0.170123	0.572	0.624
cg04347447	CACNA2D2	9254	2.63395	0.00843973	0.17021	1.75	0.592
cg07520158	KIAA0241	23080	-2.63378	0.0084439	0.17021	0.57	0.591
cg16523424	TIMP1	7076	-2.63377	0.00844429	0.17021	0.572	0.549
cg10242476	TDGF1	6997	2.63359	0.00844862	0.17021	1.79	0.567
cg27247832	C16orf52	146174	2.63207	0.00848669	0.170724	1.93	0.595
cg25596297	FLJ32447	151278	2.63191	0.00849062	0.170724	2.17	0.558
cg16625216	GAK	2580	2.62952	0.00855054	0.171205	2.01	0.587
cg00236832	RARA	5914	2.62941	0.00855333	0.171205	1.87	0.629
cg14445076	DHH	50846	2.629	0.00856365	0.171205	1.75	0.565
cg26911140	RPL8	6132	-2.62892	0.00856574	0.171205	0.403	0.583
cg06428055	ELF4	2000	-2.62891	0.00856593	0.171205	0.572	0.505
cg05935584	HMGB3	3149	-2.62872	0.00857068	0.171205	0.599	0.498
cg05656180	KCNQ1DN	55539	2.62831	0.00858112	0.171205	1.73	0.552
cg15014034	MAOA	4128	-2.62802	0.00858832	0.171205	0.59	0.496
cg13663218	TRHDE	29953	2.628	0.0085888	0.171205	1.75	0.588
cg11283860	SLC45A1	50651	2.62527	0.0086581	0.17234	1.86	0.506
cg23424962	GRIA3	2892	-2.62499	0.00866509	0.17234	0.591	0.514
cg21414251	OR12D2	26529	-2.62477	0.00867065	0.17234	0.531	0.605
cg11272332	ZDHHC15	158866	-2.62435	0.00868153	0.172391	0.583	0.496
cg25832796	AP1G2	8906	2.62308	0.00871383	0.172778	1.84	0.471
cg24950749	SDCBP2	27111	2.62293	0.00871763	0.172778	6.07	0.616
cg25957124	DNAH3	55567	2.62253	0.00872788	0.172816	1.77	0.615
cg00202702	MGC13040	85016	2.62206	0.0087399	0.172889	2.49	0.591
cg02310296	MMP9	4318	2.62123	0.00876137	0.173086	1.8	0.556
cg12130692	EPM2A	7957	2.62103	0.00876656	0.173086	1.91	0.595
cg20179697	SNX9	51429	2.6196	0.00880337	0.173399	1.72	0.619
cg18192417	NEBL	10529	2.61934	0.00881001	0.173399	1.84	0.634
cg08999895	SLC22A18AS	5003	2.61757	0.00885578	0.173399	1.89	0.562
cg03679581	RLN2	6019	2.61751	0.00885736	0.173399	1.71	0.623
cg04703844	RDH10	157506	-2.61743	0.00885939	0.173399	0.242	0.585
cg10556064	SMPD3	55512	2.61678	0.00887631	0.173399	1.89	0.602
cg12613344	NR1H3	10062	2.61669	0.00887868	0.173399	1.81	0.6
cg10249734	SECTM1	6398	2.61656	0.00888215	0.173399	1.74	0.627
cg06172871	HP	3240	2.6165	0.00888368	0.173399	1.8	0.51
cg09674215	TWIST1	7291	2.61643	0.00888558	0.173399	1.78	0.568
cg06786424	PRPF4B	8899	2.61617	0.00889226	0.173399	2.04	0.564
cg23640903	GFOD1	54438	-2.61599	0.00889691	0.173399	0.391	0.627
cg07237939	SLC22A3	6581	2.61569	0.00890485	0.173399	1.75	0.549
cg23004625	PIGM	93183	2.61518	0.00891812	0.173399	1.75	0.525
cg14719055	RBBP7	5931	2.61513	0.00891939	0.173399	1.82	0.632
cg07772309	NELF	26012	-2.61479	0.00892823	0.173399	0.401	0.618
cg06618866	TLR2	7097	2.61462	0.00893258	0.173399	1.91	0.583
cg06220755	RAI2	10742	2.61443	0.00893765	0.173399	1.75	0.541
cg19399532	FLJ35530	400798	2.6143	0.00894116	0.173399	1.73	0.575
cg20535085	SLAMF1	6504	-2.61373	0.00895609	0.173526	0.582	0.535
cg09306675	EYA2	2139	2.61249	0.00898852	0.173685	1.84	0.64
cg09750385	GUCY1A3	2982	2.61246	0.00898924	0.173685	2.23	0.565
cg02229946	IL1F7	27178	-2.61187	0.00900487	0.173685	0.494	0.544
cg09312149	TRIM36	55521	-2.6115	0.00901463	0.173685	0.568	0.589
cg09358725	LMO2	4005	2.61149	0.00901493	0.173685	1.73	0.548
cg00136477	C1QC	714	-2.61141	0.00901687	0.173685	0.571	0.621
cg15658426	MGC39633	153733	2.61119	0.00902288	0.173685	1.85	0.615
cg22226839	ATP2B4	493	2.61064	0.00903727	0.173801	1.86	0.573
cg17511416	C9orf93	203238	2.61006	0.00905261	0.173822	2.3	0.576
cg05868799	NCOA2	10499	2.60997	0.00905512	0.173822	1.8	0.538
cg24126851	DCHS1	8642	2.60767	0.00911598	0.174828	1.76	0.586
cg20070090	S100A8	6279	2.60734	0.00912477	0.174835	1.85	0.468
cg22436411	FCGR2B	2213	2.60623	0.00915451	0.175243	1.83	0.568
cg26524899	AKAP5	9495	2.60457	0.00919902	0.175933	1.7	0.592
cg16470760	CD4	920	-2.60328	0.00923357	0.176135	0.557	0.582
cg02689825	PCNA	5111	-2.60327	0.00923381	0.176135	0.48	0.57
cg11719157	PITPNA	5306	2.60323	0.00923504	0.176135	1.72	0.603
cg27258399	HTRA4	203100	2.60078	0.00930119	0.177108	1.82	0.583
cg20648149	SYNE2	23224	2.60028	0.00931474	0.177108	1.76	0.591
cg25983380	GNAS	2778	-2.60012	0.00931902	0.177108	0.571	0.584
cg07364841	HGFAC	3083	2.5997	0.00933053	0.177108	1.73	0.586
cg19769182	PRRT2	112476	2.59914	0.00934576	0.177108	2.05	0.605
cg25507001	NME5	8382	2.59905	0.00934826	0.177108	1.95	0.552
cg25813820	MPP1	4354	-2.59883	0.0093543	0.177108	0.602	0.431
cg20399252	EBPL	84650	-2.598	0.00937676	0.177108	0.455	0.562
cg13216057	DKK3	27122	2.59793	0.0093788	0.177108	1.78	0.607
cg09082287	DNAJC6	9829	2.5979	0.00937952	0.177108	1.89	0.6
cg09917461	CSAG1	158511	2.59732	0.00939556	0.177108	1.83	0.608
cg02863947	NR1I2	8856	2.59649	0.00941821	0.177108	1.75	0.541
cg24396745	HCN4	10021	2.59645	0.00941936	0.177108	1.72	0.569
cg03160135	VGLL2	245806	2.59638	0.00942117	0.177108	1.83	0.589
cg22373112	RAB5C	5878	2.59634	0.00942224	0.177108	1.7	0.633
cg20870362	CCIN	881	2.59633	0.00942259	0.177108	1.74	0.575
cg18555117	DDHD1	80821	2.59579	0.00943738	0.177225	1.8	0.584
cg07572341	FOXA2	3170	2.59462	0.00946953	0.177441	1.84	0.535
cg04448487	GDAP1L1	78997	2.59453	0.00947215	0.177441	1.75	0.572
cg06995715	FOXL1	2300	2.59434	0.00947716	0.177441	1.73	0.62
cg20793071	TMEM59	9528	2.59411	0.00948364	0.177441	1.96	0.554
cg04565661	SEMA5B	54437	2.59382	0.00949166	0.177441	1.97	0.566
cg16372520	NRXN3	9369	2.59331	0.00950573	0.177544	1.69	0.578
cg12893143	UNC5A	90249	2.59274	0.00952139	0.177677	1.87	0.578
cg12938998	GAB3	139716	-2.59203	0.00954117	0.177886	0.589	0.579
cg08675664	ALDH7A1	501	2.59116	0.00956522	0.178174	2.07	0.631
cg27271368	AR	367	-2.59051	0.00958352	0.178355	0.595	0.504
cg03455762	XPNPEP2	7512	-2.58986	0.00960148	0.17848	0.595	0.587
cg04452713	DST	667	2.58965	0.0096074	0.17848	1.83	0.584
cg11719297	RIPK4	54101	2.58926	0.00961818	0.17852	1.8	0.671
cg27444994	CDH8	1006	2.58627	0.00970203	0.179915	1.73	0.602
cg09440340	C1orf161	126868	-2.58585	0.009714	0.179976	0.547	0.599
cg00055233	RLN1	6013	2.58503	0.00973703	0.180242	1.7	0.59
cg27603796	CTTNBP2	83992	2.58452	0.00975143	0.180348	1.87	0.562
cg15873301	SYN2	6854	2.58421	0.00976028	0.180351	1.92	0.568
cg25691167	FERD3L	222894	2.58368	0.00977535	0.180469	1.77	0.613
cg18389810	C14orf8	122664	-2.58266	0.00980416	0.18084	0.472	0.601
cg24812167	SNAPC4	6621	-2.58176	0.00982982	0.181152	0.583	0.638
cg14494313	NAT2	10	-2.58043	0.00986784	0.181555	0.591	0.571
cg13970341	ABCA2	20	-2.58038	0.00986921	0.181555	0.489	0.619
cg26531804	SPINT1	6692	2.57977	0.00988671	0.181716	1.71	0.625
cg25587233	PPP2R4	5524	2.57886	0.00991273	0.181992	1.73	0.564
cg25932752	MSL3L1	10943	-2.57862	0.00991953	0.181992	0.601	0.539
cg11033833	GPR101	83550	-2.57818	0.00993219	0.181992	0.587	0.571
cg19001490	POU2F1	5451	2.57802	0.00993682	0.181992	1.79	0.507
cg00849368	ARSK	153642	2.57728	0.00995815	0.182222	3.25	0.573
cg20506783	ARHGAP22	58504	2.57607	0.00999298	0.182698	1.92	0.649
cg23163644	TCEAL2	140597	-2.57559	0.0100071	0.182767	0.531	0.547
cg01962969	CBR1	873	-2.57515	0.0100196	0.182767	0.472	0.573
cg12675800	TRAPPC6B	122553	-2.57495	0.0100255	0.182767	0.524	0.539
cg22473973	BNIP3	664	2.57447	0.0100394	0.182767	1.8	0.617
cg19147570	MDH1	4190	2.57442	0.0100408	0.182767	2.11	0.537
cg17749384	MPP7	143098	2.57381	0.0100585	0.182791	1.71	0.573
cg06140118	DUS2L	54920	-2.57377	0.0100597	0.182791	0.336	0.628
cg26589285	IL29	282618	2.57282	0.0100875	0.183135	1.9	0.513
cg12685753	TEKT1	83659	2.57248	0.0100972	0.183152	1.89	0.632
cg11300809	SGPP2	130367	-2.57113	0.0101366	0.183706	0.583	0.619
cg16378421	ABCC5	10057	2.5708	0.0101464	0.183722	2.22	0.595
cg27491887	KCNQ1	3784	2.56955	0.0101829	0.184224	1.76	0.613
cg13749822	HHIP	64399	-2.56919	0.0101937	0.184257	0.582	0.559
cg11619390	ZBTB8	127557	2.56856	0.0102121	0.18427	1.74	0.52
cg25484904	FLJ21511	80157	2.56766	0.0102387	0.18427	2.03	0.582
cg24974477	PLA2G12A	81579	2.56746	0.0102446	0.18427	1.74	0.619
cg27070899	GGT2	2679	2.56734	0.0102482	0.18427	1.81	0.532
cg22671726	EGLN2	112398	2.56723	0.0102516	0.18427	1.89	0.568
cg05570980	C3orf52	79669	2.56722	0.0102516	0.18427	1.74	0.571
cg03548857	FFAR2	2867	2.56679	0.0102643	0.18427	1.72	0.576
cg12434779	ARHGAP6	395	-2.56676	0.0102654	0.18427	0.58	0.524
cg13588354	MC3R	4159	2.56634	0.0102779	0.184334	1.67	0.571
cg13427055	HERC5	51191	-2.56561	0.0102994	0.184424	0.577	0.535
cg11714014	GABRQ	55879	-2.56557	0.0103006	0.184424	0.589	0.529
cg06310489	SSX2	6757	2.56512	0.010314	0.184503	1.78	0.595
cg23495733	CPNE8	144402	2.5648	0.0103236	0.184516	2.41	0.562
cg05260966	TIMP3	7078	2.5643	0.0103385	0.184602	1.72	0.603
cg08376864	HRASLS	57110	2.56404	0.0103462	0.184602	2.72	0.59
cg20881910	HNT	50863	2.56343	0.0103643	0.184766	1.8	0.639
cg15977278	NT5DC3	51559	-2.56273	0.0103852	0.184849	0.319	0.586
cg03604278	CIDEC	63924	-2.56268	0.0103868	0.184849	0.533	0.597
cg03998348	TMCO5	145942	-2.56236	0.0103964	0.184862	0.451	0.586
cg00840516	HYAL2	8692	2.56171	0.0104158	0.185048	1.73	0.596
cg14924278	TACC2	10579	-2.56122	0.0104307	0.185154	0.59	0.627
cg22781397	CDK2	1017	2.56021	0.0104608	0.185443	1.89	0.594
cg14343711	FAF1	11124	2.55974	0.0104751	0.185443	2.1	0.569
cg21816539	GRIK1	2897	2.55957	0.0104802	0.185443	1.98	0.597
cg10266490	ACOT11	26027	2.55916	0.0104925	0.185443	1.75	0.526
cg25301180	CAST1	26059	2.55911	0.010494	0.185443	1.74	0.592
cg08797194	UGCGL2	55757	2.55889	0.0105006	0.185443	2.25	0.59
cg00002426	SLMAP	7871	2.55694	0.0105597	0.186079	1.8	0.585
cg17694877	DIAPH2	1730	-2.55667	0.0105678	0.186079	0.552	0.517
cg08101264	ACOT8	10005	-2.55647	0.010574	0.186079	0.584	0.537
cg22681784	SPINK2	6691	2.55609	0.0105856	0.186079	1.8	0.61
cg18766912	UBE3A	7337	-2.55571	0.0105972	0.186079	0.471	0.587
cg11793380	C1QTNF6	114904	-2.55554	0.0106024	0.186079	0.535	0.544
cg04872689	PLEK	5341	2.55544	0.0106055	0.186079	1.81	0.532
cg15722679	SIRPB2	55423	2.55534	0.0106083	0.186079	1.85	0.633
cg16175792	HSD3B1	3283	-2.55479	0.0106253	0.186219	0.588	0.634
cg05386606	BCL7B	9275	-2.55363	0.0106607	0.186546	0.577	0.641
cg13847070	KLHL3	26249	2.55359	0.0106619	0.186546	1.82	0.587
cg14611112	LCN6	158062	2.55303	0.0106791	0.186624	1.76	0.496
cg03213216	FLJ40125	147699	2.55266	0.0106905	0.186624	2.19	0.568
cg02066681	COL18A1	80781	2.55242	0.0106978	0.186624	1.77	0.614
cg07952391	FLJ10916	55258	2.55197	0.0107116	0.186624	1.67	0.584
cg01413516	INSL3	3640	-2.55185	0.0107153	0.186624	0.559	0.526
cg12865837	SIM1	6492	2.55169	0.0107203	0.186624	1.77	0.579
cg02435593	CHMP4B	128866	-2.55043	0.0107591	0.187074	0.593	0.633
cg08649013	SLC2A9	56606	-2.55026	0.0107642	0.187074	0.574	0.598
cg13344740	DLX5	1749	2.54919	0.0107973	0.187492	1.7	0.597
cg09001777	FUT3	2525	2.54766	0.0108449	0.188054	1.73	0.521
cg16357921	CCRK	23552	2.54756	0.0108478	0.188054	1.78	0.564
cg08907850	IDI1	3422	-2.54651	0.0108808	0.188468	0.497	0.576
cg03673687	EML1	2009	-2.54528	0.0109191	0.188974	0.309	0.593
cg10618882	LRRC25	126364	2.54459	0.0109405	0.189188	1.87	0.582
cg21954994	POLE4	56655	-2.54426	0.0109509	0.189209	0.451	0.558
cg16679837	AR	367	-2.54354	0.0109735	0.189322	0.603	0.527
cg01869233	C20orf75	164312	-2.54326	0.0109822	0.189322	0.602	0.624
cg06813842	STRC	161497	2.54318	0.0109848	0.189322	1.72	0.577
cg00554250	NR1H3	10062	2.54262	0.0110025	0.18947	1.74	0.558
cg05647859	LIN7A	8825	2.54165	0.011033	0.189772	1.9	0.565
cg25059899	BCL2	596	2.54148	0.0110384	0.189772	1.72	0.54
cg13301003	WT1	7490	-2.53948	0.0111019	0.190707	0.568	0.553
cg09298623	ROPN1	54763	2.53882	0.0111226	0.190709	1.76	0.534
cg16358738	AGXT	189	-2.53816	0.0111436	0.190709	0.558	0.625
cg20328328	CALM1	801	-2.53811	0.0111454	0.190709	0.569	0.607
cg08624249	KIAA0889	25781	-2.53806	0.011147	0.190709	0.546	0.613
cg16092786	WT1	7490	2.53803	0.011148	0.190709	1.67	0.58
cg19856594	SAGE1	55511	2.53765	0.0111599	0.190755	1.71	0.593
cg17030820	MSMB	4477	-2.53674	0.0111891	0.19103	0.519	0.586
cg21351102	MRCL3	10627	2.53657	0.0111943	0.19103	2.04	0.57
cg16353836	SAFB	6294	-2.53617	0.0112073	0.191061	0.323	0.595
cg17430393	VSNL1	7447	2.53594	0.0112146	0.191061	1.94	0.569
cg15928398	ST6GAL1	6480	-2.53451	0.0112605	0.191586	0.594	0.635
cg17119559	GPR64	10149	2.5343	0.0112671	0.191586	1.73	0.616
cg10751811	CYP4Z1	199974	-2.53412	0.0112731	0.191586	0.6	0.613
cg17922226	CLCN1	1180	2.53314	0.0113046	0.191964	1.69	0.602
cg20723355	FBXO39	162517	2.53247	0.0113261	0.192172	1.72	0.6
cg25463779	FAM101A	144347	-2.53198	0.0113419	0.192283	0.513	0.609
cg04114315	CKAP5	9793	2.53169	0.0113515	0.192289	1.79	0.542
cg25149155	BCL2L2	599	2.53032	0.0113958	0.192869	1.74	0.603
cg23968383	ZNF572	137209	2.5299	0.0114094	0.192869	2.03	0.64
cg20492912	UBE4A	9354	-2.5297	0.011416	0.192869	0.576	0.516
cg06425556	NCOA6	23054	-2.52922	0.0114315	0.192869	0.496	0.622
cg18484189	NALP10	338322	-2.5292	0.0114322	0.192869	0.578	0.609
cg03464416	RPL10	6134	-2.52814	0.011467	0.193155	0.572	0.578
cg11849692	LDB1	8861	2.52811	0.0114678	0.193155	1.74	0.641
cg06874144	CAB39	51719	2.52719	0.011498	0.193506	1.84	0.562
cg05508084	ZNF667	63934	2.52557	0.0115511	0.194243	1.91	0.577
cg21269934	FLJ37478	339983	2.52391	0.0116059	0.195005	1.81	0.655
cg15207619	CAB39L	81617	2.5231	0.0116325	0.195295	1.82	0.574
cg05323436	LAMB2	3913	2.5225	0.0116525	0.195389	1.76	0.609
cg05067973	TRIB3	57761	-2.52236	0.011657	0.195389	0.534	0.573
cg14435807	LOXL1	4016	2.52187	0.0116734	0.195503	1.76	0.568
cg00425792	PEX12	5193	2.52125	0.011694	0.195503	1.72	0.607
cg10560144	PGK1	5230	-2.52111	0.0116987	0.195503	0.59	0.474
cg03752628	PTGFRN	5738	2.52067	0.0117132	0.195503	1.71	0.561
cg27600136	RASL11A	387496	2.52061	0.0117152	0.195503	1.81	0.648
cg06268694	CELSR1	9620	2.52046	0.0117203	0.195503	1.87	0.595
cg24964368	FPRL1	2358	2.51987	0.0117397	0.195591	1.77	0.586
cg18691434	GPC2	221914	-2.51973	0.0117444	0.195591	0.546	0.514
cg01993411	C20orf67	63935	-2.51939	0.0117558	0.195606	0.487	0.609
cg01515887	SAA2	6289	-2.51914	0.0117641	0.195606	0.523	0.608
cg10894453	ITM2A	9452	-2.51617	0.0118639	0.196932	0.595	0.555
cg02367472	SLU7	10569	-2.51607	0.0118672	0.196932	0.575	0.57
cg16269097	CASK	8573	-2.51591	0.0118724	0.196932	0.592	0.492
cg02804166	PHF6	84295	-2.51483	0.0119089	0.197028	0.582	0.57
cg02723533	CCND1	595	-2.51477	0.011911	0.197028	0.377	0.574
cg04454050	TREML1	340205	2.51467	0.0119143	0.197028	1.79	0.494
cg17671157	KCNK10	54207	2.51426	0.0119281	0.197028	1.9	0.625
cg21428681	NKX3-1	4824	2.51411	0.0119333	0.197028	1.68	0.608
cg02927346	RASL10B	91608	2.51406	0.0119351	0.197028	1.74	0.62
cg19684883	ZA20D2	7763	2.51319	0.0119645	0.197232	2.92	0.57
cg06953995	PALM2-AKAP2	445815	-2.51313	0.0119665	0.197232	0.6	0.612
cg08390209	CDKN2B	1030	2.51224	0.0119966	0.197458	1.99	0.559
cg15202954	VGCNL1	259232	2.51217	0.0119993	0.197458	1.7	0.654
cg06621358	CELSR3	1951	2.51164	0.0120171	0.197537	1.76	0.524
cg24497270	CGI-69	51629	2.51147	0.0120231	0.197537	2.6	0.557
cg09085198	ANKRD29	147463	-2.51114	0.0120343	0.197564	0.514	0.596
cg12788467	TCF2	6928	2.51081	0.0120453	0.19759	1.68	0.547
cg03086857	EDNRB	1910	2.51043	0.0120585	0.197649	1.76	0.61
cg00862041	GPRASP2	114928	-2.50944	0.0120922	0.198045	0.599	0.458
cg05786601	AR	367	-2.50888	0.0121113	0.198202	0.619	0.498
cg06810647	CRAMP1L	57585	2.50855	0.0121229	0.198235	1.84	0.594
cg24276491	C14orf11	55837	2.50759	0.0121557	0.198615	1.72	0.611
cg15711744	ANP32D	23519	2.5073	0.0121656	0.198621	1.67	0.597
cg06276114	BIRC2	329	2.50678	0.0121837	0.19876	1.82	0.546
cg16692277	GUCY1B2	2974	2.50556	0.0122258	0.199245	1.71	0.494
cg21319693	PRDX1	5052	2.50536	0.0122327	0.199245	1.69	0.617
cg01589580	CTDP1	9150	-2.50482	0.0122513	0.199393	0.568	0.652
cg17100200	GUCA2B	2981	-2.50298	0.0123151	0.200274	0.546	0.637
cg16202564	MATN2	4147	2.50247	0.0123332	0.20041	1.7	0.568
cg09137696	MT1A	4489	2.5021	0.0123461	0.200463	1.68	0.583
cg16689634	CYP4X1	260293	2.50179	0.0123567	0.200478	1.8	0.538
cg26511321	HOXA7	3204	2.50082	0.0123907	0.200791	2.03	0.598
cg13550608	SEMA3B	7869	-2.50066	0.0123962	0.200791	0.529	0.627
cg02332073	TSGA13	114960	2.50014	0.0124143	0.200791	1.75	0.522
cg19413110	POLR3GL	84265	2.49987	0.0124239	0.200791	1.86	0.571
cg16852884	FAM100A	124402	-2.49986	0.0124243	0.200791	0.261	0.599
cg23777956	CREB3L3	84699	2.49945	0.0124388	0.200868	1.69	0.543
cg15185286	AIG1	51390	2.49914	0.0124494	0.200883	2.13	0.572
cg13099330	RBP1	5947	2.49859	0.0124688	0.20104	1.82	0.563
cg21628553	NPBWR2	2832	-2.49739	0.0125112	0.201567	0.566	0.606
cg07379574	C19orf4	25789	2.49659	0.0125396	0.201867	1.81	0.625
cg05152459	MAGEE2	139599	-2.49622	0.0125525	0.201919	0.599	0.497
cg20716064	USP6NL	9712	2.4959	0.0125639	0.201946	1.75	0.601
cg21237418	RAB34	83871	2.49528	0.0125857	0.202139	1.81	0.587
cg03751813	ZNF585B	92285	2.49318	0.0126606	0.203185	1.89	0.59
cg08319404	THRB	7068	2.49209	0.0126995	0.203583	1.8	0.582
cg12373072	OSBPL11	114885	2.49193	0.012705	0.203583	1.74	0.557
cg17026542	OR2A4	79541	-2.49114	0.0127333	0.203706	0.535	0.622
cg08458487	SFTPD	6441	2.49107	0.0127361	0.203706	1.7	0.521
cg18780751	G6PD	2539	-2.4909	0.0127421	0.203706	0.6	0.517
cg03649060	ELOF1	84337	-2.49033	0.0127624	0.203795	0.549	0.551
cg14846293	AXIN2	8313	-2.49019	0.0127673	0.203795	0.352	0.594
cg26624134	KCNJ5	3762	2.48936	0.0127974	0.204118	1.7	0.545
cg24038764	CXorf42	158801	-2.48783	0.0128526	0.204495	0.602	0.593
cg20855303	REPS2	9185	-2.48783	0.0128526	0.204495	0.59	0.523
cg10917619	NRXN1	9378	-2.48767	0.0128583	0.204495	0.595	0.621
cg10660256	BHMT	635	2.48761	0.0128605	0.204495	1.85	0.61
cg26164184	FCN2	2220	-2.48656	0.0128984	0.204891	0.583	0.641
cg04542938	ATXN1	6310	-2.48587	0.0129235	0.204891	0.334	0.579
cg23239444	PACSIN1	29993	2.48583	0.012925	0.204891	1.73	0.607
cg19731268	CHST3	9469	2.48567	0.0129306	0.204891	1.7	0.61
cg15309236	BHLHB9	80823	-2.48556	0.0129348	0.204891	0.615	0.481
cg06564900	FIGN	55137	2.48389	0.0129957	0.205297	1.79	0.562
cg10368842	C10orf81	79949	-2.48365	0.0130044	0.205297	0.578	0.604
cg23092086	CES7	221223	2.48318	0.0130217	0.205297	1.79	0.565
cg08124399	DDX43	55510	-2.48308	0.0130251	0.205297	0.608	0.546
cg07799947	NPAS2	4862	2.48266	0.0130406	0.205297	1.8	0.572
cg12604192	KCNA10	3744	-2.4826	0.0130427	0.205297	0.583	0.647
cg22606062	CCNI	10983	-2.48249	0.0130468	0.205297	0.522	0.595
cg15774153	FGF19	9965	2.48244	0.0130485	0.205297	2.19	0.62
cg12724357	SYT12	91683	2.48185	0.0130704	0.205297	1.66	0.59
cg24697329	ARHGEF4	50649	-2.48171	0.0130754	0.205297	0.552	0.583
cg14492347	ZNF592	9640	-2.48162	0.0130788	0.205297	0.506	0.585
cg13128531	ZBTB33	10009	-2.48161	0.0130791	0.205297	0.598	0.475
cg23850377	LAPTM4A	9741	2.48125	0.0130921	0.205346	1.7	0.556
cg16175263	TNFRSF10C	8794	2.47923	0.0131668	0.206351	1.69	0.528
cg19216731	CSRP3	8048	-2.47897	0.0131761	0.206351	0.557	0.629
cg03483626	KCNA3	3738	-2.47823	0.0132038	0.206392	0.614	0.636
cg00690280	WFDC10B	280664	-2.47821	0.0132043	0.206392	0.58	0.588
cg21167159	H19	283120	2.47803	0.0132109	0.206392	1.65	0.585
cg12792367	TFR2	7036	2.47783	0.0132185	0.206392	1.73	0.541
cg06500079	VPS53	55275	2.4775	0.0132307	0.206427	1.68	0.591
cg18787449	MAGEA2B	266740	-2.4759	0.01329	0.207196	0.562	0.575
cg13017345	MXI1	4601	2.47527	0.0133135	0.207407	1.69	0.514
cg00238052	TCEAL2	140597	-2.47475	0.0133329	0.207554	0.614	0.582
cg12774845	ENTPD5	957	2.4738	0.0133685	0.207604	1.68	0.586
cg16379513	TSSK3	81629	-2.47368	0.013373	0.207604	0.487	0.494
cg08263357	PLAGL1	5325	2.47362	0.0133752	0.207604	1.69	0.633
cg18645952	PLGLB2	5342	2.4735	0.0133796	0.207604	2.54	0.556
cg06194808	MGC9712	202915	-2.47255	0.0134155	0.207604	0.578	0.557
cg07880854	FLJ37440	129804	2.47248	0.013418	0.207604	1.7	0.614
cg09038676	GSTP1	2950	-2.47247	0.0134182	0.207604	0.58	0.614
cg27508821	CLMN	79789	-2.4721	0.0134323	0.207604	0.334	0.599
cg19223616	CLCN5	1184	2.47198	0.0134368	0.207604	1.66	0.502
cg26363196	ST6GALNAC3	256435	2.47183	0.0134423	0.207604	1.72	0.573
cg22630748	INHBE	83729	2.47161	0.0134506	0.207604	1.68	0.563
cg01429391	MYH7	4625	-2.47124	0.0134644	0.207604	0.542	0.64
cg03139057	DLL3	10683	2.4712	0.0134662	0.207604	1.93	0.616
cg04968473	CYP1A2	1544	-2.47069	0.0134854	0.207745	0.533	0.642
cg00636639	MRRF	92399	2.47016	0.0135053	0.207832	1.9	0.59
cg10210238	CDKN2B	1030	2.46987	0.0135163	0.207832	1.8	0.6
cg23517605	TUBB2B	347733	2.46974	0.0135211	0.207832	1.82	0.594
cg11236244	MAGEA12	4111	2.46935	0.0135357	0.207903	1.73	0.601
cg23189044	KCNE3	10008	2.4689	0.0135531	0.20799	1.77	0.615
cg12041387	DLX5	1749	-2.46868	0.0135614	0.20799	0.606	0.615
cg01045423	GLMN	11146	2.46678	0.0136333	0.208939	1.8	0.615
cg19149125	PROSC	11212	2.46599	0.0136633	0.209131	1.72	0.593
cg00459975	HMBOX1	79618	2.46592	0.013666	0.209131	1.85	0.602
cg15433631	IRX2	153572	2.46516	0.0136951	0.209415	1.82	0.614
cg06221259	REEP2	51308	2.4648	0.0137091	0.209415	1.75	0.611
cg21163415	EDN3	1908	2.46464	0.013715	0.209415	1.69	0.584
cg14600040	GPC4	2239	-2.46388	0.0137443	0.209415	0.612	0.595
cg26406994	RAP1GDS1	5910	-2.46386	0.0137449	0.209415	0.522	0.598
cg18598959	PIK4CB	5298	2.46367	0.0137524	0.209415	1.82	0.589
cg03580876	TRMU	55687	-2.46333	0.0137654	0.209415	0.481	0.579
cg12718440	C10orf83	118812	2.46313	0.013773	0.209415	1.66	0.602
cg13282837	TCL1A	8115	-2.463	0.0137781	0.209415	0.588	0.577
cg00892393	MGC35212	254528	-2.46272	0.0137886	0.209415	0.574	0.589
cg26802333	MT1X	4501	2.46254	0.0137956	0.209415	1.69	0.655
cg11716026	H19	283120	-2.46223	0.0138074	0.209441	0.512	0.59
cg18564727	PLP1	5354	-2.46106	0.0138526	0.209972	0.61	0.636
cg24595957	PARP2	10038	-2.46009	0.0138904	0.210384	0.417	0.606
cg16092956	ACSL1	2180	-2.45953	0.013912	0.210384	0.489	0.571
cg05729093	IL4R	3566	-2.45937	0.0139181	0.210384	0.54	0.528
cg10840135	CYP2D6	1565	-2.45931	0.0139202	0.210384	0.593	0.611
cg23986186	TAF1	6872	-2.45892	0.0139357	0.2104	0.616	0.589
cg04686412	PSD2	84249	2.45852	0.0139512	0.2104	1.76	0.578
cg26980692	SLC15A3	51296	2.45838	0.0139567	0.2104	1.76	0.635
cg08263647	LXN	56925	2.45824	0.0139619	0.2104	1.7	0.54
cg17586860	SSTR4	6754	2.45792	0.0139743	0.210434	1.67	0.615
cg13334990	ENO2	2026	2.45506	0.0140863	0.211946	1.79	0.552
cg10127415	MAGEB6	158809	2.45483	0.0140951	0.211946	1.86	0.555
cg04010530	NR4A2	4929	-2.4544	0.0141119	0.212045	0.578	0.578
cg14958635	NEUROG1	4762	2.45377	0.0141367	0.212063	1.79	0.565
cg13796218	C1orf187	374946	2.45371	0.0141392	0.212063	1.81	0.62
cg19161333	EIF3S12	27335	2.45352	0.0141467	0.212063	1.64	0.565
cg01078689	PSG5	5673	2.45333	0.014154	0.212063	1.68	0.589
cg12619509	DNASE1L2	1775	2.45249	0.014187	0.212404	1.72	0.566
cg04286933	APOBEC3G	60489	2.45138	0.0142311	0.212861	1.8	0.515
cg20227165	PRDM11	56981	-2.4512	0.014238	0.212861	0.572	0.611
cg24211388	AIF1	199	2.45083	0.0142528	0.212928	1.68	0.548
cg03340878	OR2B6	26212	2.45055	0.0142638	0.212939	1.7	0.551
cg12867448	ODF2	4957	2.44985	0.0142918	0.213117	2.15	0.558
cg22478614	DEFB4	1673	-2.44895	0.0143272	0.213117	0.578	0.618
cg09094355	PRKX	5613	2.44879	0.0143335	0.213117	1.67	0.57
cg09245073	ASGR1	432	-2.44842	0.0143485	0.213117	0.592	0.599
cg17757055	DKFZP564O0823	25849	2.44832	0.0143526	0.213117	1.72	0.545
cg17162024	UNQ9433	389658	2.44822	0.0143566	0.213117	1.7	0.595
cg14319409	GLRA1	2741	2.44819	0.0143575	0.213117	1.73	0.598
cg00754253	HRASLS5	117245	2.44818	0.0143578	0.213117	1.7	0.583
cg11714502	AK1	203	2.4475	0.014385	0.213367	1.7	0.598
cg10613381	UPB1	51733	2.44693	0.0144078	0.213552	1.65	0.591
cg17165760	ANKRD26	22852	2.44489	0.0144898	0.214614	2.54	0.585
cg11279021	ETV1	2115	2.4443	0.0145132	0.214808	1.79	0.531
cg22892110	MAPK15	225689	2.44404	0.014524	0.214814	1.67	0.684
cg11828669	ZBTB25	7597	-2.44347	0.0145466	0.214918	0.409	0.623
cg27431859	CDC34	997	-2.44335	0.0145517	0.214918	0.592	0.577
cg01356829	IL12RB2	3595	2.4422	0.014598	0.214963	1.74	0.535
cg22381196	DHODH	1723	2.44219	0.0145986	0.214963	1.68	0.546
cg23363832	RBP1	5947	2.44217	0.0145992	0.214963	1.94	0.629
cg18365380	GGTLA1	2687	2.44206	0.0146038	0.214963	1.77	0.574
cg11500727	CNFN	84518	2.44199	0.0146065	0.214963	1.71	0.581
cg02440177	ZNF702	79986	2.44105	0.0146445	0.215228	1.7	0.637
cg02919422	SOX17	64321	2.44096	0.0146485	0.215228	1.8	0.587
cg21842478	HOXB13	10481	2.44075	0.0146568	0.215228	1.8	0.564
cg22138461	FLJ13984	79828	-2.44015	0.0146812	0.215228	0.482	0.59
cg18623836	RRM2	6241	-2.44014	0.0146818	0.215228	0.591	0.563
cg20663980	CDX4	1046	2.44001	0.0146868	0.215228	1.63	0.556
cg11811840	UGT1A1	54658	-2.43915	0.0147218	0.215456	0.579	0.613
cg18938204	EMILIN3	90187	2.43903	0.0147268	0.215456	1.67	0.544
cg04344997	EMD	2010	-2.43887	0.0147335	0.215456	0.618	0.496
cg25359581	DYNLT3	6990	-2.43795	0.0147706	0.215847	0.605	0.459
cg16792800	GPC6	10082	2.43765	0.0147829	0.215875	1.8	0.569
cg25372195	DCD	117159	-2.43694	0.0148122	0.216151	0.58	0.627
cg25459323	2013-09-03	55964	-2.43551	0.0148707	0.216851	0.614	0.622
cg26053864	ACTC	70	2.43451	0.0149121	0.217104	1.68	0.573
cg22266967	S100P	6286	2.43411	0.0149283	0.217104	1.68	0.566
cg14060828	TIP39	113091	2.43378	0.0149421	0.217104	1.69	0.553
cg24480194	GGA1	26088	-2.4335	0.0149538	0.217104	0.53	0.594
cg06141025	GYS2	2998	-2.43345	0.0149558	0.217104	0.573	0.599
cg23095584	GBX2	2637	2.43332	0.0149612	0.217104	1.77	0.539
cg10482024	AK3L1	205	2.43328	0.0149628	0.217104	1.71	0.549
cg27234090	USP2	9099	2.43306	0.0149717	0.217104	1.67	0.585
cg23479658	LIAS	11019	2.43247	0.0149962	0.217307	1.79	0.591
cg14931645	ZNF672	79894	-2.43165	0.0150304	0.217586	0.54	0.523
cg23451311	DMAP1	55929	2.4315	0.0150364	0.217586	1.7	0.558
cg22156632	WNT6	7475	2.43081	0.0150651	0.217849	1.69	0.577
cg01001286	IL16	3603	2.42989	0.0151034	0.218251	1.7	0.537
cg15676488	SNRPC	6631	-2.42825	0.0151721	0.219091	0.545	0.579
cg11260848	ALX4	60529	2.42768	0.0151957	0.219184	1.79	0.588
cg09674867	C11orf16	56673	-2.42722	0.0152152	0.219184	0.54	0.587
cg22050705	ZNF197	10168	2.4272	0.015216	0.219184	1.95	0.573
cg13605579	ALPP	250	2.42708	0.0152208	0.219184	1.65	0.617
cg06094150	MT1B	4490	-2.42595	0.0152685	0.219718	0.548	0.578
cg17863168	APRT	353	-2.42563	0.0152818	0.219757	0.319	0.583
cg26717786	FLJ44861	388428	-2.42493	0.0153114	0.2199	0.4	0.604
cg16351184	C9orf112	92715	-2.42489	0.0153129	0.2199	0.219	0.586
cg11005826	IGF2AS	51214	2.42406	0.015348	0.219902	1.62	0.568
cg01470283	SCAND1	51282	-2.42397	0.0153518	0.219902	0.406	0.58
cg22320000	HNRPU	3192	-2.42376	0.0153606	0.219902	0.471	0.625
cg21122529	CHERP	10523	2.42342	0.0153753	0.219902	1.65	0.631
cg03554552	PPP1R13L	10848	2.42332	0.0153794	0.219902	1.77	0.626
cg24687051	KCNQ5	56479	-2.42319	0.0153848	0.219902	0.468	0.624
cg01830294	WNT2	7472	2.42313	0.0153872	0.219902	1.86	0.62
cg08260891	PPGB	5476	2.42241	0.0154181	0.220192	1.88	0.59
cg03014680	CLEC12A	160364	2.4214	0.0154607	0.220629	1.76	0.587
cg02613386	FBXO39	162517	2.42119	0.01547	0.220629	1.75	0.592
cg14166009	HKR1	284459	2.42041	0.0155031	0.220804	1.71	0.632
cg15840985	OSBPL10	114884	2.4204	0.0155035	0.220804	1.66	0.579
cg17189494	MAD2L2	10459	-2.42004	0.0155188	0.22087	0.486	0.598
cg08696890	CPNE2	221184	-2.41947	0.0155432	0.221002	0.342	0.563
cg00995152	DAB2IP	153090	-2.41932	0.0155494	0.221002	0.601	0.613
cg03242666	PMP22	5376	-2.41898	0.0155641	0.221002	0.621	0.593
cg13652336	DEPDC2	80243	2.41877	0.015573	0.221002	1.63	0.578
cg25575065	ARSA	410	-2.41845	0.0155867	0.221002	0.559	0.575
cg23667432	ALPP	250	-2.41779	0.0156151	0.221002	0.573	0.594
cg08822227	SH3BP2	6452	2.41756	0.0156251	0.221002	1.81	0.602
cg10358212	ASCIZ	23300	2.41742	0.0156309	0.221002	1.88	0.617
cg27606341	FYB	2533	2.41723	0.0156392	0.221002	1.68	0.514
cg19970051	HBA1	3039	2.41695	0.0156512	0.221002	1.7	0.572
cg16833551	GNAS	2778	2.41669	0.0156624	0.221002	1.84	0.639
cg19573166	SLC22A17	51310	2.41667	0.015663	0.221002	1.66	0.57
cg05497616	CAMK4	814	2.41659	0.0156666	0.221002	1.78	0.585
cg19572242	IRAK1	3654	-2.4163	0.015679	0.221028	0.626	0.56
cg14706178	FLJ32786	136332	2.41586	0.0156983	0.221149	1.97	0.613
cg21581873	PLEKHA6	22874	2.41518	0.0157275	0.221234	1.65	0.525
cg13521229	JOSD2	126119	2.41503	0.0157339	0.221234	2.12	0.574
cg03619472	NUDT21	11051	2.41497	0.0157363	0.221234	1.66	0.606
cg22566906	GRASP	160622	2.41395	0.0157808	0.22171	1.73	0.495
cg02016419	TEKT3	64518	2.41277	0.0158316	0.222273	1.65	0.631
cg09624565	NCF4	4689	2.41213	0.0158595	0.222391	1.65	0.582
cg18062196	DHX40	79665	2.41172	0.0158776	0.222391	1.91	0.547
cg24691461	C20orf160	140706	-2.41168	0.015879	0.222391	0.582	0.606
cg01804429	YTHDC1	91746	-2.41159	0.0158829	0.222391	0.584	0.579
cg10774440	LEFTY1	10637	-2.41074	0.0159202	0.222516	0.564	0.57
cg01172972	ZFYVE9	9372	2.4106	0.0159264	0.222516	1.68	0.547
cg25882366	HOXB2	3212	2.41042	0.0159343	0.222516	1.74	0.603
cg21273029	UST	10090	-2.41024	0.0159421	0.222516	0.493	0.564
cg05587158	ARR3	407	2.41016	0.0159454	0.222516	1.65	0.541
cg25905459	LOC51136	51136	2.40959	0.0159705	0.222708	1.77	0.599
cg25355803	MARVELD1	83742	2.40897	0.0159978	0.222708	1.63	0.565
cg15225105	SAC3D1	29901	-2.40893	0.0159995	0.222708	0.566	0.581
cg11009736	MARCO	8685	2.40886	0.0160023	0.222708	1.68	0.52
cg19776453	CEACAM1	634	2.40862	0.0160128	0.222708	1.69	0.579
cg03732295	IMPAD1	54928	2.40732	0.0160702	0.223356	2.09	0.568
cg25257360	CXorf23	256643	2.40695	0.0160866	0.223433	1.81	0.54
cg17215680	SIGLEC10	89790	2.40485	0.0161792	0.224448	1.63	0.58
cg02989940	ERAF	51327	-2.40462	0.0161892	0.224448	0.578	0.604
cg18635110	C20orf116	65992	2.40456	0.016192	0.224448	1.68	0.555
cg12204574	GABRE	2564	-2.40353	0.0162374	0.224865	0.625	0.438
cg10349665	NSDHL	50814	-2.40333	0.0162466	0.224865	0.527	0.569
cg04005707	FLJ21511	80157	2.40315	0.0162547	0.224865	1.71	0.544
cg25995212	SCN7A	6332	-2.40237	0.0162893	0.225195	0.51	0.614
cg24352688	OFD1	8481	-2.40158	0.0163246	0.225248	0.615	0.57
cg08579995	FLJ46230	400679	2.40156	0.0163255	0.225248	1.61	0.583
cg21680178	GPATC3	63906	2.40155	0.0163257	0.225248	1.69	0.605
cg17826679	SLC44A2	57153	2.39942	0.0164211	0.226414	1.63	0.58
cg05741384	ODC1	4953	-2.3987	0.0164533	0.226658	0.559	0.626
cg20092728	SLC5A12	159963	-2.39854	0.0164607	0.226658	0.539	0.591
cg00852964	VNN1	8876	2.39817	0.0164771	0.226734	1.77	0.529
cg07879977	OR1F1	4992	2.39779	0.0164941	0.226817	1.9	0.617
cg13494498	TUBB3	10381	2.39703	0.0165286	0.227002	1.88	0.561
cg23843505	MYBL2	4605	-2.39701	0.0165294	0.227002	0.597	0.54
cg26781575	KIAA1946	165215	2.39617	0.0165676	0.22721	1.73	0.557
cg07973246	SRGAP1	57522	2.39559	0.0165938	0.22721	1.93	0.647
cg08614481	HTR1B	3351	2.39554	0.016596	0.22721	1.68	0.6
cg02597128	CXorf41	139212	-2.39532	0.0166057	0.22721	0.617	0.588
cg23137807	MEIS2	4212	2.39526	0.0166088	0.22721	1.96	0.541
cg10362475	SHANK2	22941	-2.39522	0.0166103	0.22721	0.59	0.545
cg07427065	MEST	4232	2.39495	0.0166226	0.227228	1.66	0.567
cg24715735	HPN	3249	2.3947	0.016634	0.227235	1.7	0.612
cg08223235	BCL2	596	2.39346	0.0166903	0.227796	1.66	0.527
cg22234962	C1orf104	284618	2.39317	0.0167035	0.227796	1.96	0.558
cg25705900	RNF144	9781	2.39295	0.0167136	0.227796	1.71	0.515
cg09747578	LRRC41	10489	2.39283	0.016719	0.227796	5.9	0.585
cg01673583	BIRC1	4671	-2.39174	0.0167685	0.228178	0.378	0.557
cg11845202	K5B	196374	2.39173	0.016769	0.228178	1.81	0.591
cg07177300	FRMPD4	9758	-2.39109	0.0167987	0.228431	0.606	0.586
cg15765694	PPP3R2	5535	2.39084	0.0168097	0.228432	1.73	0.604
cg03544320	CRMP1	1400	2.39013	0.0168425	0.228585	1.74	0.608
cg21301148	MYH6	4624	-2.39006	0.0168456	0.228585	0.551	0.633
cg20802392	CTSK	1513	2.38988	0.016854	0.228585	1.82	0.557
cg14808739	SREBF1	6720	2.38828	0.0169273	0.229429	1.65	0.562
cg02605634	WFDC10A	140832	2.3879	0.0169448	0.229516	1.62	0.581
cg17593391	RRAGC	64121	2.38712	0.0169808	0.229646	2.14	0.564
cg22497867	MAGEA4	4103	-2.38702	0.0169858	0.229646	0.617	0.544
cg16233998	PDIK1L	149420	-2.38698	0.0169876	0.229646	0.29	0.622
cg01593385	FGG	2266	-2.38608	0.0170292	0.230058	0.557	0.582
cg13701109	ADAMTS19	171019	2.38334	0.0171565	0.231502	1.67	0.594
cg27286107	CGGBP1	8545	-2.3833	0.0171583	0.231502	0.51	0.54
cg22994720	CHRDL2	25884	2.38305	0.0171699	0.231507	1.65	0.619
cg18555440	MYOD1	4654	2.38251	0.0171953	0.231669	1.75	0.597
cg01975392	LANCL3	347404	-2.3821	0.017214	0.231669	0.626	0.523
cg09954385	ARHGAP8	23779	2.38208	0.0172154	0.231669	1.68	0.598
cg11450001	GABARAPL1	23710	-2.38182	0.0172271	0.231676	0.484	0.593
cg00397545	APOC1	341	2.38135	0.0172493	0.231782	1.73	0.545
cg22103585	CCNT1	904	-2.38086	0.0172723	0.231782	0.454	0.519
cg06333435	POLR3D	661	2.38058	0.0172853	0.231782	1.72	0.542
cg26172108	C7orf31	136895	-2.38047	0.0172905	0.231782	0.589	0.582
cg26136776	KLF1	10661	2.38047	0.0172908	0.231782	1.74	0.581
cg26491484	LAMC3	10319	2.37959	0.017332	0.232037	1.64	0.619
cg22854223	CD82	3732	2.37936	0.0173427	0.232037	1.66	0.543
cg17756392	CLPP	8192	-2.37908	0.0173558	0.232037	0.476	0.54
cg04999691	C7orf29	113763	2.37887	0.0173657	0.232037	1.68	0.609
cg05807768	ST7L	54879	2.37873	0.0173722	0.232037	1.73	0.582
cg02635407	SH3TC1	54436	2.37816	0.0173994	0.232037	1.69	0.564
cg07540118	ADAM19	8728	2.37814	0.0174	0.232037	1.63	0.579
cg09660171	LMX1B	4010	2.37801	0.0174062	0.232037	1.65	0.564
cg04536922	FAM13A1	10144	2.37792	0.0174104	0.232037	1.63	0.584
cg10938286	CST2	1470	-2.37752	0.0174294	0.232141	0.55	0.58
cg02347487	NALP14	338323	-2.37721	0.017444	0.232186	0.592	0.6
cg19572947	DHX9	1660	-2.37667	0.0174698	0.232235	0.468	0.547
cg07172256	ERBB2IP	55914	2.37647	0.0174794	0.232235	2.11	0.594
cg10934032	RNASE6	6039	2.37643	0.0174813	0.232235	1.65	0.589
cg13726507	CTAG2	30848	-2.37546	0.0175273	0.232698	0.551	0.594
cg01182697	TMEM59	9528	2.37509	0.0175446	0.232778	1.64	0.541
cg15748507	PRLHR	2834	2.37367	0.0176125	0.233508	1.74	0.614
cg27000831	CCL8	6355	-2.37332	0.0176292	0.233508	0.569	0.599
cg12457773	VMP	140767	2.37303	0.0176427	0.233508	1.74	0.556
cg01615704	MALL	7851	2.37299	0.0176446	0.233508	1.7	0.575
cg27063525	C6orf68	116150	-2.37275	0.0176564	0.233515	0.621	0.54
cg12411068	SMARCA4	6597	-2.37237	0.0176744	0.233604	0.551	0.556
cg00815583	FBXO16	157574	2.37104	0.017738	0.234295	1.72	0.53
cg08102619	TIAL1	7073	2.37031	0.017773	0.234415	1.78	0.624
cg21070730	EHD4	30844	-2.37024	0.0177767	0.234415	0.539	0.566
cg15979932	CUEDC1	404093	-2.37015	0.0177809	0.234415	0.609	0.61
cg13742532	CCBP2	1238	-2.36968	0.0178034	0.234547	0.538	0.563
cg15352829	PLD4	122618	2.36927	0.0178233	0.234547	1.68	0.567
cg04219321	HLF	3131	-2.36914	0.0178293	0.234547	0.595	0.584
cg16444968	CPNE7	27132	2.36898	0.0178371	0.234547	1.62	0.533
cg14159672	FLJ32569	148811	-2.36877	0.0178474	0.234547	0.597	0.589
cg09868035	C20orf135	140701	2.3678	0.017894	0.23501	1.69	0.541
cg21509023	HBA2	3040	2.36722	0.017922	0.235119	1.66	0.554
cg06197492	H19	283120	2.36698	0.017934	0.235119	2.08	0.581
cg09937039	BATF	10538	2.36669	0.017948	0.235119	1.63	0.601
cg10190509	CCL16	6360	-2.36658	0.0179533	0.235119	0.563	0.583
cg06367117	ALDOC	230	2.36646	0.017959	0.235119	1.61	0.571
cg03790207	PEX6	5190	2.36603	0.0179799	0.235135	2.09	0.53
cg07766612	SLC30A2	7780	2.36597	0.0179829	0.235135	1.63	0.565
cg23234154	MANBA	4126	2.36485	0.0180373	0.235698	1.79	0.57
cg15447486	GPR109B	8843	2.36451	0.0180538	0.235765	1.64	0.526
cg07013734	TRPC6	7225	2.36388	0.0180846	0.235768	1.88	0.598
cg07039113	S100A9	6280	-2.36317	0.0181194	0.235768	0.625	0.636
cg07455279	NDUFA3	4696	2.36294	0.0181306	0.235768	1.65	0.501
cg01252496	MDS032	55850	2.36292	0.0181316	0.235768	1.65	0.559
cg26404725	CYP26C1	340665	2.3629	0.0181328	0.235768	1.96	0.59
cg27315279	GRK5	2869	-2.36267	0.0181436	0.235768	0.275	0.611
cg27212359	FRAT2	23401	-2.36256	0.0181491	0.235768	0.419	0.55
cg13396068	DCD	117159	-2.36255	0.0181496	0.235768	0.607	0.592
cg21099488	PELI2	57161	-2.36235	0.0181597	0.235768	0.412	0.571
cg03159836	ZFX	7543	2.36218	0.0181676	0.235768	1.64	0.6
cg14155397	MAP2K1	5604	-2.36172	0.0181904	0.235917	0.566	0.59
cg11466837	TRIM29	23650	-2.36131	0.0182105	0.236009	0.572	0.585
cg13228642	IER5	51278	2.36111	0.0182203	0.236009	1.6	0.584
cg17240836	C9orf80	58493	2.3608	0.0182355	0.236059	1.66	0.582
cg03714916	CDKN1A	1026	2.35993	0.0182782	0.236431	1.63	0.564
cg21973517	VGLL4	9686	-2.35975	0.0182871	0.236431	0.514	0.53
cg04936062	THRAP3	9967	2.35922	0.0183132	0.236621	1.9	0.515
cg13283751	GPX5	2880	2.35822	0.018363	0.237117	1.66	0.55
cg18344745	GLRB	2743	2.35798	0.0183747	0.237121	1.61	0.568
cg23746359	FAM19A3	284467	-2.35738	0.0184043	0.237355	0.627	0.546
cg15270950	TGFBR2	7048	-2.35583	0.0184813	0.237544	0.526	0.611
cg17029168	NKX2-2	4821	2.35556	0.0184949	0.237544	1.66	0.59
cg11481351	FNDC7	163479	-2.35549	0.0184984	0.237544	0.49	0.563
cg20469837	GALNT5	11227	2.35542	0.0185016	0.237544	1.7	0.563
cg01106788	KIAA1632	57724	-2.35456	0.0185447	0.237544	0.483	0.519
cg10396357	TFAP4	7023	-2.35435	0.0185553	0.237544	0.541	0.585
cg06849477	PRR5	55615	2.35414	0.0185655	0.237544	1.64	0.549
cg05705366	SNAG1	112574	-2.35413	0.0185664	0.237544	0.334	0.571
cg10275770	ICAM2	3384	2.35381	0.018582	0.237544	1.67	0.557
cg27118825	RSHL1	81492	2.35372	0.0185864	0.237544	1.64	0.589
cg02780295	PCDHGC3	5098	2.35362	0.0185917	0.237544	1.73	0.607
cg17271365	2013-03-01	55016	2.35354	0.0185957	0.237544	1.65	0.536
cg22356117	LAMP3	27074	2.35348	0.0185988	0.237544	1.6	0.637
cg00412805	KBTBD5	131377	-2.35343	0.0186012	0.237544	0.475	0.583
cg16465939	KCNQ1	3784	2.3534	0.0186027	0.237544	1.69	0.578
cg14222233	PFKFB3	5209	-2.35323	0.0186112	0.237544	0.507	0.581
cg03584220	XCL2	6846	-2.35268	0.0186386	0.237544	0.598	0.608
cg15579370	SMOX	54498	-2.35261	0.018642	0.237544	0.545	0.543
cg07596401	LHPP	64077	2.35256	0.0186446	0.237544	1.74	0.593
cg27352136	SLC12A9	56996	2.3523	0.0186578	0.237544	2.03	0.567
cg10465696	ROBO4	54538	2.35226	0.0186595	0.237544	1.66	0.524
cg16826286	LYZL6	57151	2.35204	0.0186708	0.237544	1.67	0.6
cg08347423	INVS	27130	2.35106	0.0187199	0.238	2.34	0.544
cg10488637	ZNF180	7733	-2.35087	0.0187295	0.238	0.581	0.562
cg01968793	CNNM1	26507	-2.35057	0.0187447	0.238047	0.586	0.679
cg02788090	SOX9	6662	2.35026	0.0187603	0.238099	1.73	0.574
cg15200096	KCND1	3750	2.34996	0.0187752	0.238143	1.67	0.557
cg03276813	SSFA2	6744	2.34918	0.0188149	0.238167	1.7	0.644
cg26928972	CSTA	1475	2.34918	0.018815	0.238167	1.64	0.507
cg26023204	MCM7	4176	-2.34894	0.018827	0.238167	0.538	0.579
cg13003163	ANP32D	23519	-2.3489	0.0188291	0.238167	0.545	0.532
cg21094669	GLRA3	8001	2.34879	0.0188345	0.238167	1.6	0.555
cg20077393	CGN	57530	-2.34835	0.0188567	0.238303	0.604	0.576
cg27235662	CLDN16	10686	-2.34767	0.0188914	0.238488	0.587	0.584
cg18383391	MON1B	22879	-2.34744	0.0189028	0.238488	0.535	0.568
cg13185308	ABCC8	6833	2.34738	0.0189059	0.238488	1.63	0.644
cg08970694	HBE1	3046	-2.34714	0.0189181	0.238497	0.574	0.588
cg16823737	CKAP5	9793	-2.34688	0.0189314	0.23852	0.436	0.565
cg05246522	KSR1	8844	-2.3461	0.0189709	0.238873	0.614	0.58
cg26376809	USP13	8975	-2.34587	0.0189826	0.238875	0.283	0.606
cg18428217	C7orf26	79034	-2.34532	0.0190109	0.239086	0.496	0.601
cg16721845	MTL5	9633	-2.34486	0.0190343	0.239236	0.609	0.567
cg13265789	UNC5C	8633	2.3444	0.0190575	0.239383	1.79	0.607
cg12073594	ARFGAP1	55738	-2.34317	0.0191208	0.239447	0.606	0.624
cg26646370	SHD	56961	2.3429	0.0191343	0.239447	1.71	0.578
cg08072716	GPR62	118442	2.34285	0.0191373	0.239447	1.66	0.609
cg15787039	SGNE1	6447	2.34223	0.0191689	0.239447	1.7	0.591
cg04283377	ARAF	369	-2.34217	0.019172	0.239447	0.62	0.59
cg01240931	APC	324	2.34214	0.0191737	0.239447	1.63	0.575
cg16581199	TSSK1	83942	-2.34169	0.0191967	0.239447	0.599	0.615
cg02850821	KRAS	3845	-2.34159	0.0192018	0.239447	0.531	0.568
cg03780733	PCDHB7	56129	-2.34125	0.0192192	0.239447	0.617	0.646
cg00186701	TSPYL5	85453	-2.34089	0.0192381	0.239447	0.589	0.573
cg26985201	LRCH3	84859	2.34082	0.0192412	0.239447	1.67	0.574
cg21366535	RSHL2	83861	2.34057	0.0192543	0.239447	1.64	0.579
cg02964385	STK38	11329	2.34052	0.0192567	0.239447	1.64	0.547
cg15798153	PFTK1	5218	-2.3405	0.0192579	0.239447	0.541	0.566
cg04940435	DNTTIP1	116092	2.34048	0.0192588	0.239447	1.64	0.559
cg24692964	NT5C2	22978	-2.34029	0.019269	0.239447	0.508	0.547
cg07326586	UBD	10537	-2.34017	0.0192748	0.239447	0.596	0.642
cg21472099	SYAP1	94056	2.34008	0.0192798	0.239447	2.51	0.518
cg15195353	GLIS2	84662	2.34004	0.0192819	0.239447	1.63	0.562
cg13920529	AQP7	364	2.33981	0.0192935	0.239447	1.75	0.601
cg04230060	SUSD1	64420	2.33869	0.0193514	0.239824	1.6	0.597
cg13665184	DUS2L	54920	-2.33868	0.0193519	0.239824	0.548	0.566
cg20131596	PAM	5066	2.33853	0.0193598	0.239824	1.63	0.603
cg24929834	HS747E2A	25770	-2.33811	0.0193815	0.239824	0.589	0.505
cg21129531	LRRC4	64101	2.33811	0.0193816	0.239824	1.72	0.63
cg00488300	TPSG1	25823	2.33706	0.0194358	0.240209	1.61	0.556
cg27225570	DUSP15	128853	-2.33704	0.0194371	0.240209	0.444	0.554
cg00825031	VPS37A	137492	-2.33684	0.0194474	0.240209	0.503	0.553
cg21290885	TMEM47	83604	-2.33619	0.0194812	0.240482	0.606	0.524
cg16535180	C22orf25	128989	-2.33575	0.0195042	0.240623	0.599	0.559
cg08007665	KCNQ1	3784	-2.33526	0.0195296	0.240794	0.618	0.6
cg10049535	SLC7A6	9057	2.33496	0.0195453	0.240844	1.65	0.579
cg21218093	ZNF335	63925	2.33412	0.0195893	0.241064	1.73	0.613
cg21607649	GPR123	84435	-2.33391	0.0196005	0.241064	0.592	0.638
cg08743392	GSS	2937	2.33368	0.0196123	0.241064	1.63	0.477
cg21964481	SLC34A3	142680	-2.33314	0.019641	0.241064	0.553	0.569
cg26079992	CDK5RAP1	51654	-2.33313	0.0196413	0.241064	0.581	0.532
cg11933267	PLA2G2F	64600	-2.33287	0.0196552	0.241064	0.619	0.621
cg02590345	PRG-3	54886	2.3327	0.019664	0.241064	1.77	0.595
cg13587552	SCNN1D	6339	-2.33264	0.0196669	0.241064	0.584	0.638
cg05050341	ENG	2022	2.33243	0.0196782	0.241064	1.75	0.571
cg20673611	TM7SF3	51768	2.33202	0.0196996	0.241064	2.14	0.518
cg17838516	MTNR1B	4544	2.33194	0.0197041	0.241064	1.59	0.596
cg17865752	CCNT2	905	2.33183	0.0197097	0.241064	1.89	0.571
cg03682712	LOXL1	4016	2.33154	0.0197248	0.241064	1.84	0.617
cg16243646	PLA2G12A	81579	2.33152	0.0197258	0.241064	1.74	0.511
cg21914262	MTIF3	219402	-2.33078	0.019765	0.241224	0.416	0.579
cg27309253	ZNF155	7711	2.33066	0.0197714	0.241224	1.75	0.583
cg05961595	APEX2	27301	-2.33061	0.0197738	0.241224	0.638	0.445
cg19540408	MGC35154	165100	-2.32967	0.0198234	0.241561	0.616	0.562
cg25047102	VKORC1	79001	-2.32939	0.0198384	0.241561	0.504	0.574
cg07935264	IL1B	3553	2.32907	0.0198553	0.241561	1.91	0.515
cg24335895	COX7A1	1346	2.32882	0.0198688	0.241561	1.63	0.577
cg04282422	PAGE1	8712	-2.32879	0.0198702	0.241561	0.51	0.577
cg16142218	CHMP7	91782	2.32877	0.0198712	0.241561	1.61	0.52
cg15662251	PAQR7	164091	2.328	0.0199122	0.241917	1.62	0.544
cg07443748	CESK1	150160	-2.32762	0.0199321	0.241934	0.617	0.55
cg15473904	MRPL41	64975	-2.32713	0.0199583	0.241934	0.617	0.571
cg01172899	SLC16A14	151473	2.32707	0.0199614	0.241934	1.74	0.526
cg08715135	TRIB1	10221	-2.32684	0.0199736	0.241934	0.502	0.596
cg22110261	PGAP1	80055	2.32646	0.019994	0.241934	2.62	0.565
cg19987219	FLJ32011	148930	2.32637	0.0199986	0.241934	1.74	0.593
cg23680518	SBSN	374897	2.3263	0.0200026	0.241934	1.82	0.612
cg02044161	FNDC6	152028	2.32621	0.0200074	0.241934	1.72	0.573
cg08190291	ADAMTS5	11096	2.32553	0.0200435	0.241934	1.95	0.58
cg05822532	ELN	2006	2.32527	0.0200574	0.241934	1.59	0.575
cg20587394	HOXC13	3229	2.32508	0.0200674	0.241934	1.67	0.575
cg11108890	VAMP5	10791	2.3249	0.0200775	0.241934	1.65	0.606
cg04574723	P2RY4	5030	2.32476	0.0200848	0.241934	1.63	0.547
cg09730349	C14orf143	90141	2.32472	0.020087	0.241934	1.6	0.602
cg10189695	GPR78	27201	2.32469	0.0200885	0.241934	1.74	0.615
cg00090147	GATA4	2626	2.32442	0.0201032	0.241972	1.68	0.573
cg06025017	RGSL2	84227	-2.32409	0.0201205	0.242039	0.585	0.587
cg15586352	PSG5	5673	2.32364	0.0201449	0.24219	1.64	0.553
cg02586730	EFEMP2	30008	2.32323	0.0201666	0.24219	1.65	0.634
cg22799321	TFPI2	7980	2.32321	0.0201681	0.24219	2.52	0.515
cg21355508	RBM10	8241	-2.32236	0.0202137	0.242598	0.625	0.529
cg25181284	GPD1	2819	2.32129	0.020271	0.243128	1.63	0.63
cg15043975	RASSF1	11186	-2.3211	0.0202813	0.243128	0.582	0.636
cg18180155	RIBC2	26150	-2.32069	0.0203035	0.243176	0.587	0.546
cg09941381	PLEKHK1	219790	2.32059	0.0203088	0.243176	1.86	0.631
cg10049968	C9orf25	203259	-2.3199	0.0203463	0.243484	0.56	0.575
cg11837864	C2orf17	79137	2.31949	0.0203683	0.243607	1.73	0.595
cg20850981	ZNF323	64288	-2.31828	0.0204342	0.244144	0.525	0.585
cg17803089	FANCE	2178	2.31823	0.0204367	0.244144	2	0.526
cg04582938	UAP1L1	91373	2.3171	0.0204985	0.244665	1.69	0.54
cg14894144	LAMA3	3909	2.317	0.0205038	0.244665	1.8	0.591
cg09619786	RPP25	54913	2.31672	0.0205191	0.244706	1.62	0.587
cg17119688	C12orf24	29902	-2.31624	0.0205451	0.244875	0.478	0.582
cg14310034	BMP4	652	2.31372	0.0206832	0.24638	1.73	0.633
cg04265576	HOXA6	3203	2.31336	0.020703	0.246402	1.68	0.548
cg26384034	C6orf117	112609	2.31325	0.0207088	0.246402	1.63	0.577
cg06425868	C20orf161	90203	2.31289	0.0207288	0.246499	1.7	0.531
cg06250108	LOC92691	92691	-2.31228	0.0207623	0.246625	0.625	0.613
cg08413469	DEPDC1	55635	2.31199	0.0207784	0.246625	1.87	0.561
cg07747299	C21orf56	84221	2.31188	0.0207841	0.246625	1.57	0.569
cg01939479	KIAA1018	22909	2.31183	0.020787	0.246625	1.76	0.599
cg00211661	CENTD2	116985	2.31126	0.0208185	0.246686	1.91	0.531
cg06226384	CACNG5	27091	-2.31112	0.0208264	0.246686	0.612	0.564
cg15777570	CCL27	10850	-2.31053	0.0208587	0.246686	0.579	0.575
cg24215443	TCF21	6943	2.31043	0.0208643	0.246686	1.67	0.558
cg14860494	GCLM	2730	-2.31028	0.0208727	0.246686	0.546	0.595
cg16791686	GLTSCR2	29997	2.31023	0.0208754	0.246686	1.8	0.6
cg10296238	C21orf56	84221	2.31022	0.0208761	0.246686	1.56	0.587
cg04713521	PRRX2	51450	2.31002	0.0208872	0.246686	1.64	0.565
cg06883149	C18orf24	220134	2.30968	0.0209059	0.246696	1.84	0.565
cg20267005	TYROBP	7305	2.30943	0.0209199	0.246696	1.66	0.591
cg15910079	RNASE3	6037	2.30923	0.0209308	0.246696	1.67	0.496
cg02332525	GRM7	2917	2.30914	0.0209356	0.246696	1.72	0.601
cg18788940	HTATIP2	10553	2.30817	0.0209899	0.247046	1.6	0.592
cg06101225	STIL	6491	2.30816	0.0209902	0.247046	1.82	0.574
cg21258987	GSPT2	23708	2.30781	0.0210095	0.247046	1.59	0.513
cg05397738	PGRMC1	10857	2.30775	0.021013	0.247046	1.73	0.58
cg01758870	MGC72075	340277	2.30714	0.0210472	0.247309	1.63	0.64
cg11047295	HMGB1	3146	-2.30677	0.0210679	0.247411	0.386	0.56
cg00935364	PKP3	11187	-2.30632	0.021093	0.247567	0.599	0.615
cg00720072	2013-03-05	54708	-2.30596	0.0211128	0.247659	0.459	0.541
cg15674432	SLC26A8	116369	2.30467	0.021185	0.248108	1.73	0.596
cg23948756	KNS2	3831	-2.30465	0.0211861	0.248108	0.492	0.534
cg08586737	GCC1	79571	2.30464	0.0211869	0.248108	1.65	0.584
cg12884406	COL11A1	1301	2.30413	0.0212153	0.248161	1.7	0.59
cg02883161	MSI1	4440	2.3035	0.0212505	0.248161	2.03	0.558
cg05626013	LRRTM3	347731	2.30328	0.0212631	0.248161	1.74	0.556
cg24229819	DUSP3	1845	-2.30315	0.0212701	0.248161	0.604	0.564
cg11654620	ECGF1	1890	-2.30315	0.0212703	0.248161	0.45	0.589
cg05439368	RNF36	140691	-2.30315	0.0212705	0.248161	0.6	0.652
cg22753768	BAP1	8314	-2.30294	0.0212824	0.248161	0.622	0.63
cg23002761	FBLIM1	54751	2.3027	0.0212958	0.248161	1.66	0.592
cg04001333	C14orf58	55640	2.30166	0.0213544	0.248161	1.59	0.598
cg05894797	PSEN2	5664	2.30144	0.0213669	0.248161	1.64	0.482
cg12894126	UCK1	83549	2.30136	0.0213713	0.248161	1.61	0.6
cg21614638	DAPP1	27071	2.30135	0.021372	0.248161	1.72	0.529
cg03945021	FLJ45256	400511	2.30104	0.0213895	0.248161	1.63	0.564
cg16290693	SPSB1	80176	-2.30101	0.0213912	0.248161	0.593	0.63
cg00044245	EPHA7	2045	2.30049	0.0214203	0.248161	1.67	0.573
cg21755709	C21orf124	85006	2.30046	0.0214219	0.248161	1.62	0.598
cg22799132	TRPC5	7224	-2.30046	0.0214222	0.248161	0.615	0.564
cg14008883	SLC18A3	6572	2.30041	0.0214249	0.248161	1.65	0.546
cg14511156	OSCAR	126014	2.30028	0.0214325	0.248161	1.69	0.53
cg25084878	FBN2	2201	2.30021	0.0214361	0.248161	1.79	0.623
cg15262516	COL4A2	1284	2.3001	0.0214426	0.248161	1.71	0.543
cg16124337	UBE2J1	51465	-2.29946	0.0214786	0.248373	0.509	0.585
cg18849169	GPX3	2878	2.29935	0.0214849	0.248373	1.62	0.597
cg04897683	NEUROG1	4762	2.29758	0.0215858	0.249401	1.6	0.56
cg21331821	ZSCAN1	284312	2.29706	0.0216155	0.249551	1.63	0.594
cg02595219	KCNE3	10008	2.29693	0.0216229	0.249551	1.63	0.543
cg13492227	FGF11	2256	2.29649	0.0216477	0.249698	1.71	0.582
cg24199834	POU4F2	5458	2.29505	0.0217303	0.250513	1.69	0.613
cg20692569	FZD9	8326	2.29466	0.0217523	0.250627	1.65	0.65
cg24286301	GUCY2F	2986	2.29414	0.0217823	0.250657	1.63	0.503
cg09643544	ZNF177	7730	2.29392	0.021795	0.250657	1.62	0.603
cg02097636	PAFAH1B3	5050	2.29386	0.0217986	0.250657	2.18	0.532
cg08629913	IGFBP6	3489	-2.29357	0.0218152	0.250657	0.596	0.545
cg21062347	SLC22A8	9376	-2.29357	0.0218154	0.250657	0.619	0.604
cg26195577	C20orf3	57136	2.29239	0.021883	0.251263	1.58	0.554
cg02994956	NEFH	4744	2.29223	0.0218923	0.251263	1.63	0.581
cg03963198	IRX4	50805	2.29176	0.0219195	0.251436	1.59	0.557
cg03399459	ANXA8	244	2.29124	0.0219498	0.251645	1.57	0.597
cg01584473	MUC17	140453	2.29077	0.0219767	0.251814	1.6	0.603
cg09980522	GRIA4	2893	2.28989	0.0220279	0.252261	1.66	0.585
cg02131995	HAMP	57817	2.28922	0.0220668	0.252567	1.62	0.564
cg04645843	DPCR1	135656	-2.28876	0.0220936	0.252597	0.616	0.617
cg17628717	HECW1	23072	-2.28868	0.0220981	0.252597	0.588	0.633
cg06489804	FBXW9	84261	-2.28854	0.0221059	0.252597	0.388	0.566
cg07356771	CHDH	55349	2.2881	0.0221317	0.252643	1.59	0.613
cg24794992	OTOA	146183	-2.28806	0.0221343	0.252643	0.61	0.613
cg00546491	PDE1C	5137	2.28718	0.0221853	0.253086	1.61	0.519
cg20119015	CENTD1	116984	2.28691	0.0222008	0.253124	1.64	0.577
cg08632701	SETD4	54093	-2.2865	0.0222252	0.253262	0.559	0.584
cg13794642	ZNF157	7712	2.28626	0.0222392	0.253283	1.64	0.555
cg07684796	DKK1	22943	2.28594	0.0222577	0.253355	1.68	0.609
cg17482740	DNMT3B	1789	2.28508	0.0223083	0.253381	1.61	0.553
cg17471928	STAC2	342667	2.28501	0.0223122	0.253381	1.75	0.625
cg06350796	CXorf41	139212	-2.28492	0.0223177	0.253381	0.611	0.525
cg14717170	SLITRK3	22865	2.28484	0.0223221	0.253381	1.76	0.592
cg09470640	PTPRO	5800	2.28483	0.0223231	0.253381	1.71	0.598
cg23779331	ARRB2	409	-2.28465	0.0223333	0.253381	0.585	0.561
cg24266238	PFN2	5217	2.28444	0.0223455	0.253381	1.71	0.555
cg25165199	RCBTB2	1102	2.28332	0.0224115	0.25385	1.62	0.559
cg06428195	GOT1	2805	2.28312	0.0224235	0.25385	2.34	0.552
cg16139316	S100A9	6280	2.28291	0.0224358	0.25385	1.62	0.51
cg23355492	SP6	80320	2.28254	0.0224573	0.25385	1.62	0.597
cg17640201	ZNF553	197407	2.28247	0.0224614	0.25385	1.59	0.621
cg22285897	LONPL	83752	2.28242	0.0224645	0.25385	1.71	0.542
cg21991396	CIAS1	114548	2.28229	0.0224725	0.25385	1.64	0.536
cg23310538	PLEKHA9	51054	-2.28173	0.0225054	0.254084	0.615	0.55
cg00891541	SMPD3	55512	2.2812	0.0225364	0.254248	1.76	0.592
cg01407797	FLJ33814	150275	-2.28107	0.0225445	0.254248	0.617	0.613
cg26216632	C2orf27	29798	2.28055	0.0225753	0.254333	1.6	0.608
cg16465769	SLC22A7	10864	-2.28053	0.0225765	0.254333	0.615	0.59
cg02901122	P15RS	55197	2.28022	0.0225947	0.254361	1.94	0.536
cg14290451	RPL10A	4736	-2.28007	0.0226035	0.254361	0.509	0.568
cg08145177	ABHD8	79575	2.27963	0.0226295	0.254516	1.72	0.615
cg09000112	EFNA5	1946	2.27884	0.0226764	0.254688	1.72	0.54
cg07360692	FLJ20032	54790	2.27883	0.0226775	0.254688	1.65	0.546
cg07750111	HIST1H1C	3006	2.27875	0.0226817	0.254688	1.77	0.544
cg15569340	RBP5	83758	2.27821	0.022714	0.254735	1.72	0.538
cg12089698	SPATC1	375686	2.27802	0.0227255	0.254735	1.64	0.535
cg22631938	GPR27	2850	2.27789	0.0227333	0.254735	1.6	0.556
cg11997899	DLX5	1749	2.2776	0.0227501	0.254735	1.72	0.565
cg00661202	CHCHD4	131474	-2.27745	0.0227592	0.254735	0.566	0.575
cg00955230	RFC2	5982	2.27745	0.0227595	0.254735	1.71	0.536
cg19988449	BNC1	646	2.27543	0.0228802	0.255776	1.94	0.59
cg13370916	STARD8	9754	-2.27523	0.022892	0.255776	0.613	0.523
cg11285843	TMEM41A	90407	2.27501	0.0229055	0.255776	1.58	0.584
cg03975694	ZNF540	163255	2.27484	0.0229157	0.255776	1.82	0.6
cg05440289	IVL	3713	2.27467	0.0229255	0.255776	2.09	0.562
cg09429153	PBX3	5090	-2.27466	0.0229264	0.255776	0.479	0.592
cg26656452	HABP2	3026	-2.27426	0.0229504	0.255906	0.616	0.6
cg19434303	WARS	7453	2.27313	0.0230182	0.256495	1.69	0.57
cg14617642	H2AFY2	55506	-2.27297	0.023028	0.256495	0.551	0.552
cg25181693	ALDH5A1	7915	2.27227	0.0230703	0.256828	1.6	0.601
cg25922239	LEMD2	221496	2.27204	0.0230841	0.256845	2.15	0.539
cg17439480	LOC203427	203427	-2.27078	0.02316	0.25733	0.636	0.55
cg19963522	PIP3-E	26034	2.27077	0.0231611	0.25733	1.61	0.556
cg11951066	FLJ14768	84922	-2.2707	0.0231649	0.25733	0.577	0.485
cg22974215	B3GAT3	26229	2.27043	0.0231817	0.257331	1.74	0.564
cg23653187	ADPN	80339	2.27016	0.0231981	0.257331	5.85	0.595
cg11718315	PARP16	54956	2.26986	0.023216	0.257331	1.64	0.601
cg23739862	PRMT8	56341	2.26983	0.023218	0.257331	1.6	0.57
cg15269863	PRSS35	167681	2.26956	0.0232341	0.257331	1.72	0.576
cg13881341	FUT1	2523	-2.26947	0.0232395	0.257331	0.603	0.614
cg00542846	APP	351	2.26838	0.023306	0.25793	3.39	0.594
cg00063144	KRTHA1	3881	2.26813	0.0233213	0.257962	1.65	0.568
cg02105856	PIGR	5284	-2.26763	0.023352	0.258164	0.618	0.6
cg15837252	GSCL	2928	2.26717	0.0233795	0.258279	1.61	0.543
cg20714328	THBS4	7060	2.26705	0.0233873	0.258279	1.71	0.574
cg11750883	C1orf42	54544	-2.26628	0.0234344	0.258619	0.635	0.613
cg04133652	MLLT6	4302	2.26596	0.0234538	0.258619	2.17	0.612
cg09256683	CCL14	6358	-2.26593	0.0234555	0.258619	0.596	0.564
cg06646021	RAB4A	5867	2.26555	0.0234791	0.2587	1.84	0.597
cg25843439	OR10H3	26532	-2.26525	0.0234976	0.2587	0.632	0.637
cg04541293	PTPRT	11122	2.2652	0.0235002	0.2587	1.65	0.548
cg07980518	RNF152	220441	2.26493	0.0235172	0.25875	1.79	0.573
cg07980804	WDR7	23335	2.2647	0.0235312	0.258752	1.56	0.599
cg26024206	ZNF282	8427	2.26452	0.0235424	0.258752	1.93	0.532
cg19781053	TJP1	7082	2.26369	0.0235932	0.259089	1.59	0.564
cg18710383	C6orf51	112495	-2.26361	0.023598	0.259089	0.34	0.58
cg02240622	PLCB2	5330	2.26328	0.0236186	0.259178	1.61	0.517
cg01993576	SLC29A1	2030	2.26255	0.0236633	0.259482	1.6	0.602
cg11797994	ALX4	60529	2.26242	0.0236713	0.259482	1.61	0.585
cg07376232	AMICA1	120425	2.2622	0.0236851	0.259496	1.64	0.51
cg16124821	ZNF706	51123	-2.26144	0.0237323	0.259876	0.636	0.557
cg16429439	DKFZp564K142	84061	-2.26023	0.0238071	0.260294	0.636	0.539
cg21652958	THBS2	7058	2.26012	0.0238138	0.260294	1.72	0.556
cg23609821	NP	4860	2.26011	0.0238147	0.260294	2.11	0.548
cg15703690	IL6	3569	2.26001	0.0238206	0.260294	1.66	0.571
cg24906202	NEO1	4756	-2.2595	0.023852	0.260305	0.552	0.636
cg08785922	NXN	64359	-2.25943	0.0238565	0.260305	0.348	0.612
cg19884658	KLHL21	9903	-2.25913	0.0238753	0.260305	0.634	0.571
cg01920829	CDK5R2	8941	2.25909	0.0238778	0.260305	1.58	0.551
cg26116400	FUNDC2	65991	-2.25898	0.0238844	0.260305	0.642	0.456
cg14436426	OPRL1	4987	2.25821	0.0239327	0.260695	1.58	0.616
cg16990174	RYBP	23429	2.25721	0.0239949	0.260914	1.6	0.611
cg22058458	HMGN3	9324	2.25719	0.023996	0.260914	2.05	0.556
cg07099407	KLC4	89953	2.25702	0.0240067	0.260914	1.72	0.555
cg11764747	EFNB1	1947	-2.25688	0.0240157	0.260914	0.641	0.514
cg14601284	PLXDC1	57125	2.25666	0.0240291	0.260914	1.66	0.61
cg12984356	MAN2A2	4122	2.25649	0.0240402	0.260914	1.7	0.565
cg17188046	T	6862	2.25644	0.024043	0.260914	1.6	0.558
cg22009923	CD151	977	-2.25627	0.0240534	0.260914	0.59	0.57
cg09099177	CALML4	91860	2.25557	0.0240974	0.261255	1.64	0.569
cg06946880	ATP6V1B1	525	2.25501	0.0241326	0.2615	1.64	0.625
cg24989962	PTGDR	5729	2.25452	0.0241633	0.261696	1.62	0.541
cg17861230	PDE4C	5143	2.25323	0.0242444	0.262263	1.64	0.622
cg25040783	APPL	26060	2.25254	0.024288	0.262263	1.59	0.519
cg26316946	GRIK2	2898	2.25245	0.0242941	0.262263	1.68	0.577
cg15796682	RNH1	6050	-2.25241	0.0242965	0.262263	0.561	0.619
cg02141570	LOC348840	348840	2.25212	0.0243146	0.262263	1.58	0.59
cg20006825	PTMS	5763	2.25205	0.0243189	0.262263	1.63	0.562
cg03855656	SERHL	94009	-2.25142	0.0243587	0.262263	0.637	0.597
cg21019522	SLC22A18	5002	2.25136	0.0243627	0.262263	1.6	0.527
cg04757243	C3orf36	80111	-2.25131	0.0243659	0.262263	0.609	0.575
cg19670317	C17orf59	54785	-2.25116	0.0243752	0.262263	0.457	0.541
cg25993152	XAGE5	170627	-2.25103	0.0243836	0.262263	0.582	0.579
cg06682185	SERPINB5	5268	-2.25101	0.0243848	0.262263	0.539	0.603
cg19423014	RNF152	220441	2.25066	0.0244069	0.262263	1.66	0.625
cg25655096	GPR92	57121	2.25053	0.024415	0.262263	1.66	0.603
cg14089692	ADAM33	80332	2.25043	0.0244216	0.262263	1.67	0.539
cg11850311	ID1	3397	2.25041	0.0244226	0.262263	1.64	0.586
cg20288630	PDE5A	8654	2.25022	0.0244348	0.262263	1.7	0.568
cg09881855	SNAI2	6591	2.25009	0.0244432	0.262263	1.73	0.563
cg06959635	MCF2	4168	2.2498	0.0244613	0.262322	1.57	0.633
cg26155617	DDO	8528	-2.24889	0.0245193	0.262395	0.607	0.579
cg02376703	EPHA1	2041	2.24879	0.0245261	0.262395	1.94	0.551
cg05422352	COPS7B	64708	-2.24869	0.0245324	0.262395	0.626	0.549
cg19771541	MID2	11043	-2.24868	0.0245326	0.262395	0.634	0.501
cg26757673	IL2RB	3560	-2.24866	0.0245343	0.262395	0.637	0.557
cg06919067	NSMCE1	197370	2.24851	0.024544	0.262395	1.72	0.632
cg11072113	VWCE	220001	2.24806	0.0245725	0.262564	1.66	0.633
cg04711324	RIT2	6014	-2.24694	0.0246438	0.262806	0.603	0.626
cg19903229	C14orf105	55195	2.24694	0.024644	0.262806	1.58	0.548
cg22407458	TCP11	6954	-2.24692	0.0246448	0.262806	0.602	0.553
cg01184449	EML4	27436	2.2469	0.0246463	0.262806	1.6	0.578
cg17625032	NOD27	84166	2.24671	0.0246585	0.262806	1.64	0.54
cg24936956	ZNF600	162966	2.24649	0.0246726	0.262822	1.7	0.577
cg07327347	AQP8	343	-2.24594	0.0247081	0.262896	0.595	0.599
cg12842316	SLITRK4	139065	-2.2459	0.0247105	0.262896	0.643	0.491
cg26907889	NONO	4841	-2.24577	0.0247184	0.262896	0.633	0.507
cg22496859	BRF1	2972	-2.2455	0.0247358	0.262896	0.526	0.591
cg14902389	MGAT4A	11320	-2.24539	0.0247429	0.262896	0.567	0.629
cg03909500	RLN3R1	51289	2.24519	0.0247558	0.262899	1.62	0.566
cg24623694	PRX	57716	2.24453	0.0247984	0.263216	1.57	0.533
cg12806521	NOL1	4839	2.244	0.0248321	0.263338	1.65	0.617
cg03658707	ASIP	434	2.24355	0.0248615	0.263338	1.57	0.577
cg24130010	CHODL	140578	2.24316	0.0248862	0.263338	1.77	0.57
cg02044879	PLA2G12B	84647	-2.24297	0.0248989	0.263338	0.542	0.515
cg03547797	GAS2	2620	2.24287	0.0249052	0.263338	1.61	0.55
cg26060255	MRPS26	64949	2.24285	0.0249062	0.263338	1.61	0.518
cg06179485	TMEM54	113452	2.24273	0.0249141	0.263338	1.64	0.554
cg19764407	CDKN2B	1030	-2.24267	0.0249178	0.263338	0.513	0.572
cg06990298	RASD1	51655	-2.24193	0.0249661	0.263338	0.422	0.579
cg17502536	PADI1	29943	2.24188	0.0249693	0.263338	1.65	0.557
cg26975609	FASTK	10922	-2.24167	0.0249824	0.263338	0.502	0.59
cg10798171	ICA1	3382	2.24129	0.0250076	0.263338	1.66	0.488
cg10282491	CLDN9	9080	-2.24127	0.0250086	0.263338	0.625	0.543
cg23563234	PCDHGB7	56099	2.24123	0.025011	0.263338	1.64	0.573
cg16627949	RNASE8	122665	-2.24104	0.0250236	0.263338	0.59	0.604
cg02635865	RAB22A	57403	2.24098	0.0250272	0.263338	2.13	0.57
cg13846682	C14orf147	171546	-2.24068	0.0250466	0.263338	0.582	0.604
cg14932684	YAF2	10138	-2.2403	0.0250717	0.263338	0.542	0.615
cg18931815	COL8A2	1296	-2.2402	0.0250781	0.263338	0.589	0.568
cg05890019	WDFY3	23001	2.24017	0.0250802	0.263338	1.67	0.628
cg24505341	CADPS	8618	2.24012	0.0250834	0.263338	1.61	0.583
cg15301700	SCRT1	83482	-2.24002	0.0250895	0.263338	0.599	0.573
cg21613754	PNKD	25953	2.23972	0.0251088	0.263338	2.07	0.57
cg22705954	NR0B1	190	-2.2396	0.0251171	0.263338	0.626	0.515
cg04330449	NEUROG1	4762	2.23944	0.0251272	0.263338	1.72	0.57
cg16273597	CD83	9308	-2.2388	0.025169	0.263643	0.603	0.626
cg06468695	CCDC42	146849	2.23845	0.025192	0.263752	1.57	0.593
cg25827666	NTRK1	4914	-2.23799	0.0252219	0.263932	0.635	0.586
cg15865742	SLC31A1	1317	2.23767	0.0252423	0.263996	1.64	0.627
cg19868691	WNT10A	80326	2.23686	0.0252956	0.263996	1.73	0.616
cg05414225	C9orf6	54942	2.2368	0.0252997	0.263996	1.86	0.575
cg25203980	CENTB5	116983	2.2367	0.0253061	0.263996	2.04	0.545
cg07092725	KCNH5	27133	-2.23667	0.0253076	0.263996	0.628	0.592
cg03936963	TMEM29	29057	-2.23653	0.0253169	0.263996	0.64	0.477
cg26333317	METTL7A	25840	2.23632	0.0253306	0.263996	1.75	0.563
cg02105034	SMG7	9887	-2.23616	0.0253411	0.263996	0.547	0.519
cg10857807	MAD1L1	8379	-2.23614	0.0253426	0.263996	0.627	0.544
cg01697865	IL10RA	3587	-2.23575	0.025368	0.264128	0.605	0.56
cg01745510	CDKN1B	1027	-2.2355	0.0253848	0.264171	0.548	0.622
cg10913563	C8orf55	51337	-2.23502	0.0254162	0.264184	0.425	0.628
cg23261233	ACTB	60	2.23489	0.0254245	0.264184	1.77	0.553
cg06457357	KLF8	11279	-2.23478	0.0254321	0.264184	0.614	0.526
cg16747567	PCNX	22990	-2.23459	0.025444	0.264184	0.538	0.563
[truncated: 516 more rows]
