# Supplementary material for: A BRCA1-mutation associated DNA methylation signature in blood cells predicts sporadic breast cancer incidence and survival
Source: Genome Med. 2014 Jun 27;6(6):47. doi: 10.1186/gm567 (PMC4110671; doi:10.1186/gm567)
Supplement: Additional file 7 — Gene Set Enrichment Analysis on the top 1074 hypermethylated CpGs of the BRCA1 DNA methylation signature. [file gm567-S7.xls]

## Sheet: Data file 7
Additional data file 7: Gene Set Enrichment Analysis on the top 1074 hypermethylated CpGs of the BRCA1 DNA methylation signature
Gene List	nList	nRep	fRep	nOVLAP	pvalue	adjPval	Genes
singlePCGTs	1357	1357	1	177	2.45893e-17	1.54421e-13	ABCC8 ABCG4 ADAMTS15 ALX4 BCL2 BHMT BMX BNC1 IRXL1 C19orf4 CAMK2N1 CBR3 CDK5R2 CDX4 CHRDL2 CLEC14A COMP CRABP1 CRHBP CTNND2 CYP26C1 CYP4X1 DCC DHH DMRT3 EDN3 EPHA5 EPHB1 ERBB4 EYA2 FAM19A4 FAM43B FAM80A FBXO39 FLJ21511 FLJ32447 FLJ37440 FLT3 FOXA2 FOXD4L1 FOXG1B FOXL1 GATA4 GDF7 GIPC2 GNA14 GNAS PRLHR GPR27 GRIK1 GRM7 GSCL GUCY1A3 HAND2 HBA1 HBA2 HCN4 HLF HOXB13 HOXB2 HOXD4 HPCAL1 HRK PRMT8 HS3ST…
BENPORATH_SUZ12_TARGETS	1037	898	0.865959	130	2.72569e-16	8.55868e-13	TMEM54 RIPK4 HRK C19orf4 TAL1 ADAMTS15 RAI2 HPCAL1 TRHDE LOC400120 NEUROG2 GUCY1A3 CAMK2N1 PITX2 DHH EYA2 GIPC2 CDK5R2 HOXB2 SPAG6 LMX1B GNAS HOXD4 DCC PTPRT FLJ21511 GRM7 ALX4 HBA1 ABCC8 HBA2 GSCL MT1A WDR8 KAL1 LPPR4 WNT3A SLC30A2 SYT12 NPAS2 PTGDR CRHBP FAM80A CRABP1 SOX17 RBBP7 ABCG4 VAX2 BCL2 IGF2AS FAM19A4 SOX1 SOX9 LAMA3 SOX14 GDF7 COMP FBXO39 WT1 GPR27 NIP OTOP3 PRLHR PGR FLJ37440 TRPC6 T…
BENPORATH_ES_WITH_H3K27ME3	1117	968	0.866607	135	1.47643e-15	3.09066e-12	TMEM54 HRK SIM1 IGFBP1 IGFBP3 C19orf4 DUSP15 TAL1 ADAMTS15 LOC400120 NEUROG2 GUCY1A3 CAMK2N1 PITX2 DHH GPR150 CDK5R2 HOXB2 SPAG6 DCX LMX1B CALCR GNAO1 HOXD4 DCC PTPRT FLJ21511 GRM7 ALX4 HBA1 ABCC8 HBA2 GSCL T MT1A WDR8 WNT3A SLC30A2 SYT7 SMPD3 SYT12 NPAS2 PTGDR CHAD FAM80A RBBP7 SOX17 ABCG4 VAX2 BCL2 IGF2AS FAM19A4 PSD2 SOX9 POLR3GL SOX14 SFRP4 KCNH7 GDF7 WT1 COMP NIP GPR26 PRRT1 OTOP3 PRLHR PGR …
BENPORATH_EED_TARGETS	1062	915	0.861582	123	4.62357e-13	7.259e-10	ZNF335 HRK SIM1 IGFBP3 C19orf4 TAL1 ADAMTS15 RAI2 TRHDE LOC400120 NEUROG2 GUCY1A3 DMRTC1 CAMK2N1 PITX2 DHH EYA2 CDK5R2 HOXB2 SPAG6 LMX1B CALCR HOXD4 DCC PTPRT GRM7 ALX4 HBA1 ABCC8 HBA2 GSCL T MT1A WDR8 KAL1 WNT3A SLC30A2 SYT12 PTGDR CRHBP FAM80A SOX17 VAX2 BCL2 IGF2AS FAM19A4 SOX1 PSD2 SOX14 SFRP4 GDF7 COMP FBXO39 WT1 COL19A1 NIP MOXD1 OTOP3 PRLHR PGR FLJ37440 CXCL12 TRPC5 GRIK1 TIGD5 CHRDL2 RUNX…
HATADA_METHYLATED_IN_LUNG_CANCER_UP	367	330	0.899183	61	1.42438e-12	1.7815e-09	KCNH7 MT1E FBXO39 C1QTNF1 ADIPOR2 ATP8A2 BCOR TRAF5 LHPP PRLHR CXCL12 SECTM1 ST6GALNAC3 OLFM1 RNF152 FBLIM1 HPN IL16 CADPS LIN28 ACTB DPEP3 HKR1 ACOT12 TWIST1 VAMP5 COL5A1 GIPC2 FLJ32447 MAP4K3 CACNA2D2 FERD3L ID4 COL1A1 ABCG4 SPAG6 TCF21 SLC22A3 GNA14 MARVELD1 IGF2AS HCN4 FAF1 PAM SOX1 BNC1 GRM7 UPB1 TCF2 TF ZIM2 ALDOC ARHGAP22 LIMD2 POU4F2 TNFRSF10C EPHA5 VWCE PDE4DIP AJAP1 T
triplePCGTs	559	559	1	86	1.70207e-12	1.7815e-09	ABCC8 ADAMTS15 ALX4 BCL2 BNC1 IRXL1 C19orf4 CAMK2N1 CBR3 CDK5R2 CHRDL2 CLEC14A COMP CTNND2 CYP26C1 DCC DHH DMRT3 EPHA5 EPHB1 ERBB4 FAM19A4 FAM43B FAM80A FLJ32447 FLJ37440 FOXA2 FOXD4L1 FOXG1B FOXL1 GATA4 GDF7 GNA14 PRLHR GRIK1 GRM7 GSCL GUCY1A3 HAND2 HBA1 HBA2 HOXB13 HOXB2 HOXD4 HRK HSPA6 IGF2AS IRX4 LMX1B LOC400120 MT1A NEUROG1 NEUROG2 NIP NPAS4 OLIG2 OTOP3 PAX3 PDE4DIP PDZK3 PGR PITX2 POU4F2 PT…
BENPORATH_PRC2_TARGETS	652	563	0.863497	86	2.52959e-12	2.26941e-09	GDF7 WT1 COMP HRK NIP C19orf4 TAL1 OTOP3 PRLHR PGR ADAMTS15 FLJ37440 TRPC5 GRIK1 LOC400120 NEUROG2 CHRDL2 GUCY1A3 CAMK2N1 WNT6 PITX2 DHH HAND2 FOXG1B CDK5R2 CBR3 HOXB2 SPAG6 GATA4 CTNND2 GNA14 LMX1B HOXD4 DCC PTPRT BNC1 GRM7 ALX4 TCF2 EPHB1 ERBB4 HBA1 ABCC8 CYP26C1 HBA2 HSPA6 FOXA2 GSCL EPHA5 PDE4DIP HOXB13 TP73 MT1A WDR8 OLIG2 FOXL1 TIP39 CLEC14A NEUROG1 PDZK3 WNT3A SLC30A2 NPAS4 FAM43B SYT12 PT…
SYSTEM_DEVELOPMENT	855	790	0.923977	91	1.05785e-06	0.000830412	SIM1 GSTP1 IGFBP3 ATP6V1B1 PLAC1 PITX2 SGCE EYA2 VAMP5 LSAMP GLRB KRTHA1 GLMN NRXN3 DCX LMX1B GJB1 COL18A1 DYRK1A GSS PCDHAC2 T MEST KAL1 PTN NOTCH4 SMAD2 NPAS2 PTCH FSHR HTATIP2 COL5A3 CHERP VAX2 ALDH5A1 MSI1 SOX11 SGCB LAMA3 SOX14 ELN COMP COL19A1 ENG COL11A1 TRPC5 SNAI2 CASR GRIK1 SECTM1 ATP2C1 RUNX2 HAND2 TWIST1 GCM2 ARTN FOXG1B GATA4 EREG TCF21 HAND1 DLL3 CELSR1 BNC1 TCF2 EPHB1 FGF19 BMX DLX…
MULTICELLULAR_ORGANISMAL_DEVELOPMENT	1040	962	0.925	105	1.96565e-06	0.00137159	SIM1 GSTP1 IGFBP3 ATP6V1B1 PLAC1 PITX2 SGCE EYA2 VAMP5 LSAMP GLRB KRTHA1 GLMN NRXN3 HOXB2 RYBP DCX LMX1B GJB1 COL18A1 DYRK1A INSR GSS PCDHAC2 LIMD1 T MEST KAL1 PTN TGIF NOTCH4 SMAD2 NPM2 NPAS2 PTCH FSHR HTATIP2 COL5A3 HUNK CRABP1 RBBP7 CHERP VAX2 ALDH5A1 MSI1 SOX11 SGCB LAMA3 SOX14 SFRP4 ELN COMP COL19A1 ENG COL11A1 TRPC5 SNAI2 CASR GRIK1 SECTM1 ATP2C1 RUNX2 HAND2 TWIST1 GCM2 ARTN FOXG1B GATA4 ER…
OHM_EMBRYONIC_CARCINOMA_DN	8	8	1	6	2.78023e-06	0.00174598	CDKN2B RBP1 CDKN2A TP73 TIMP3 SFRP4
HOQUE_METHYLATED_IN_CANCER	56	56	1	15	4.26607e-06	0.00243554	TWIST1 WT1 GSTP1 RBP1 PTGS2 APOC1 RASSF1 TIMP3 EDNRB CDKN2A GATA4 CDKN2B CALCR CCND2 SFRP4
ANATOMICAL_STRUCTURE_DEVELOPMENT	1005	930	0.925373	100	6.72141e-06	0.00349004	SIM1 GSTP1 IGFBP3 ATP6V1B1 PLAC1 PITX2 SGCE EYA1 EYA2 VAMP5 LSAMP GLRB KRTHA1 GLMN NRXN3 DCX LMX1B GJB1 COL18A1 DYRK1A GSS PCDHAC2 GSCL T THBS4 MEST KAL1 PTN NOTCH4 SMAD2 NPAS2 PTCH FSHR HTATIP2 COL5A3 DKK3 CHERP VAX2 ALDH5A1 MSI1 SOX11 SGCB LAMA3 SOX14 ELN COMP COL19A1 ENG COL11A1 TRPC5 SNAI2 CASR GRIK1 SECTM1 ATP2C1 RUNX2 HAND2 TWIST1 CORIN GCM2 ARTN FOXG1B GATA4 EREG TCF21 HAND1 DLL3 CELSR1 BN…
OHM_METHYLATED_IN_ADULT_CANCERS	27	27	1	10	7.2246e-06	0.00349004	CDKN2A GATA4 CDKN2B GSTP1 RBP1 TP73 CCND1 RASSF1 TIMP3 SFRP4
MESODERM_DEVELOPMENT	22	22	1	9	8.04635e-06	0.00360936	BMX SNAI2 GDF11 T TCF21 EYA2 MEST SECTM1 SMAD2
TISSUE_DEVELOPMENT	137	130	0.948905	24	9.38461e-06	0.00392902	HOXB13 KRTHA1 KRT9 COL1A1 GDF11 VAX2 TCF21 MEST PROX1 ACVR1 COL11A1 ATP6V1B1 BNC1 SNAI2 CASR SECTM1 ATP2C1 SMAD2 RUNX2 BMX LAMA3 BMP4 T EYA2
PROTEINACEOUS_EXTRACELLULAR_MATRIX	98	91	0.928571	19	1.29083e-05	0.00506649	COMP CHAD THBS4 COL5A1 EFEMP1 COL4A2 LAMB2 MAGEE1 KAL1 COL11A1 COL18A1 EFEMP2 ERBB2IP TFPI2 SGCB LAMA3 CSPG6 SGCE COL5A3
KEGG_ECM_RECEPTOR_INTERACTION	84	76	0.904762	17	1.4063e-05	0.00519502	COMP CHAD THBS4 VTN ITGA2B COL5A1 COL4A2 RELN LAMB2 COL1A1 LAMA5 ITGA8 LAMA3 COL11A1 LAMC3 COL11A2 COL5A3
EXTRACELLULAR_MATRIX	100	93	0.93	19	1.79028e-05	0.0062461	COMP CHAD THBS4 COL5A1 EFEMP1 COL4A2 LAMB2 MAGEE1 KAL1 COL11A1 COL18A1 EFEMP2 ERBB2IP TFPI2 SGCB LAMA3 CSPG6 SGCE COL5A3
EXTRACELLULAR_MATRIX_PART	57	52	0.912281	13	4.12595e-05	0.0136374	COL5A1 COL18A1 EFEMP2 ERBB2IP COL4A2 LAMB2 SGCB LAMA3 MAGEE1 CSPG6 COL11A1 SGCE COL5A3
WILCOX_PRESPONSE_TO_ROGESTERONE_DN	63	58	0.920635	13	0.000138821	0.0435899	CHRNE MYL9 IGFBP3 COX7A1 PECAM1 HNT NEFH IGLL1 COL1A1 FRMD4A CCND1 COL11A1 ATP2B4
BASEMENT_MEMBRANE	37	32	0.864865	9	0.000240759	0.0698677	SGCB LAMA3 MAGEE1 CSPG6 EFEMP2 ERBB2IP COL4A2 SGCE LAMB2
REGULATION_OF_PHOSPHORYLATION	49	46	0.938776	11	0.00024476	0.0698677	NALP12 IGFBP3 GLMN CDKN2A CDKN1A EREG CDKN2B CCND1 BMP4 IL29 CCND2
SCHLESINGER_METHYLATED_DE_NOVO_IN_CANCER	88	88	1	16	0.000335481	0.0916008	RARA HOXB13 WT1 HRK TP73 MT1A HBA1 KCNQ1 GATA4 LAMA3 FOXA2 BCL2 PGR GNAS CXCL12 DCC
ORGAN_DEVELOPMENT	567	528	0.931217	58	0.00035095	0.091832	ELN COMP COL19A1 IGFBP3 ENG COL11A1 ATP6V1B1 SNAI2 CASR SECTM1 ATP2C1 PLAC1 RUNX2 PITX2 SGCE EYA2 HAND2 TWIST1 VAMP5 GCM2 KRTHA1 FOXG1B GLMN GATA4 EREG TCF21 HAND1 DLL3 BNC1 TCF2 COL18A1 BMX DLX5 BMP4 T HOXB13 KRT9 GDF11 MEST PROX1 NOTCH4 SMAD2 PTCH FSHR HTATIP2 COL5A3 COL4A2 COL1A1 ROBO4 VAX2 ACVR1 PRDX1 IRXL1 DMBX1 PAX3 SGCB LAMA3 IRX4
VART_KSHV_INFECTION_ANGIOGENIC_MARKERS_UP	165	156	0.945455	23	0.000492583	0.123737	FZD4 COL4A2 PECAM1 PTGS2 LAMA5 ENG TIMP3 ROBO4 CXCL5 PTN DLL3 CXCL12 NOTCH4 PLAT COL18A1 EPHB1 PLXDC1 IL1B EPHA1 IL6ST EPHA7 SERPINC1 SFRP4
PROTEIN_PROCESSING	48	43	0.895833	10	0.000591384	0.142842	NALP12 MAPK15 PSEN2 PAK2 DYRK1A PSENEN PTCH UHMK1 MYO3A INSR
KEGG_FOCAL_ADHESION	201	190	0.945274	26	0.000706013	0.156397	COMP THBS4 RELN MRCL3 LAMB2 LAMA5 BIRC2 COL11A1 LAMC3 COL11A2 VTN ITGA8 ACTB COL5A3 CHAD ITGA2B COL5A1 COL4A2 COL1A1 CCND1 BCL2 CCND2 PAK2 MYL9 RAC3 LAMA3
LI_CISPLATIN_RESISTANCE_UP	28	23	0.821429	7	0.000706925	0.156397	TWIST1 NEBL CKLF C9orf93 PEG10 COL11A1 TFPI2
NAKAYAMA_SOFT_TISSUE_TUMORS_PCA1_DN	73	68	0.931507	13	0.000722215	0.156397	RIPK4 GPD1 SIM1 SOX11 PEG3 EFNB3 RAC3 NEFH CRABP1 EDN3 OLFM1 PEG10 ALDH5A1
HOMEODOMAIN	293	192	0.65529	26	0.000827327	0.171726	ALX4 ARX CDX4 DLX5 DMBX1 GSCL TCF2 HOXB13 HOXB2 HOXD10 HOXD4 IRX4 LASS3 LMX1B MEIS2 MEIS3 IRXL1 PAX3 PITX2 POU2F1 POU4F2 PROX1 PRRX2 SATB1 TGIF VAX2
NEGATIVE_REGULATION_OF_PHOSPHORYLATION	12	12	1	5	0.00084769	0.171726	NALP12 CDKN2B IGFBP3 CDKN2A CDKN1A
V$PITX2_Q2	210	183	0.871429	25	0.000908095	0.178214	HRK FZD4 MEIS2 N4BP2 KCNQ1DN LRRTM3 IER5 NDST4 GUCY2F PITX2 EYA1 TWIST1 LRP6 GLRA1 TCF21 RYBP BCL2 ACVR1 HCN4 ODF2 FAF1 SEMA5B SOX14 BMP4 APP
SCHLESINGER_H3K27ME3_IN_NORMAL_AND_METHYLATED_IN_CANCER	26	24	0.923077	7	0.000938633	0.178625	GRM7 GRIA4 TRHDE HS3ST2 COL1A1 HBA2 SFRP4
TGCCAAR_V$NF1_Q6	545	493	0.904587	53	0.00102276	0.18891	ANP32D FZD4 SPOP MOXD1 TMEM22 KCNE1L AKAP4 LRRTM3 RARA WARS VSNL1 GDAP1L1 KLF1 PIPOX HPN PITX2 B3GALT2 ARTN DBC1 MAP4K3 SLC9A3R1 PRDM2 GNAO1 PGAP1 BNC1 GPD1 GDPD2 GOT1 HR C10orf26 FOXA2 EPHA5 CBFA2T2 C1QTNF1 C1QTNF3 MEIS2 MTAP LAMB2 TIMP3 PROX1 SP6 OLFM1 IL16 EMILIN1 CHAD ARIH1 P2RY4 POU2F1 PRKACA ACVR1 SLC22A17 B3GAT3 RAB5C
AAANWWTGC_UNKNOWN	163	155	0.95092	22	0.00108481	0.193813	MLLT6 LSAMP MAN2A2 POU2F1 HOXB2 GANAB OLIG2 ATP2B4 PHTF1 LOXL4 SALL3 NEUROG1 EFNA5 OLFM1 PCSK1 DAB1 SLMAP ACTB CDC42EP5 PRPF4B EPHA7 APP
CAGCACT,MIR-512-3P	138	107	0.775362	17	0.00111103	0.193813	MLLT6 SPOP PFN2 TAL1 HLF HCN4 PTPRT GRM7 ALX4 TRHDE FRMD4A SMAD2 DHX40 SEMA5B 06-Sep PCDHAC2 KLHL3
NEGATIVE_REGULATION_OF_PHOSPHATE_METABOLIC_PROCESS	13	13	1	5	0.00129894	0.215164	NALP12 CDKN2A CDKN1A CDKN2B IGFBP3
module_513	8	8	1	4	0.00130195	0.215164	COL1A1 COL5A1 COL11A1 COL11A2
module_131	33	33	1	8	0.0015542	0.24278	NFE2 FGG PLAT ANXA8 EFEMP2 SERPINC1 TFPI2 MMRN1
PEREZ_TP53_TARGETS	1154	864	0.7487	83	0.00156379	0.24278	RIPK4 FLJ12505 IGFBP3 TMEM22 HOXD10 ABCC5 HPN VAMP5 DBC1 ID4 LONPL LOXL1 GNAS IDUA COL18A1 INSR ECE1 LIMD1 CBFA2T2 H19 DEFB1 CLK3 C1QTNF1 MXI1 BCOR WDR8 ETNK1 ZNF83 HUNK KCNK10 SEMA4D MXRA5 EMILIN3 POLR3GL GLIS2 VWCE ZNF304 NIP MOXD1 CXorf23 VSNL1 DSCR2 CGNL1 TREML1 CHST3 C1orf187 CACNA2D2 ZNF702 GNA14 HAND1 ZNF600 PGAP1 PARP16 CEACAM1 HR KCNQ1 LASS3 CNTNAP3 ENO2 TP73 MCF2L TRAF5 CSPG4 GAK ARC MC…
WOO_LIVER_CANCER_RECURRENCE_UP	104	101	0.971154	16	0.00158503	0.24278	IGFBP3 LAMP3 COL1A1 LAMA5 PFN2 PTMA KAL1 BCL2 ARHGAP4 COL11A1 CCND2 PLAGL1 SOX9 MICAL1 SGCB ENO2
AATGTGA,MIR-23A,MIR-23B	363	311	0.856749	36	0.00181745	0.26593	CLK3 MEIS2 ADAM19 CXCL5 COL11A2 CXCL12 TAB3 VSNL1 PLAGL1 HOXD10 ZNF395 TFPI2 RUNX2 SLMAP PITPNA PROSC ENTPD5 EYA1 B3GALT2 GPR64 EGLN2 NRXN3 RYBP CCND1 CALCR MSI1 GCC1 DMBX1 SOX11 SATB1 ADAMTS6 POU4F2 PRPF4B LRRC4 CBFA2T2 CCNT2
module_100	529	506	0.956522	53	0.00182266	0.26593	IGFBP3 APOC1 SST ST6GALNAC4 GRIK1 VSNL1 ABCC5 PCSK1 GPX3 SGCE SLC22A18AS RALGPS1 GLRB FOXG1B CACNA2D2 SLC9A3R1 PTPRO DCX GNAO1 WDR7 CCND2 GJB1 GRIK5 ABCC8 RNF144 ENO2 THBS4 MEIS2 RELN TIMP3 GAP43 KAL1 PTN ARC DIRAS3 OLFM1 WFDC2 SEPP1 RBP1 CRABP1 CDH22 EDNRB NEBL PEG10 TF COX7A1 SOX9 SH3BGR EFNB3 RAC3 PSD CELSR3 CDKN1A
module_137	531	507	0.954802	53	0.00190242	0.26593	IGFBP3 APOC1 SST ST6GALNAC4 GRIK1 VSNL1 ABCC5 PCSK1 GPX3 SGCE SLC22A18AS RALGPS1 GLRB FOXG1B CACNA2D2 SLC9A3R1 PTPRO DCX GNAO1 WDR7 CCND2 GJB1 GRIK5 ABCC8 RNF144 ENO2 THBS4 MEIS2 RELN TIMP3 GAP43 KAL1 PTN ARC DIRAS3 OLFM1 WFDC2 SEPP1 RBP1 CRABP1 CDH22 EDNRB NEBL PEG10 TF COX7A1 SOX9 SH3BGR EFNB3 RAC3 PSD CELSR3 CDKN1A
KIM_MYCL1_AMPLIFICATION_TARGETS_DN	15	14	0.933333	5	0.00190555	0.26593	VANGL1 FKBP9 MT1X OAT PHTF1
GGGAGGRR_V$MAZ_Q6	1738	1596	0.918297	140	0.00198636	0.267828	STAC2 KCNE1L ADAMTS15 PLAT NR1H3 NDST4 RAB38 PADI1 PITX2 DHH ENTPD1 EYA1 HDAC11 SLC9A3R1 HOXB2 RNF39 HOXD4 GRM7 GRM1 COL18A1 DYRK1A GSS MEIS2 TIAL1 MXI1 PTMA KCND1 SORBS1 TFPI2 HERPUD1 ZFX CCND1 BCL2L2 KCNK10 NPDC1 LRRC4 NOSIP WT1 FCGR2B PGR COL11A1 COL11A2 PDLIM3 ID1 CADPS DDAH2 DNAJB1 MDH1 CCND2 GOT1 HR DUSP14 SCUBE3 PROX1 CYP4X1 SLC7A10 ZNF395 MTNR1B SP6 CPNE8 ACTB EMILIN1 WFDC2 COL1A1 SLITRK3…
PROTEIN_AMINO_ACID_AUTOPHOSPHORYLATION	30	27	0.9	7	0.00200445	0.267828	NALP12 MAPK15 PAK2 DYRK1A UHMK1 MYO3A INSR
module_220	328	325	0.990854	37	0.00212051	0.26984	GSTP1 RELN KRT9 GAP43 KAL1 PTN COL11A1 SNAI2 GRIK1 HOXD10 ID1 ACTC DHH EYA1 GLRA1 GCM2 ARTN FOXG1B CRABP1 EDN3 COL1A1 EDNRB HOXB2 EREG ADARB1 HLF MSI1 GJB1 SEMA4D EPHB1 SOX9 EFNA5 EFNB3 DLX5 LAMA3 T PRRX2
V$HEN1_01	157	143	0.910828	20	0.00214002	0.26984	COL19A1 ANK1 ARTN NRXN3 SPAG6 C21orf56 KCND1 DCX LOXL1 BCL2L2 PRKACA ZNF70 NDST4 PLAC1 DLX5 RAB25 HYAL2 SOX14 CDK2 BMP4
module_163	516	428	0.829457	46	0.00214841	0.26984	RIPK4 PLUNC AKAP4 CACNG4 IL17B GEFT MAPK15 HPCAL1 FAM46B CASR GRIK2 MYO3A EYA1 VAMP5 HIST1H1C GCM2 RPS2 C2orf17 BHMT EPHA7 T NALP12 HOXB13 LPPR4 SLC7A10 ESPL1 LOC119710 SAGE1 PCDHB15 INVS RBMS1 ROBO4 ANKRD26 PDE5A ACBD6 ACYP2 VIL1 SOX1 UPB1 PSD2 ASB12 CDO1 CELSR3 CDKN2B KLHL3 AJAP1
YATTNATC_UNKNOWN	283	260	0.918728	31	0.00231521	0.279236	SLC38A3 GDF7 COL19A1 C1QTNF3 MOXD1 LAMB2 MXI1 NUDT2 OTOP3 TRPC6 SORBS1 HOXD10 SP6 GUCY2F WNT6 EYA1 GLRA1 ANKMY2 HOXB2 SPAG6 DCX GNAO1 APOBEC2 SOX1 C9orf93 DYRK1A POLR3D ADAMTS6 SCUBE3 SOX14 APP
TENEDINI_MEGAKARYOCYTE_MARKERS	53	51	0.962264	10	0.00237558	0.279236	ITGA2B BAK1 NFE2 CDKN2A TAL1 IL1B BCL2 BCL2L2 CDK2 CBFA2T2
module_66	536	513	0.95709	53	0.00244827	0.279236	IGFBP3 APOC1 SST ST6GALNAC4 GRIK1 VSNL1 ABCC5 PCSK1 GPX3 SGCE SLC22A18AS RALGPS1 GLRB FOXG1B CACNA2D2 SLC9A3R1 PTPRO DCX GNAO1 WDR7 CCND2 GJB1 GRIK5 ABCC8 RNF144 ENO2 THBS4 MEIS2 RELN TIMP3 GAP43 KAL1 PTN ARC DIRAS3 OLFM1 WFDC2 SEPP1 RBP1 CRABP1 CDH22 EDNRB NEBL PEG10 TF COX7A1 SOX9 SH3BGR EFNB3 RAC3 PSD CELSR3 CDKN1A
KEGG_AXON_GUIDANCE	129	115	0.891473	17	0.0024758	0.279236	PPP3R2 SEMA3F NFATC3 UNC5A CXCL12 DCC SEMA4D PAK2 EPHB1 EFNA5 EFNB3 RAC3 SRGAP1 SEMA5B EPHA1 EPHA5 EPHA7
LI_PROSTATE_CANCER_EPIGENETIC	28	28	1	7	0.00251435	0.279236	EDNRB CDKN2A LAMA3 GSTP1 PTGS2 RASSF1 CCND2
PROTEIN_AUTOPROCESSING	31	28	0.903226	7	0.00251435	0.279236	NALP12 MAPK15 PAK2 DYRK1A UHMK1 MYO3A INSR
EXTRACELLULAR_REGION	439	420	0.95672	45	0.00253447	0.279236	COMP IGFBP1 EFEMP1 SST CKLF PLUNC COL11A1 VTN ASIP SECTM1 ERBB2IP GPX3 SGCE FGG EREG LOXL1 COL18A1 RNASE6 CSPG6 IL1B IL29 THBS4 LAMB2 KAL1 PTN PDZK3 TFPI2 IL16 COL5A3 WFDC2 CHAD COL5A1 APOL1 COL4A2 DKK3 SPINT1 SEMA3F MAGEE1 EFEMP2 EFNA5 SGCB LAMA3 KLK10 APP SFRP4
EXTRACELLULAR_REGION_PART	332	318	0.957831	36	0.00265781	0.282174	COMP THBS4 IGFBP1 EFEMP1 LAMB2 SST KAL1 PTN COL11A1 VTN ASIP SECTM1 ERBB2IP TFPI2 IL16 GPX3 SGCE COL5A3 WFDC2 CHAD COL5A1 APOL1 COL4A2 DKK3 SEMA3F FGG MAGEE1 EREG COL18A1 EFEMP2 EFNA5 SGCB LAMA3 CSPG6 IL1B SFRP4
DAVICIONI_RHABDOMYOSARCOMA_PAX_FOXO1_FUSION_DN	15	15	1	5	0.00269593	0.282174	COL11A1 ATP2B4 MOXD1 IGFBP3 SOX11
PIEPOLI_LGI1_TARGETS_UP	15	15	1	5	0.00269593	0.282174	EPHA5 CTNNA2 DIRAS3 TIMP3 HLF
V$SMAD_Q6	191	178	0.931937	23	0.00297151	0.30592	TWIST1 PTGFRN ELN GLRA1 WT1 SPOP RBMS1 NFE2 BCOR BCL2 ATP2B4 LRRTM3 RARA AGPAT4 RNF152 RAB5C RUNX2 CADPS PSD LAMA3 PRX BMP4 ENTPD1
TCGATGG,MIR-213	5	5	1	3	0.00302316	0.306217	GANAB AGPAT4 APP
V$LEF1_Q6	219	189	0.863014	24	0.00307233	0.306258	ADAM19 MCF2L GAP43 SORBS1 HOXD10 WNT6 EYA2 MLLT6 ARIH1 EDN3 ROBO4 DCX ODF2 SUOX COL18A1 SOX11 SERTAD4 PAX3 HR DHX40 C10orf26 SOX14 BCL7C T
module_95	511	425	0.831703	45	0.0031759	0.311635	RIPK4 PLUNC AKAP4 CACNG4 IL17B GEFT HPCAL1 MAPK15 FAM46B CASR GRIK2 MYO3A EYA1 VAMP5 HIST1H1C GCM2 RPS2 C2orf17 BHMT T NALP12 HOXB13 LPPR4 SLC7A10 ESPL1 LOC119710 SAGE1 PCDHB15 INVS RBMS1 ROBO4 ANKRD26 PDE5A ACBD6 ACYP2 VIL1 SOX1 UPB1 PSD2 ASB12 CDO1 CELSR3 CDKN2B KLHL3 AJAP1
TRANSFAC	1418	1242	0.875882	111	0.00327053	0.315984	ALX4 ARC ATXN2 BATF BNC1 CBX3 CDX4 CHD1L DLX5 DMBX1 DMRTC1 EGLN2 EYA1 EYA2 ZNF312 FOXA2 FOXG1B FOXL1 FOXM1 GATA4 GCM2 GLIS2 GSCL HAND1 HAND2 HKR1 HLF TCF2 HOXB13 HOXB2 HOXD10 HOXD4 HR ID1 ID4 IRX4 KLF1 LIN28 LMX1B THRAP4 CRSP9 MEIS2 MEIS3 MLLT6 MORF4L1 MXI1 NEUROG1 NEUROG2 NFATC3 NFE2 NPAS2 NR1H3 OLIG2 PAX3 PGR PHTF1 PITX2 PLAGL1 PMF1 POU2F1 POU4F2 PRDM2 LMO6 PROX1 PRRX2 RARA RNF144 RUNX2 SALL3 S…
KEGG_SMALL_CELL_LUNG_CANCER	84	80	0.952381	13	0.0033508	0.316336	ITGA2B COL4A2 PTGS2 LAMB2 LAMA5 LAMA3 TRAF5 CDKN2B CCND1 BCL2 BIRC2 CDK2 LAMC3
V$NRSF_01	76	71	0.934211	12	0.00340102	0.316336	GLRA1 ZNF335 GRM1 DBC1 POMC GDAP1L1 NEFH TMEM22 SST POU4F2 CDKN2B COL5A3
V$ZIC3_01	206	180	0.873786	23	0.00342529	0.316336	TIMP3 PHF6 TAL1 LRRTM3 SP6 CHST3 BECN1 CDK5R2 RBMS1 POU2F1 NLGN2 BCL2L2 SLITRK3 GNAS GNAO1 ATP2B4 THRAP3 GJB1 GDPD2 EPHB1 EFEMP2 FOXA2 PRX
MORF_TNFRSF6	162	149	0.919753	20	0.00348104	0.316571	ZNF202 COL19A1 MAGEA8 ZNF134 GPR18 COQ7 CXCL5 LPPR4 LOR CAMK4 ZNF157 GRIK1 OR2B6 ABCC8 GUCY2F RUNX2 IL16 AQP7 FSHR T
TAATTA_V$CHX10_01	629	558	0.887122	56	0.00352866	0.316571	HRK STAC2 GPC2 AIG1 TAL1 OTOP3 PGR COL11A2 HPCAL1 SALL3 NDST4 DAB1 ITGA8 PITX2 ENTPD1 SERPINC1 EYA1 HIST1H1C GAS2 EREG CTNND2 PTPRO DCX RNF39 GNAS GNAO1 OCLN SERTAD4 ERBB4 PMF1 FGF19 BMP4 MYO1C GAP43 KCNQ1DN ARC NEUROG1 WNT3A SYNE2 SP6 PCDHB15 C9orf150 NPAS2 INVS POMC COL1A1 POU2F1 NLGN2 NEBL SLITRK3 ATP2B4 PAX3 CDO1 SEMA5B LRRC4 IRX4
BIOCARTA_P53_PATHWAY	16	16	1	5	0.00369899	0.327178	CCND1 BCL2 CDK2 CDKN1A TIMP3
LIU_PROSTATE_CANCER_DN	467	407	0.87152	43	0.00402899	0.348427	GSTP1 EFEMP1 PGR SALL3 SNAI2 PLAGL1 HOXD10 ID1 SGCE VAMP5 RAB34 ID4 DDB2 HLF MARVELD1 CCND2 MYL9 ENO2 EPHA7 EVA1 C1QTNF1 LAMB2 TIMP3 TRAF5 SORBS1 NEFH ADAM33 SLMAP NPR2 WFDC2 RBP1 COL5A1 COL4A2 CRABP1 DKK3 RBMS1 SAMD12 BCL2 ATP2B4 SOSTDC1 EFEMP2 METTL7A FER1L3
BIOCARTA_CELLCYCLE_PATHWAY	23	23	1	6	0.00405018	0.348427	CCND1 CDK2 CDKN2A CDKN1A CDKN2B CCND2
NERVOUS_SYSTEM_DEVELOPMENT	382	340	0.890052	37	0.00453973	0.385264	SIM1 GSTP1 GDF11 KAL1 PTN TRPC5 GRIK1 NEUROG1 OLFM1 PCDHB15 NPAS2 NDUFV2 LSAMP GLRB ARTN FOXG1B NRXN3 CHERP DCX PAFAH1B3 LMX1B ALDH5A1 MSI1 CELSR1 GJB1 DMBX1 EPHB1 SOX11 DYRK1A EFNA5 EFNB3 FGF19 GSS DLX5 POU4F2 PCDHAC2 SOX14
V$GNCF_01	59	56	0.949153	10	0.00483228	0.404623	MLLT6 HOXB13 ERBB2IP STAC2 INSR MCF2 NFE2 C10orf26 CTNND2 GNAO1
module_122	138	133	0.963768	18	0.00495478	0.407003	ELN LSAMP COMP THBS4 COL5A1 PECAM1 RELN LAMB2 COL1A1 LAMA5 KAL1 COL11A1 CXCL12 MMRN1 VTN COL18A1 EFEMP2 LAMA3
V$PBX1_02	111	103	0.927928	15	0.00499032	0.407003	MEIS2 SST TCF21 IGF2AS GNAO1 CCND2 TAB3 HOXD10 PAX3 EFNA5 TFR2 NDST4 PITX2 NOSIP IRX4
DEFENSE_RESPONSE_TO_VIRUS	12	11	0.916667	4	0.00518296	0.41521	BCL2 BNIP3 IL29 APOBEC3G
MORF_TFDP2	217	197	0.907834	24	0.00522318	0.41521	WT1 COL19A1 IVL GPR18 COQ7 CAMK4 ZNF157 ATP6V1B1 RUNX2 IL16 OPRL1 PITPNA FSHR ZNF134 GTSE1 BCL2 PRKACA HOXD4 GRIK5 ABCC8 MGC35048 ECE1 POLR3D AQP7
TTTGCAG,MIR-518A-2	179	145	0.810056	19	0.00564217	0.44291	PTGFRN STK38 MEIS2 PACSIN1 PFN2 RBBP7 PHF6 GDF11 LPPR4 BCL2 RAI2 RAB22A EIF2C2 SORBS1 DYRK1A PAX3 SURF4 06-Sep CBFA2T2
COULOUARN_TEMPORAL_TGFB1_SIGNATURE_DN	118	105	0.889831	15	0.00597925	0.456652	CXADR SEPP1 IGFBP3 TRIB3 SLC9A3R1 DUSP3 ACVR1 HAMP CXCL12 GPD1 COL18A1 SH3BP2 NDNL2 GSS ENTPD5
AAAGACA,MIR-511	169	146	0.863905	19	0.00607599	0.456652	CORIN SEPP1 MTAP SEMA3F TIAL1 NRXN3 HLF CCND1 RAB22A HCN4 SLC22A17 EIF2C2 CAMK2N1 POU4F2 PRPF4B SCN4B T EYA1 CCNT2
V$HNF4_01_B	192	178	0.927083	22	0.00616431	0.456652	SEPP1 INVS EFEMP1 RBMS1 KCNE1L GATA4 DUSP3 PROX1 PRKACA KCNK10 ADAMTS19 MSI1 LRRTM3 RCN2 SERTAD4 HR INSR RAB5C PIPOX ACTB SERPINC1 PRRX2
GAZDA_DIAMOND_BLACKFAN_ANEMIA_PROGENITOR_DN	64	58	0.90625	10	0.00624593	0.456652	C12orf47 NUP54 PLAGL1 ZFX FLT3 IMPACT ARL1 NUDT2 RAB4A PNPLA4
ABRAHAM_ALPC_VS_MULTIPLE_MYELOMA_UP	25	25	1	6	0.00630668	0.456652	RUNX2 RARA IGFBP3 CCND1 APP CXCL12
POSITIVE_REGULATION_OF_PHOSPHORYLATION	26	25	0.961538	6	0.00630668	0.456652	EREG CCND1 BMP4 IL29 GLMN CCND2
GGGTGGRR_V$PAX4_03	1009	923	0.914767	84	0.00638003	0.456652	SPOP GPC2 TAL1 IL17B PLAT BAG1 TRHDE ANXA4 OPRL1 PITX2 ENTPD1 RLN2 MAP4K3 C10orf119 CDK5R2 RLN1 EGLN2 HOXB2 RBP5 DCX LMX1B GNAO1 ODF2 GRM7 ALX4 GDPD2 DYRK1A C10orf26 MEIS2 LAMB2 MXI1 MYO1C WNT3A SMAD2 USP2 COL5A3 NLGN2 ABCG4 MORF4L1 KCNK10 MSI1 ZNF593 ARF5 TFR2 SOX14 ELN KCNH7 FZD4 COL11A2 TRPC5 GRIK1 AGPAT4 WNT6 DDAH2 CCIN CTNND2 CCND2 THRAP3 EPHB1 SERTAD4 HS3ST2 HR ENO2 FOXA2 EPHA1 BMP4 HOXB13 …
SMID_BREAST_CANCER_BASAL_DN	692	611	0.882948	59	0.00639894	0.456652	COMP PGR CACNG4 RALGPS2 RAI2 CXCL12 PNPLA4 RARA ICA1 PLAT ZNF659 LIN7A RAB38 HPN CAMK2N1 RALGPS1 GLRB HDAC11 LIAS CACNA2D2 LONPL SLC9A3R1 HOXB2 FGG NME5 GNA14 CELSR1 PTPRT GPD1 ERBB4 ABCC8 C3orf52 KIAA0319L IL6ST BMP4 NUDT4 SREBF1 THRAP4 THBS4 DNMBP MCF2L ATP8A2 COQ7 TRAF5 KAL1 ZNF91 TFPI2 SMPD3 BCAM CHAD SEPP1 BATF NEBL CCND1 BCL2 NPDC1 MOSC1 WIRE SFRP4
MCGARVEY_SILENCED_BY_METHYLATION_IN_COLON_CANCER	42	41	0.97619	8	0.00652748	0.460591	GATA4 POMC EFEMP1 ADAMTS15 DKK3 TFPI2 SFRP4 SOX17
COLIN_PILOCYTIC_ASTROCYTOMA_VS_GLIOBLASTOMA_UP	34	33	0.970588	7	0.00669387	0.467084	NLGN2 TF PDZK3 ALDOC OLIG2 DKK3 SERPINE2
MORF_ERCC4	312	280	0.897436	31	0.00696891	0.480931	PCDHGB7 ZNF202 MAGEA8 COL19A1 IVL GPR18 COQ7 CXCL5 LPPR4 CAMK4 ZNF157 NOTCH4 GRIK1 GUCY2F RUNX2 IL16 OPRL1 NPAS2 FSHR ZNF134 GTSE1 LOR HOXD4 GRIK5 OR2B6 ABCC8 MGC35048 AQP7 PDE4DIP KCNJ6 T
AAGCACA,MIR-218	339	281	0.828909	31	0.0073287	0.496362	CLK3 MMP24 FZD4 ADIPOR2 RELN PHF6 LPPR4 RARA GRIK2 TMEM25 HOXD10 TRHDE ROPN1 CPNE8 RUNX2 NPAS2 GPAM ZFX COL1A1 UBQLN2 NRXN3 NEBL HLF GNAO1 HCN4 GRM1 SOX11 HS3ST2 ATXN2 FRMD4A PCDHAC2
G2_M_TRANSITION_OF_MITOTIC_CELL_CYCLE	13	12	0.923077	4	0.00735059	0.496362	CDK2 CDKN2A CDKN1A CDKN2B
LOPES_METHYLATED_IN_COLON_CANCER_DN	26	26	1	6	0.00772518	0.510397	SORBS3 CDKN2A GSTP1 RBP1 PITX2 TP73
SENESE_HDAC2_TARGETS_DN	129	108	0.837209	15	0.00775265	0.510397	MMP24 FKBP9 COL1A1 ID4 TIMP3 NRXN3 LOXL1 COL11A1 MATN2 MYL9 EFEMP2 GPR92 BCAM PTCH DEPDC1
AACTTT_UNKNOWN	1475	1343	0.910508	116	0.00782224	0.510397	HRK SIM1 CA13 STAC2 PHF6 TAL1 EIF2C2 HPCAL1 SALL3 PLAGL1 HOXD10 ABCC5 NDST4 PCSK1 DAB1 PITX2 EYA1 LRP6 NDST3 LSAMP NUP54 MAP4K3 HOXB2 RYBP GNAS HOXD4 ALX4 GRM1 DYRK1A DHX40 GSS C10orf26 NUDT4 PTGFRN ZNF202 MEIS2 PTGS2 LAMB2 MXI1 TIMP3 BCOR PTMA TAB3 SORBS1 NPC2 SMAD2 NPAS2 CRHBP SEPP1 INVS SEMA3F RBMS1 NEBL SOX1 SOX9 SRGAP1 SOX14 APP PRRX2 MMP24 COL19A1 C14orf143 MOXD1 PFN2 SLC6A15 PDLIM3 LRRTM3 …
V$MYOD_01	190	171	0.9	21	0.00788352	0.510397	MLLT6 WT1 INVS SPOP CACNA2D2 SEMA3F KCNE1L GNAS COL11A2 RARA PAK2 GDPD2 FLJ45256 COL18A1 FLJ44881 GRIK5 PSD WNT6 HYAL2 DDAH2 CBFA2T2
INTRINSIC_TO_MEMBRANE	1319	1218	0.923427	106	0.00877973	0.562619	SLC38A3 C19orf4 KCNE1L RLN3R1 SERINC3 TRHDE BAK1 ABCC5 GUCY2F HPN ITGA8 OPRL1 ENTPD1 SGCE LRP6 GLRA1 NUP54 SLC12A9 NRXN3 PTPRO GNAS PTPRT GRM7 GRM1 INSR ECE1 PCDHAC2 NOTCH4 BCAM PTCH FSHR TLR2 TPSG1 GPR64 GPR75 CHRNE TSPAN16 TYROBP EMR3 SGCB AQP7 TNFRSF10C PEX12 APP SLC31A1 MMP24 FZD4 ENG CD300C CKLF PRLHR CACNG4 TRPC5 ADCY7 CASR GRIK1 GRIK2 SECTM1 DSCR2 GPR42 CORIN CXADR SLC7A6 EREG CELSR1 EPHB1…
module_12	351	343	0.977208	36	0.00888645	0.563706	ELN IGFBP3 ADIPOR2 APOC1 LAMB2 TIMP3 ENG SST GAP43 KAL1 PTN CSPG4 COL11A1 VSNL1 GPX3 SGCE VAMP5 SEPP1 RBP1 PEG3 CRABP1 COL1A1 EDNRB NEBL CCND1 PEG10 WDR7 CCND2 PTPN13 GJB1 MYL9 SOX9 GOT1 SATB1 CDKN1A ENO2
TGTTTAC,MIR-30A-5P,MIR-30C,MIR-30D,MIR-30B,MIR-30E-5P	503	415	0.82505	42	0.00923726	0.5801	ADAM19 PFN2 PHF6 FAM91A1 RAB38 RUNX2 CADPS CNOT6 RALGPS1 NRXN3 CTNND2 HLF DCX GNAO1 WDR7 BNC1 DHX40 ADAMTS6 C10orf26 PTGFRN MEIS2 TIMP3 BCOR GMEB2 LPPR4 TAB3 SLC7A10 CPNE8 BECN1 ZFX WDR44 EDNRB ACVR1 PTPN13 SOX9 MICAL1 SBF1 SGCB PSEN2 CELSR3 POU4F2 CCNT2
POSITIVE_REGULATION_OF_PHOSPHATE_METABOLIC_PROCESS	28	27	0.964286	6	0.00935968	0.581968	EREG CCND1 BMP4 IL29 GLMN CCND2
V$IRF1_Q6	201	185	0.920398	22	0.00959193	0.590562	SIM1 DAPP1 FCGR2B CBX3 PTMA PROX1 HPCAL1 SORBS1 SYNE2 ATP2C1 PITX2 B3GALT2 GLRA1 RRAGC NRXN3 CTNND2 SOX11 DYRK1A TYROBP SEMA5B SOX14 PCDHGC3
TGGAAA_V$NFAT_Q4_01	1438	1301	0.904729	112	0.00980756	0.596413	IGFBP3 STAC2 PHF6 NUDT2 TAL1 PLUNC ZNF282 IL17B GEFT RAI2 PHTF1 SALL3 HOXD10 NDST4 RAB38 PLAC1 ITGA8 DAB1 PITX2 DHH GPR150 EYA1 VAMP5 LRP6 LSAMP LSM6 MAP4K3 ID4 CAB39L SLC9A3R1 HOXB2 SPAG6 PTPRO LOXL1 CALCR GNAS GNAO1 HOXD4 C9orf93 DHX40 CDKL2 C1QTNF3 MXI1 BCOR MYO1C SMPD3 USP2 NPAS2 ANKMY2 SPINT1 NDUFA3 RBBP7 PRKACA APOBEC2 ZNF593 SEMA4D FLJ45256 SOX11 SOX9 EMILIN3 SOX14 SFRP4 KCNH7 PFN2 AIG1 PD…
DAVICIONI_TARGETS_OF_PAX_FOXO1_FUSIONS_DN	68	62	0.911765	10	0.0100191	0.596413	IGFBP3 SOX11 EDN3 MOXD1 ACTC GAS2 C3orf52 COL11A1 ATP2B4 WDR7
REGIONALIZATION	14	13	0.928571	4	0.0100402	0.596413	LMX1B PTCH T SMAD2
module_180	114	101	0.885965	14	0.0100668	0.596413	NEBL SLC9A3R1 SLC22A3 MSI1 OCLN NEK3 ICA1 NR1H3 CDKN2A MOSC1 SYT12 METTL7A BCAM LRRC4
GLUTAMATE_RECEPTOR_ACTIVITY	20	20	1	5	0.0104075	0.610835	GRIK5 GRM7 GRM1 GRIK1 GRIK2
TGF-beta Receptor	1182	1136	0.961083	99	0.0107615	0.625764	EFEMP1 EFNB3 ENG EPHA1 DIRAS3 HPN GUCY2F IL1B IL6ST ID4 INSR G6PD FOXM1 GJB1 GLMN ANKMY2 APOC1 ID1 COL1A1 CDKN1A VTN B3GALT2 COL18A1 COL4A2 CHERP CCND1 SFRP4 SH3BP2 SEPP1 SREBF1 SNAI2 SST RASSF1 VBP1 VIL1 BMP4 CCND2 CDK2 ZNF395 TBC1D10A STK38 TCF21 TIMP3 TF TFPI2 MEST LAMA3 KCNE3 PTN PTPN13 NPC2 NUDT2 PCDHGC3 PDLIM3 PDE5A CDKN2B EIF2C2 ELN EMILIN1 EYA2 FAM83A ESM1 CORIN COMP DKK3 HERPUD1 HCN4 IFI…
GTPASE_ACTIVITY	98	92	0.938776	13	0.0110239	0.630792	RABL2B RRAGC ARL1 RAB9A GNA14 GNAS GNAO1 RAB22A ARF5 DIRAS3 RAC3 RAB5C RAB4A
REGULATION_OF_PROTEIN_AMINO_ACID_PHOSPHORYLATION	30	28	0.933333	6	0.0112266	0.630792	NALP12 IGFBP3 CCND1 BMP4 IL29 CCND2
PATTERN_SPECIFICATION_PROCESS	30	28	0.933333	6	0.0112266	0.630792	NOTCH4 PITX2 LMX1B PTCH T SMAD2
module_11	526	505	0.960076	49	0.0112498	0.630792	APOC1 SST ST6GALNAC4 VSNL1 ABCC5 PCSK1 GPX3 SGCE SLC22A18AS RALGPS1 GLRB KRTHA1 FOXG1B CACNA2D2 SLC9A3R1 PTPRO HLF DCX GNAO1 WDR7 CCND2 GJB1 GRIK5 ABCC8 RNF144 ENO2 MEIS2 TIMP3 GAP43 KAL1 PTN ARC OLFM1 SEPP1 RBP1 CRABP1 CDH22 EDNRB NEBL ADARB1 CCND1 PEG10 COX7A1 SOX9 SH3BGR EFNB3 RAC3 PSD CELSR3
CAGGTG_V$E12_Q6	1850	1677	0.906486	140	0.0113753	0.631822	SLC38A3 SIM1 TAL1 DUSP3 ADAMTS15 HOXD10 NR1H3 GUCY1A3 HPN DHH EYA1 A4GALT C10orf119 NRXN3 SLC9A3R1 RBP5 PTPRO FAF1 ALX4 GRM1 COL18A1 GRIK5 SURF4 LIMD1 MEIS2 KCND1 TAB3 STRC SORBS1 WNT3A TJP1 SEPP1 RRAGC SEMA3F NEBL BCL2 KCNK10 APOBEC2 EMILIN3 KCNH7 WT1 COL19A1 EFEMP1 AIG1 COL11A2 PDLIM3 CXCL12 ID1 WNT6 DDAH2 CACNA2D2 GNA14 GPD1 SERTAD4 HR KCNQ1 CYP26C1 SCUBE3 FLT3 PROX1 ZNF395 MTNR1A SP6 ELOVL1 C…
V$OLF1_01	206	188	0.912621	22	0.0114694	0.631822	MEIS2 CXorf23 KCND1 DUSP3 COL11A2 KCNQ1DN GRIK1 SMPD3 ENTPD1 MLLT6 C21orf56 TCF21 RYBP DCX HOXD4 GRM7 ALDOC PSD SCUBE3 BMP4 NUDT4 SCN4B
MORF_CD8A	124	113	0.91129	15	0.0116164	0.634356	PCDHGB7 COL19A1 MAGEA8 IVL GPR18 CXCL5 LPPR4 LOR CAMK4 ZNF157 ABCC8 GUCY2F RUNX2 AQP7 FSHR
INTEGRAL_TO_MEMBRANE	1301	1205	0.926211	104	0.011796	0.638611	SLC38A3 C19orf4 KCNE1L RLN3R1 SERINC3 TRHDE BAK1 ABCC5 GUCY2F HPN ITGA8 OPRL1 ENTPD1 SGCE LRP6 GLRA1 NUP54 SLC12A9 NRXN3 PTPRO PTPRT GRM7 GRM1 INSR ECE1 PCDHAC2 NOTCH4 BCAM PTCH FSHR TLR2 TPSG1 GPR64 GPR75 CHRNE TSPAN16 TYROBP EMR3 SGCB AQP7 TNFRSF10C PEX12 APP SLC31A1 MMP24 FZD4 ENG CD300C CKLF PRLHR CACNG4 TRPC5 ADCY7 CASR GRIK1 GRIK2 SECTM1 DSCR2 GPR42 CORIN CXADR SLC7A6 EREG CELSR1 EPHB1 ERBB…
WNT_SIGNALING	89	83	0.932584	12	0.012	0.638646	LRP6 FZD4 WNT3A SOX17 SLC9A3R1 WNT6 PITX2 ACTB CCND1 T CCND2 SFRP4
V$CDP_02	89	83	0.932584	12	0.012	0.638646	LSAMP SOX9 TFR2 PTGS2 NDST4 SEMA5B NRXN3 PTMA PITX2 DCX GNAO1 CCND2
INTRINSIC_TO_PLASMA_MEMBRANE	977	909	0.930399	81	0.0121206	0.639639	SLC38A3 KCNE1L RLN3R1 TRHDE ABCC5 GUCY2F HPN ITGA8 OPRL1 ENTPD1 SGCE GLRA1 NRXN3 PTPRO PTPRT GRM7 GRM1 INSR PCDHAC2 NOTCH4 BCAM PTCH TLR2 TPSG1 GPR64 GPR75 CHRNE TYROBP SGCB AQP7 TNFRSF10C APP SLC31A1 MMP24 ENG CD300C PRLHR CACNG4 TRPC5 ADCY7 CASR GRIK1 GRIK2 DSCR2 GPR42 CORIN CXADR SLC7A6 EREG CELSR1 EPHB1 ERBB4 IL12RB2 KCNQ1 SLC23A1 ENPEP EPHA1 IL6ST IL29 KCNJ5 KCNJ6 PSENEN FLT3 CSPG4 MC3R MTNR…
COLLAGEN	23	21	0.913043	5	0.0128931	0.672495	COL4A2 COL11A1 COL5A3 COL5A1 COL18A1
PROTEIN_HETERODIMERIZATION_ACTIVITY	77	74	0.961039	11	0.0129573	0.672495	NOTCH4 BAK1 PRMT8 ERBB4 RRAGC ABCG4 BNIP3 EREG CSPG6 SDCBP2 BCL2
SA_G1_AND_S_PHASES	15	14	0.933333	4	0.0132941	0.676132	CCND1 CDK2 CDKN2A CDKN1A
REGULATION_OF_TRANSFORMING_GROWTH_FACTOR_BETA_RECEPTOR_SIGNALING_PATHWAY	14	14	1	4	0.0132941	0.676132	PEG10 CDKN2B ENG SMAD2
INTEGRAL_TO_PLASMA_MEMBRANE	963	900	0.934579	80	0.0133504	0.676132	SLC38A3 KCNE1L RLN3R1 TRHDE ABCC5 GUCY2F HPN ITGA8 OPRL1 ENTPD1 SGCE GLRA1 NRXN3 PTPRO PTPRT GRM7 GRM1 INSR PCDHAC2 NOTCH4 BCAM PTCH TLR2 TPSG1 GPR64 GPR75 CHRNE TYROBP SGCB AQP7 TNFRSF10C APP SLC31A1 MMP24 ENG CD300C PRLHR CACNG4 TRPC5 ADCY7 CASR GRIK1 GRIK2 DSCR2 GPR42 CORIN CXADR SLC7A6 EREG CELSR1 EPHB1 ERBB4 IL12RB2 KCNQ1 SLC23A1 ENPEP EPHA1 IL6ST IL29 KCNJ5 KCNJ6 PSENEN FLT3 CSPG4 MC3R MTNR…
VECCHI_GASTRIC_CANCER_ADVANCED_VS_EARLY_UP	165	147	0.890909	18	0.0136129	0.683913	TWIST1 THBS4 IGFBP3 EFEMP1 APOC1 MOXD1 RBMS1 TIMP3 ESM1 KAL1 COL11A1 SNAI2 HNT CPNE8 GUCY1A3 GLIS2 TLR2 SFRP4
PLASMA_MEMBRANE_PART	1141	1056	0.925504	92	0.0138018	0.684043	SLC38A3 KCNE1L RLN3R1 TRHDE ABCC5 ERBB2IP GUCY2F HPN ITGA8 OPRL1 ENTPD1 SGCE GLRA1 NRXN3 PTPRO GNAS PTPRT GRM7 GJB1 GRM1 INSR PCDHAC2 MYO1C NOTCH4 SORBS1 CARD11 TJP1 BCAM PTCH TLR2 TPSG1 GPR64 GPR75 CHRNE TYROBP SGCB AQP7 TNFRSF10C APP SLC31A1 MMP24 ENG CD300C PRLHR CACNG4 TRPC5 ADCY7 CASR GRIK1 GRIK2 DSCR2 GPR42 CORIN CXADR SLC7A6 SORBS3 EREG GNA14 CELSR1 EPHB1 ERBB4 IL12RB2 KCNQ1 SLC23A1 ENPEP …
GU_PDEF_TARGETS_UP	68	65	0.955882	10	0.0138333	0.684043	SNAI2 FZD4 TCF3 COL5A1 RAC3 COL4A2 DKK3 LAMB2 COL1A1 SMAD2
TGAYRTCA_V$ATF3_Q6	415	378	0.910843	38	0.0141722	0.693045	ZNF335 ESM1 SST DUSP3 PDLIM3 EIF2C2 GRIA4 NDST4 ID1 PCSK1 PITX2 GPR42 EYA1 CCIN RBP5 SPAG6 HAND1 ZIM2 HS3ST2 C10orf26 CBFA2T2 OLIG2 MRRF OLFM1 TJP1 ARIH1 PEG3 NEBL HCN4 ZNF593 CDX4 SH3BGR SBF1 RAB25 CELSR3 DNTTIP1 PRX IRX4
SKELETAL_DEVELOPMENT	102	95	0.931373	13	0.0142361	0.693045	TWIST1 COMP COL19A1 GDF11 ACVR1 COL11A1 DLL3 PRDX1 ATP6V1B1 CASR RUNX2 DLX5 BMP4
REICHERT_G1S_REGULATORS_AS_PI3K_TARGETS	8	8	1	3	0.0144468	0.695629	CDK2 CCND2 CDKN1A
TTTGTAG,MIR-520D	284	249	0.876761	27	0.0145351	0.695629	PFN2 CBX3 PHF6 TAL1 PTN OSBPL10 TAB3 SALL3 IER5 NEUROG1 NEUROG2 NPAS4 CRHBP GIPC2 ZFX UBQLN2 NRXN3 NEBL PRDM2 CCND1 SLITRK3 GNAO1 SOX1 SOX11 ATXN2 POU4F2 PRPF4B
RICKMAN_HEAD_AND_NECK_CANCER_B	48	38	0.791667	7	0.0146215	0.695629	NRXN3 CDKN2A HRASLS COMP CDKN2B COL11A1 SFRP4
MORF_THRA	50	47	0.94	8	0.0148774	0.696568	ZNF202 CCIN OR2B6 ATP8A2 PSD CAMK4 T ZNF157
MORF_IL16	229	204	0.89083	23	0.0150289	0.696568	ZNF202 MAGEA8 COL19A1 GPR18 COQ7 CXCL5 LPPR4 CAMK4 ZNF157 GRIK1 GUCY2F RUNX2 IL16 OPRL1 FSHR ZNF134 LOR HOXD4 GRIK5 OR2B6 ABCC8 AQP7 T
CHEN_LVAD_SUPPORT_OF_FAILING_HEART_UP	103	96	0.932039	13	0.0154523	0.696568	MT1E TIMP3 MT1X TCAP SNAI2 IER5 SH3BGR INSR CDKN1A HYAL2 METTL7A ZA20D2 CHST3
V$CHX10_01	185	171	0.924324	20	0.0155127	0.696568	POU2F1 NLGN2 NEBL GAP43 OTOP3 RNF39 PRKACA GNAO1 ATP2B4 KCNQ1DN VSNL1 NEUROG1 WNT3A SYNE2 NDST4 FGF19 SEMA5B PITX2 BMP4 IRX4
V$FOXO4_01	187	171	0.914439	20	0.0155127	0.696568	C1QTNF3 MEIS2 CACNA2D2 MXI1 GPR18 NFATC3 PROX1 LRRTM3 SALL3 RARA EPHB1 ABCC5 NDST4 HR CADPS PCDHB15 C10orf26 TJP1 IL6ST CBFA2T2
module_67	200	160	0.8	19	0.0155432	0.696568	C9orf80 KCND1 OLIG2 GRIA4 PPFIA1 PDZK3 ROPN1 ZNF659 KLF1 HAND2 GIPC2 SIRPB2 RLN1 TEKT3 ACBD6 RSRC1 TIMM13 RAC3 BMX
GATAAGR_V$GATA_C	236	216	0.915254	24	0.0155644	0.696568	FZD4 MEIS2 NFE2 NFATC3 MYO1C HOXD10 SYT7 KLF1 PLAC1 PITX2 EYA1 B3GALT2 NEBL NRXN3 SLC9A3R1 TCF21 SUSD1 DYRK1A TFR2 PCDH11Y SATB1 SCUBE3 ENO2 EPB42
CHANDRAN_METASTASIS_DN	92	86	0.934783	12	0.0156722	0.696568	MX1 WFDC2 THBS4 PTGS2 NEFH MOXD1 MXRA5 RLN1 KLK10 RAB4A PTN BMP4
LU_TUMOR_ENDOTHELIAL_MARKERS_UP	22	22	1	5	0.0157504	0.696568	TWIST1 PLXDC1 MXRA5 COL5A3 HSPA6
REGULATION_OF_NUCLEOCYTOPLASMIC_TRANSPORT	22	22	1	5	0.0157504	0.696568	NALP12 NUDT4 UHMK1 MXI1 FAF1
V$CRX_Q4	211	194	0.919431	22	0.0161044	0.707241	GDF7 HRK FZD4 ESM1 SST GAP43 OTOP3 RALGPS2 HOXD10 WNT3A PCSK1 GUCY2F WNT6 PITX2 ENTPD1 HIST1H1C GLRA1 NRXN3 ERBB4 HR SATB1 PCDHGC3
V$CREB_Q3	190	172	0.905263	20	0.0164472	0.717283	CRHBP GPAM MEIS2 LIAS ARIH1 ESM1 COQ7 RBP5 CTNND2 CCND1 CCND2 ZNF593 ERBB4 PAX3 DHX40 RAB25 SYT12 PITX2 RPL9 IRX4
REGULATION_OF_CYCLIN_DEPENDENT_PROTEIN_KINASE_ACTIVITY	43	39	0.906977	7	0.0167802	0.721488	CDKN2A DIRAS3 CDKN2B CCND1 CDK5R2 CCND2 CCNT2
GCTTGAA,MIR-498	100	87	0.87	12	0.0170678	0.721488	WT1 COL1A1 PHF6 SSFA2 RAB22A C1orf163 PAM SOX11 ABTB1 CPNE8 RUNX2 CCNT2
HOFMANN_MYELODYSPLASTIC_SYNDROM_HIGH_RISK_DN	15	15	1	4	0.017148	0.721488	DHH PTCH MTMR11 HLF
REGULATION_OF_MEMBRANE_POTENTIAL	15	15	1	4	0.017148	0.721488	BCL2 GLRA1 BNIP3 BAK1
REACTOME_INTEGRIN_CELL_SURFACE_INTERACTIONS	81	77	0.950617	11	0.0171586	0.721488	VTN ITGA2B COL4A2 PECAM1 LAMB2 COL1A1 LAMA5 ITGA8 FGG LAMC3 MADCAM1
BERTUCCI_MEDULLARY_VS_DUCTAL_BREAST_CANCER_DN	161	129	0.801242	16	0.017233	0.721488	THBS4 FKBP9 TIMP3 PDE5A CTNND2 ACVR1 SNAI2 MYL9 VSNL1 ERBB4 C20orf161 ZNF659 LIN28 NPR2 TTC3 H19
MORF_ARL3	293	265	0.904437	28	0.0178637	0.741247	ZNF202 MAGEA8 COL19A1 IVL GPR18 COQ7 CXCL5 LPPR4 CAMK4 ATP6V1B1 ZNF157 NOTCH4 GRIK1 GUCY2F RUNX2 IL16 OPRL1 FSHR LOR BCL2 PRKACA HOXD4 GRIK5 OR2B6 ABCC8 MGC35048 AQP7 T
V$OCT1_06	218	196	0.899083	22	0.017941	0.741247	GPR27 KCNQ1DN LRRTM3 NEUROG1 SYNE2 NDST4 PIPOX WNT6 PITX2 EYA1 ID4 BCL2 GNAO1 C14orf50 HOXD4 GRM7 SERTAD4 ERBB4 SATB1 FGF19 SCUBE3 CBFA2T2
HANN_RESISTANCE_TO_BCL2_INHIBITOR_UP	34	31	0.911765	6	0.0183769	0.754292	SST DCX HBA1 ZNF91 MXRA5 OLFM1
HELLER_SILENCED_BY_METHYLATION_UP	249	231	0.927711	25	0.0185876	0.757989	MAGEA12 IGFBP3 DAPP1 APOC1 LAMP3 RELN ADAM19 FOXM1 PLEK MAGEA3 SSX2 ID1 APOBEC3G DPEP3 DDAH2 MX1 PECAM1 RAB9A RPS2 LOR CELSR1 UPB1 MICAL1 CDKN1A PDE4DIP
OUILLETTE_CLL_13Q14_DELETION_DN	59	49	0.830508	8	0.0188883	0.76002	RRAGC SERPINE2 GLMN ADAMTS6 DOK3 ENO2 MARVELD1 PLA2G12A
CHIANG_LIVER_CANCER_SUBCLASS_UNANNOTATED_UP	28	23	0.821429	5	0.0190005	0.76002	LRP6 HGFAC SLC22A3 C9orf150 BHMT
ZHANG_ANTIVIRAL_RESPONSE_TO_RIBAVIRIN_UP	24	23	0.958333	5	0.0190005	0.76002	APOL1 MX1 VTN TIAL1 SOX9
MANALO_HYPOXIA_UP	205	186	0.907317	21	0.0192466	0.764993	FKBP9 IGFBP3 AK3L1 MXI1 NOTCH4 DCHS1 PDZK3 ATP2C1 ZNF395 NPAS2 FLJ14346 CYLN2 COL5A1 COL4A2 DKK3 RLN1 PAM COL18A1 INSR BNIP3 ENO2
V$OCT1_04	197	175	0.888325	20	0.019517	0.766044	MOXD1 KCNQ1DN SALL3 NEUROG1 PLAGL1 HOXD10 SP6 GABRG1 PITX2 EYA1 TWIST1 POU2F1 PRDM2 CCND1 GNAO1 HOXD4 CDX4 SERTAD4 NDNL2 IRX4
V$STAT4_01	200	175	0.875	20	0.019517	0.766044	CSPG4 PHTF1 NOTCH4 VSNL1 HOXD10 RUNX2 ITGA8 USP2 SLMAP PITX2 DHH EPM2A TWIST1 RBMS1 ACBD6 KCNK10 SOSTDC1 SATB1 C10orf26 NUDT4
V$TCF11_01	178	164	0.921348	19	0.0197155	0.769029	SIM1 NUP54 POU2F1 ESM1 NLGN2 RBP5 AIG1 CCND1 RAB22A CCND2 LRRTM3 FAF1 RARA SORBS1 ALX4 HS3ST2 NDST4 CDKN2B C9orf150
RICKMAN_HEAD_AND_NECK_CANCER_A	97	79	0.814433	11	0.0204752	0.771294	LSAMP FLJ12505 CRABP1 MOXD1 CXCL5 PEG10 BCL2 CYP4X1 SOSTDC1 OLFM1 FGF19
HAEGERSTRAND_RESPONSE_TO_IMATINIB	9	9	1	3	0.0205628	0.771294	CXCL12 ITGA8 COL1A1
REACTOME_A_THIRD_PROTEOLYTIC_CLEAVAGE_RELEASES_NICD	10	9	0.9	3	0.0205628	0.771294	NOTCH4 PSENEN PSEN2
module_65	10	9	0.9	3	0.0205628	0.771294	NPR2 PDE5A GUCY2F
MITOCHONDRIAL_MEMBRANE_ORGANIZATION_AND_BIOGENESIS	11	9	0.818182	3	0.0205628	0.771294	BCL2 BNIP3 BAK1
PHOSPHORUS_OXYGEN_LYASE_ACTIVITY	10	9	0.9	3	0.0205628	0.771294	ADCY7 GUCY1A3 GUCY2F
V$COUP_01	193	176	0.911917	20	0.0206333	0.771294	MXI1 KCNE1L CREB3L3 DUSP3 NEUROG2 ID1 HPN PITX2 SERPINC1 MLLT6 INVS EDN3 RBMS1 NDUFA3 GATA4 LMX1B EFNB3 SATB1 DLX5 PRRX2
V$IPF1_Q4	187	165	0.882353	19	0.0208826	0.771427	PCDHGB7 GDF7 HRK MEIS2 EFEMP1 TMEM22 CTNND2 CCND1 HOXD4 SALL3 DYRK1A NDNL2 OLFM1 RAB5C CDKN2B PITX2 ENTPD5 BMP4 CBFA2T2
MORF_CTSB	182	165	0.906593	19	0.0208826	0.771427	LRP6 ZNF202 CDH8 COL19A1 MAGEA8 EDN3 ATP8A2 GPR18 RBBP7 LPPR4 CAMK4 ZNF157 GRIK1 SOX11 OR2B6 PSD NPAS2 FSHR T
GGATTA_V$PITX2_Q2	463	413	0.892009	40	0.0210984	0.774843	SIM1 HRK FZD4 EFEMP1 ESM1 SLC6A15 OTOP3 DUSP3 RAI2 PCSK1 GUCY2F PITX2 EYA1 NDST3 GLRA1 NUP54 TCF21 RYBP DCX OCLN HR CDKL2 KCNQ1DN WNT3A SP6 SLMAP MLLT6 ARX ANKMY2 POU2F1 NEBL BCL2 SLITRK3 ACVR1 CHRNE SOX9 PSD EMILIN3 SOX14 PRX
CTTTGA_V$LEF1_Q2	924	829	0.897186	73	0.0213551	0.778454	STAC2 PHTF1 NEUROG2 PLAC1 PCSK1 GUCY2F PITX2 EYA1 EYA2 NDST3 MAP4K3 HOXB2 PRDM2 PTPRO RNF39 ODF2 COL18A1 GSS T CBFA2T2 MEIS2 TIAL1 LAMB2 PTMA KCNQ1DN TAB3 SORBS1 USP2 INVS AGXT2 TF LAMA3 DNTTIP1 SOX14 VNN1 COL11A1 RALGPS2 COL11A2 LRRTM3 ICA1 VSNL1 CADPS WNT6 SERPINC1 CACNA2D2 FERD3L HAND1 ERBB4 FGF19 DLX5 FOXA2 EPHA7 NFE2 PROX1 ADAMTS19 NEUROG1 SYNE2 MCC ELOVL1 MLLT6 ARX COL5A1 SLC13A5 EDN3 ROBO4…
MATTIOLI_MULTIPLE_MYELOMA_SUBGROUPS	17	16	0.941176	4	0.0216309	0.778454	MAGEA3 TTC3 MAGEA12 SSX2
module_530	16	16	1	4	0.0216309	0.778454	CDO1 GOT1 SEPP1 GPX3
MORF_FOSL1	390	353	0.905128	35	0.0217201	0.778454	COL19A1 GPR18 CXCL5 CAMK4 ATP6V1B1 GRIK1 RUNX2 OPRL1 LRP6 ZNF134 LOR HOXD4 GRIK5 ABCC8 DAPK2 ECE1 T ZNF202 MAGEA8 IVL ATP8A2 COQ7 LPPR4 ZNF157 NOTCH4 IL16 NPAS2 FSHR GTSE1 BCL2 OR2B6 MGC35048 PSD AQP7 SFRP4
module_145	110	90	0.818182	12	0.0218166	0.778454	MX1 COL19A1 PTPRO BCL2 ARHGAP4 CACNG4 ST7L ABCC5 ZNF395 FCRL2 BMX USP2
SMID_BREAST_CANCER_BASAL_UP	640	601	0.939063	55	0.0221378	0.785181	ELN RIPK4 FLJ12505 SIM1 HRK GSTP1 VNN1 LAMP3 PFN2 RAD54L TUBB2B SLC6A15 CXCL5 COL11A2 WARS PLAGL1 WNT6 CHST3 TCP11L1 CXADR ARTN ID4 DCX FLJ21511 IL12RB2 CEACAM1 HSPA6 DLX5 SRD5A1 DEFB1 EVA1 PTGS2 MTAP MT1X CSPG4 FOXM1 MAGEA3 NEFH RBP1 PEG3 COL4A2 MARCO CRABP1 RBMS1 GPR64 GTSE1 PEG10 SOSTDC1 SOX11 SOX9 CDKN2A HRASLS KLK10 IRX4 PRRX2
BRUECKNER_TARGETS_OF_MIRLET7A3_DN	77	70	0.909091	10	0.0224654	0.785181	MATN2 RAB34 COL5A1 EFEMP1 COL4A2 CTSL MT1X EMR3 CXCL5 COL11A1
CTTTGTA,MIR-524	382	342	0.895288	34	0.0226245	0.785181	MXI1 CBX3 PFN2 GMEB2 COL11A1 LRRTM3 ERBB2IP NPAS4 OLFM1 DDHD1 TJP1 CRHBP ZFX MAP4K3 CACNA2D2 WDR44 EDN3 ID4 SLITRK3 GNAO1 PTPN13 SOX11 SOX9 DYRK1A ATXN2 CDO1 DHX40 PSD CELSR3 ADAMTS6 CNTNAP3 EPHA5 EPHA7 NUDT4
TAKADA_GASTRIC_CANCER_COPY_NUMBER_DN	24	24	1	5	0.0226618	0.785181	CDKN2A MTAP GRIK2 DMRT3 CAB39L
EXTRACELLULAR_MATRIX_STRUCTURAL_CONSTITUENT	27	24	0.888889	5	0.0226618	0.785181	COMP KAL1 EFEMP2 COL4A2 TFPI2
NIKOLSKY_BREAST_CANCER_17Q11_Q21_AMPLICON	133	101	0.759398	13	0.0227553	0.785181	MLLT6 FLJ25006 RAB34 THRAP4 STAC2 TCAP RARA TCF2 ALDOC PLXDC1 PIPOX DUSP14 WIRE
V$DR3_Q4	101	91	0.90099	12	0.023598	0.80671	SLC38A3 ZFX POU2F1 SLC7A3 COL11A2 GRM1 ERBB2IP HYAL2 PITX2 DDAH2 TTC3 B3GALT2
KEGG_TGF_BETA_SIGNALING_PATHWAY	86	81	0.94186	11	0.0242416	0.80671	GDF7 COMP THBS4 ID1 ID4 SMAD2 SKP1A CDKN2B PITX2 ACVR1 BMP4
V$AP2_Q6	191	179	0.937173	20	0.0242793	0.80671	MEIS2 DUSP15 POU2F1 HOXB2 PDE5A CTNND2 CAMK4 BCL2 COL11A2 RAB22A FAF1 ZNF593 SLC7A10 ICA1 PPFIA1 EPHB1 EFEMP2 HPN DNTTIP1 ACTB
PETRETTO_CARDIAC_HYPERTROPHY	34	33	0.970588	6	0.0245758	0.80671	IGFBP3 ACTB EFEMP1 LOXL1 ANXA4 PDLIM3
ROZANOV_MMP14_TARGETS_SUBSET	33	33	1	6	0.0245758	0.80671	MATN2 COL5A1 COL18A1 EFEMP1 COL4A2 TIMP3
V$RORA2_01	120	113	0.941667	14	0.0250292	0.80671	C1QTNF3 MEIS2 KRT9 GAS2 HOXB2 RALGPS2 ZNF593 ARF5 SP6 GUCY2F PITX2 NPAS2 EPHA7 B3GALT2
CATTGTYY_V$SOX9_B1	280	261	0.932143	27	0.0251845	0.80671	PHF6 PTMA GPC2 OLIG2 IL17B KCNQ1DN LOXL4 NDST4 OLFM1 C9orf150 DDAH2 B3GALT2 MLLT6 NDST3 RBMS1 DCX IGF2AS GNAO1 PAK2 DYRK1A PAX3 SRGAP1 CDKN1A HYAL2 SOX14 CDK2 CBFA2T2
KOKKINAKIS_METHIONINE_DEPRIVATION_48HR_UP	129	124	0.96124	15	0.0253112	0.80671	GSTP1 IGFBP3 AK3L1 TIMP3 EREG VTN NP PLAT BHMT CDKN1A CDKN2B GPX3 IL1B IL6ST CDK2
CHIANG_LIVER_CANCER_SUBCLASS_CTNNB1_DN	145	135	0.931034	16	0.0253803	0.80671	COL5A1 EFEMP1 VNN1 MOXD1 COL1A1 LOXL1 CXCL12 MYL9 GOT1 MXRA5 SERPINE2 MCC ZNF83 06-Sep C9orf150 EPHA1
module_112	257	250	0.972763	26	0.0260815	0.80671	HRK GAP43 AGXT CASR GRIK1 VSNL1 OLFM1 TFPI2 GPX3 EYA2 WFDC2 SEPP1 RBP1 COL4A2 PTPRO GJB1 TF COX7A1 EPHB1 SOX9 EFNA5 CEACAM1 UGT1A6 CDKN2A LAMA3 DEFB1
GCANCTGNY_V$MYOD_Q6	684	620	0.906433	56	0.0264443	0.80671	COL19A1 IGFBP3 SPOP IL17B LRRTM3 GPR62 RARA NR1H3 NDST4 NEUROG2 ID1 GUCY1A3 CADPS WNT6 EYA1 B3GALT2 HDAC11 DBC1 CDK5R2 NRXN3 RBP5 LOR DLL3 CCND2 GPD1 SURF4 KCNQ1 C10orf26 MT1E LAMA5 PROX1 KCNQ1DN NEFH USP2 C9orf150 ACTB TJP1 MLLT6 ANK1 RRAGC POU2F1 RBBP7 NLGN2 NEBL C21orf56 ACVR1 APOBEC2 SLC22A17 PAM CHRNE ZNF593 FLJ45256 PSD HYAL2 SOX14 IRX4
NEGATIVE_REGULATION_OF_BIOLOGICAL_PROCESS	660	620	0.939394	56	0.0264443	0.80671	HRK GSTP1 IGFBP3 SST WARS SNAI2 PLAGL1 BAG1 ID1 ANXA4 APOBEC3G RUNX2 DDAH2 TWIST1 GLRA1 SIRPB2 GLMN ID4 NME5 EREG RYBP FAF1 COL18A1 RASSF1 BNIP3 IL1B BMP4 IL29 UHMK1 NALP12 ZNF202 MEIS2 MXI1 ATP8A2 BCOR TGIF ZNF157 NOTCH4 SMAD2 PTCH HTATIP2 BECN1 COL4A2 POU2F1 BCL2 PEG10 BCL2L2 ACVR1 SEMA4D ZNF593 DMBX1 CDKN2A CDKN1A POU4F2 CDKN2B GLIS2
LI_WILMS_TUMOR	27	25	0.925926	5	0.0267506	0.80671	DBC1 FOXG1B APOC1 EYA1 GPR64
REGULATION_OF_INTRACELLULAR_TRANSPORT	25	25	1	5	0.0267506	0.80671	NALP12 NUDT4 UHMK1 MXI1 FAF1
GOUYER_TATI_TARGETS_DN	17	17	1	4	0.0267655	0.80671	A4GALT LOXL4 CSPG4 HPN
ACTIN_FILAMENT	18	17	0.944444	4	0.0267655	0.80671	GAS2 MYO1C MYO3A ACTC
YEGNASUBRAMANIAN_PROSTATE_CANCER	128	114	0.890625	14	0.0267771	0.80671	HOXB13 MAGEA12 PEG3 ID4 RLN1 GAS2 BCOR NEBL MAGEA3 OCLN SSX2 HPCAL1 C12orf47 HRASLS
KIM_WT1_TARGETS_12HR_UP	160	147	0.91875	17	0.0268055	0.80671	DNAJB1 WT1 ZNF702 ID4 TMEM22 TIMP3 CSPG4 ATP2B4 SNAI2 MYL9 PLAT BAK1 SOX9 ZNF395 HSPA6 ENO2 FER1L3
MORF_PPP2R5B	162	147	0.907407	17	0.0268055	0.80671	ZNF202 COL19A1 IVL ZNF134 GPR18 COQ7 LOR CAMK4 HOXD4 ZNF157 GRIK5 OR2B6 ABCC8 RUNX2 IL16 AQP7 T
AGGTGCA,MIR-500	82	72	0.878049	10	0.0268271	0.80671	RBMS1 EGLN2 CELSR3 HLF LPPR4 CAMK4 KCNK10 RAI2 OSBPL10 LRRTM3
TURASHVILI_BREAST_LOBULAR_CARCINOMA_VS_LOBULAR_NORMAL_DN	70	62	0.885714	9	0.0268952	0.80671	COMP THBS4 INVS COL5A1 COL4A2 MXRA5 COL1A1 COL11A1 SFRP4
TCTATGA,MIR-376A,MIR-376B	72	62	0.861111	9	0.0268952	0.80671	BNC1 EIF2C2 GRIK2 GRIK5 RBMS1 PTMA DLX5 RYBP PEX12
V$AP4_01	194	181	0.93299	20	0.0269703	0.80671	COL11A1 LOXL4 SORBS1 RARA PCSK1 USP2 WNT6 PITX2 C9orf150 EYA1 P2RY4 KCNE3 PTPRT SLC22A17 GRM7 GDPD2 SOX11 RAB25 HYAL2 CBFA2T2
V$AP4_Q6_01	197	181	0.918782	20	0.0269703	0.80671	SPOP SORBS1 NDST4 CADPS WNT6 C9orf150 ACTB EYA1 ANK1 DBC1 CDK5R2 BCL2L2 ACVR1 CCND2 APOBEC2 ZNF593 PSD HYAL2 C10orf26 NOSIP
VANHARANTA_UTERINE_FIBROID_UP	44	43	0.977273	7	0.0276657	0.80671	HRASLS DDB2 MEST CCND1 COL4A2 COL1A1 ART4
CROMER_TUMORIGENESIS_UP	44	43	0.977273	7	0.0276657	0.80671	LAMA3 RBP1 PPFIA1 IL1B COL4A2 COL11A1 PFN2
CHEN_HOXA5_TARGETS_6HR_UP	10	10	1	3	0.0278802	0.80671	PTN ZNF35 SNAI2
RAY_TARGETS_OF_P210_BCR_ABL_FUSION_UP	15	10	0.666667	3	0.0278802	0.80671	PRPF4B HOXB2 KLF1
V$HOXA3_01	11	10	0.909091	3	0.0278802	0.80671	SIM1 RBMS1 DHH
IONOTROPIC_GLUTAMATE_RECEPTOR_ACTIVITY	10	10	1	3	0.0278802	0.80671	GRIK5 GRIK1 GRIK2
CYCLASE_ACTIVITY	11	10	0.909091	3	0.0278802	0.80671	ADCY7 GUCY1A3 GUCY2F
MORF_BCL2L11	180	159	0.883333	18	0.0280158	0.80671	COL19A1 IVL ZNF134 GPR18 CXCL5 LPPR4 LOR CAMK4 HOXD4 ZNF157 OR2B6 ABCC8 GUCY2F RUNX2 IL16 AQP7 FSHR T
MORF_PRKCA	175	159	0.908571	18	0.0280158	0.80671	ZNF202 COL19A1 MAGEA8 GPR18 COQ7 CXCL5 LPPR4 LOR CAMK4 ZNF157 GRIK1 OR2B6 GUCY2F IL16 AQP7 FSHR T EYA1
BEGUM_TARGETS_OF_PAX3_FOXO1_FUSION_DN	36	34	0.944444	6	0.0281419	0.80671	COL5A1 SOX9 ID1 BMP4 DKK3 TIMP3
BAELDE_DIABETIC_NEPHROPATHY_DN	35	34	0.971429	6	0.0281419	0.80671	NEBL CXADR TCF21 PTPRO ENPEP ARL1
SEMENZA_HIF1_TARGETS	34	34	1	6	0.0281419	0.80671	BNIP3 CDKN1A IGFBP1 IGFBP3 TF ALDOC
module_153	34	34	1	6	0.0281419	0.80671	HOXB13 SNAI2 LAMA3 PROX1 ATP2C1 COL1A1
MEMBRANE_PART	1633	1500	0.918555	123	0.0282605	0.80671	SLC38A3 C19orf4 KCNE1L ATP6V1B1 SERINC3 TRHDE BAK1 ABCC5 GUCY2F HPN ITGA8 ENTPD1 SGCE NRXN3 PTPRO PTPRT GRM7 GRM1 INSR ECE1 PCDHAC2 MYO1C SORBS1 CARD11 HERPUD1 TJP1 PTCH FSHR TLR2 TPSG1 GPR64 BCL2 GPR75 TIMM13 TSPAN16 SGCB MMP24 SLC31A1 CD300C PRLHR ADCY7 CASR ICA1 GRIK1 GRIK2 SECTM1 DSCR2 GPR42 GNA14 CELSR1 KCNQ1 KCNJ5 KCNJ6 SREBF1 PSENEN FLT3 PDZK3 MC3R MTNR1A MTNR1B SLMAP ADPN MARCO TSPAN31 AC…
ELVIDGE_HIF1A_TARGETS_DN	89	83	0.932584	11	0.0284882	0.809426	PAM IGFBP3 AK3L1 ALDOC ZNF395 MXI1 BNIP3 SCNN1B ENO2 LOXL1 PGAP1
module_361	144	115	0.798611	14	0.0286135	0.809426	RIPK4 MX1 COL19A1 ADAM19 BCL2 CACNG4 OSBPL10 C1orf163 ABCC5 ZNF395 APOBEC3G FCRL2 USP2 06-Sep
HAN_SATB1_TARGETS_DN	331	300	0.906344	30	0.0287442	0.809477	EVA1 ZNF202 FZD4 MAGEB2 AK3L1 PTGS2 APOC1 LAMB2 LAMA5 ENG KAL1 PHTF1 MATN2 PLAT ZNF35 PLAC1 06-Sep CHST3 MX1 CXADR RABL2B C10orf119 ADARB1 ZNF600 MYL9 ALDOC SBF1 BNIP3 IL1B ENO2
TTGTTT_V$FOXO4_01	1549	1395	0.900581	115	0.0291686	0.811976	SLC38A3 SIM1 TAL1 SLC7A3 HPCAL1 HOXD10 ABCC5 NDST4 NEUROG2 PITX2 ENTPD1 EYA1 CAB39L SLC9A3R1 GRM7 DYRK1A NDNL2 INSR GSS CDKL2 MEIS2 TIAL1 MXI1 PTN SORBS1 TJP1 EPM2A SEPP1 DIRC2 BCL2 BCL2L2 KCNK10 TFR2 PRX EFEMP1 GPR18 ESM1 SST PDLIM3 CXCL12 GRIK2 ID1 RUNX2 SERPINC1 CCIN CACNA2D2 HR SCUBE3 C7orf29 HOXB13 PROX1 ZNF395 OLFM1 MCF2 SLMAP C9orf150 COL1A1 ACVR1 SATB1 HYAL2 KLHL3 IGFBP1 PHF6 SALL3 ERBB2I…
AGCACTT,MIR-93,MIR-302A,MIR-302B,MIR-302C,MIR-302D,MIR-372,MIR-373,MIR-520E,MIR-520A,MIR-526B,MIR-520B,MIR-520C,MIR-520D	288	229	0.795139	24	0.0291893	0.811976	MMP24 SPOP PFN2 PHF6 TAL1 SMAD2 DDHD1 CAMK2N1 CNOT6 MLLT6 WDR37 RBBP7 EDNRB HLF CCND1 SLITRK3 RAB22A CCND2 ALX4 FRMD4A DHX40 PCDHAC2 KLHL3 APP
chr3q21	118	73	0.618644	10	0.0292208	0.811976	RBP1 DIRC2 OSBPL11 CASR TF EPHB1 ROPN1 ATP2C1 ABTB1 SEMA5B
YATGNWAAT_V$OCT_C	295	265	0.898305	27	0.0298343	0.825372	FZD4 CA13 PHF6 BCOR SLC6A15 SALL3 SORBS1 NEUROG1 SP6 MCC PIPOX WNT6 PITX2 EYA1 ANKMY2 ZFX EGLN2 NRXN3 CCND1 ARHGAP4 DLL3 SLC18A3 SERTAD4 EMILIN3 CDK2 CBFA2T2 IRX4
V$FREAC4_01	113	105	0.929204	13	0.0302348	0.832784	SLC31A1 ZFX FERD3L CXorf23 OTOP3 PLUNC IER5 HR MCC SEMA5B CDKN1A PITX2 EYA1
TTANTCA_UNKNOWN	718	638	0.888579	57	0.0304611	0.835352	EFEMP1 STAC2 PFN2 PHF6 PLAT ERBB2IP NDST4 PCSK1 PITX2 GPR150 EYA1 B3GALT2 GLRA1 DNAJB1 CXADR RAB9A EREG CTNND2 PTPRO RYBP DCX HOXD4 GPD1 SERTAD4 NDNL2 RASSF1 HBA2 ADAMTS6 SCUBE3 BMP4 CBFA2T2 HGFAC MEIS2 PTGS2 TIAL1 GAP43 PROX1 KCNQ1DN TAB3 NEUROG1 MCF2 USP2 ADAM33 CRHBP ANKMY2 POU2F1 ACVR1 ZNF593 PAX3 EFNA5 PCDH11Y SEMA5B HRASLS SOX14 PRPF4B IRX4 SFRP4
TTTGCAC,MIR-19A,MIR-19B	448	375	0.837054	36	0.0309401	0.841662	COL19A1 IGFBP3 ADIPOR2 RAI2 ADCY7 FAM46B ATP2C1 RUNX2 CNOT6 RALGPS1 RAB34 DNAJB1 ID4 EREG HLF CCND2 GRM7 ERBB4 RASSF1 LIMD2 DHX40 C10orf26 PCDHAC2 STK38 ARC OLFM1 SLMAP ATP10A NPAS2 MLLT6 SLC9A2 WDR44 RBMS1 PDE5A PSD CCNT2
DING_LUNG_CANCER_MUTATED_SIGNIFICANTLY	26	26	1	5	0.0312805	0.841662	CDKN2A SLC38A3 ERBB4 EPHA5 GNAS
BONE_REMODELING	29	26	0.896552	5	0.0312805	0.841662	RUNX2 CASR ACVR1 BMP4 ATP6V1B1
V$PXR_Q2	200	184	0.92	20	0.0314225	0.841662	MEIS2 STAC2 TAL1 GAP43 ZNF70 LRRTM3 PLAT HPN PITX2 NPAS2 SERPINC1 MLLT6 MAP4K3 NRXN3 GATA4 PRKACA NDNL2 RAB5C CDK2 APP
ELVIDGE_HIF1A_AND_HIF2A_TARGETS_DN	102	95	0.931373	12	0.0318018	0.841662	IGFBP3 AK3L1 MXI1 LOXL1 PGAP1 PAM SOX9 ALDOC ZNF395 BNIP3 SCNN1B ENO2
WEIGEL_OXIDATIVE_STRESS_BY_TBH_AND_H2O2	35	35	1	6	0.0320328	0.841662	HGFAC CDKN2B RPA1 ACTB BAK1 BMP4
BEIER_GLIOMA_STEM_CELL_DN	62	54	0.870968	8	0.0321772	0.841662	IGFBP3 C20orf161 C10orf83 DUSP3 CCND1 BCL2L2 ATPBD1B DDAH2
V$ZIC2_01	190	173	0.910526	19	0.0322223	0.841662	MLLT6 BECN1 EDN3 TIMP3 PHF6 NLGN2 HOXB2 SDCBP2 GNAS GNAO1 MORF4L1 RAB22A LRRTM3 ATP2C1 HR DHX40 DAB1 USP2 PRX
KIM_MYCN_AMPLIFICATION_TARGETS_UP	72	64	0.888889	9	0.0323039	0.841662	COMP IER5 CA13 GPR27 SLC6A15 PITX2 ADARB1 CAMK4 MMRN1
GAUSSMANN_MLL_AF4_FUSION_TARGETS_E_DN	19	18	0.947368	4	0.0325675	0.841662	PEG3 TUBB3 PLAGL1 TRIB3
STANELLE_E2F1_TARGETS	18	18	1	4	0.0325675	0.841662	CCND1 LPPR4 ARHGAP4 TP73
MCCABE_HOXC6_TARGETS_CANCER_DN	20	18	0.9	4	0.0325675	0.841662	RAB9A PAK2 IGFBP3 ARIH1
BIOCARTA_AMI_PATHWAY	20	18	0.9	4	0.0325675	0.841662	COL4A2 FGG SERPINC1 PLAT
BASAL_LAMINA	21	18	0.857143	4	0.0325675	0.841662	SGCB MAGEE1 SGCE LAMB2
V$HNF4_01	200	185	0.925	20	0.0330224	0.841819	KCNE1L DUSP3 ADAMTS19 TRPC5 HOXD10 NR1H3 NEUROG2 PITX2 MLLT6 SEPP1 GIPC2 EDN3 RBMS1 GATA4 LMX1B GPD1 HR SATB1 INSR PRRX2
BENPORATH_MYC_TARGETS_WITH_EBOX	229	220	0.960699	23	0.0330382	0.841819	WT1 GSTP1 MAN2A2 PTMA FOXM1 MAGEA3 NOTCH4 KLF1 HERPUD1 ACTB SLC9A3R2 NOL1 CCND1 FXN BCL2 CCND2 HBA2 INSR PSEN2 POLR3D SRD5A1 BMP4 APP
TGACATY_UNKNOWN	515	464	0.900971	43	0.0331689	0.841819	EFEMP1 STAC2 ESM1 DUSP3 AKAP4 IL17B EIF2C2 GRIA4 AKAP5 HOXD10 GDAP1L1 NDST4 EYA1 SH2D4A MDH1 SPAG6 CTNND2 DCX HAND1 LMX1B FGF19 C10orf26 NUDT4 CBFA2T2 MEIS2 TIAL1 OLIG2 SORBS1 SYNE2 OLFM1 SMPD3 GABRG1 SEPN1 TJP1 SLC9A2 NEBL CHERP BCL2 ARHGAP4 HCN4 SH3BGR SBF1 CELSR3
TAVAZOIE_METASTASIS	109	85	0.779817	11	0.0332438	0.841819	PTGS2 C14orf143 MTAP COL1A1 GDF11 EREG CXCL12 MAGEA3 SSX2 RARA FOXA2
GGGCATT,MIR-365	103	85	0.825243	11	0.0332438	0.841819	EFEMP1 WDR37 ACVR1 FAM91A1 RAB22A TRHDE SRGAP1 RNF152 GALNT4 ADAMTS6 PTGDR
ORGAN_MORPHOGENESIS	144	140	0.972222	16	0.0341332	0.847978	ELN COMP COL4A2 GLMN ENG ROBO4 EREG PROX1 NOTCH4 COL18A1 PAX3 PLAC1 PITX2 PTCH HTATIP2 COL5A3
DIAZ_CHRONIC_MEYLOGENOUS_LEUKEMIA_DN	114	107	0.938596	13	0.03458	0.847978	VAMP5 GLTSCR2 CRHBP FLT3 KCNE1L ELA2 SATB1 INSR SGCB IL16 GPX3 FER1L3 TLR2
NOUZOVA_METHYLATED_IN_APL	61	45	0.737705	7	0.0345808	0.847978	ZNF304 HOXB13 TRHDE EFNA5 ZNF180 EPHA5 HAND1
ACACTGG,MIR-199A,MIR-199B	137	118	0.861314	14	0.0346763	0.847978	FZD4 WDR44 GANAB HLF CELSR1 TAB3 ABCC5 ERBB4 PAX3 KLHL3 NPAS2 BCAM EPHA7 PRX
KIM_WT1_TARGETS_8HR_UP	163	152	0.932515	17	0.035486	0.847978	DNAJB1 WT1 ADAM19 ID4 TMEM22 TIMP3 EREG RYBP CSPG4 ARC SNAI2 SOX9 HSPA6 ENO2 IL6ST DPEP3 CHST3
NEGATIVE_REGULATION_OF_CELLULAR_PROCESS	630	593	0.94127	53	0.0357019	0.847978	HRK GSTP1 IGFBP3 SST WARS SNAI2 PLAGL1 BAG1 ID1 ANXA4 RUNX2 DDAH2 TWIST1 GLRA1 SIRPB2 GLMN ID4 NME5 EREG RYBP FAF1 COL18A1 RASSF1 BNIP3 IL1B BMP4 IL29 UHMK1 NALP12 ZNF202 MEIS2 MXI1 ATP8A2 BCOR TGIF ZNF157 NOTCH4 SMAD2 HTATIP2 BECN1 POU2F1 BCL2 PEG10 BCL2L2 ACVR1 SEMA4D ZNF593 DMBX1 CDKN2A CDKN1A POU4F2 CDKN2B GLIS2
CCCNNGGGAR_V$OLF1_01	242	222	0.917355	23	0.0361113	0.847978	C1QTNF1 MEIS2 BCOR PTMA KCND1 COL11A2 LRRTM3 ICA1 GRIK1 SMPD3 DAB1 MLLT6 PACSIN1 C21orf56 GNAO1 MADCAM1 GRM7 ZNF593 COL18A1 HS3ST2 TFR2 HR BMP4
chr16q13	46	36	0.782609	6	0.0362574	0.847978	NUDT21 MT1E MT1A GNAO1 MT1X CES7
LU_TUMOR_VASCULATURE_UP	29	27	0.931034	5	0.0362625	0.847978	TWIST1 PLXDC1 MXRA5 COL5A3 HSPA6
FUJII_YBX1_TARGETS_UP	27	27	1	5	0.0362625	0.847978	PAM WARS CDKN1A SEPP1 CEACAM1
MCCABE_HOXC6_TARGETS_CANCER_UP	31	27	0.870968	5	0.0362625	0.847978	UPB1 GDPD2 PDE4DIP IGLL1 CBFA2T2
TISSUE_REMODELING	30	27	0.9	5	0.0362625	0.847978	RUNX2 CASR ACVR1 BMP4 ATP6V1B1
TGCTTTG,MIR-330	285	234	0.821053	24	0.0363499	0.847978	PTGFRN C17orf76 BCOR NFATC3 FAM91A1 RAI2 SYT7 RUNX2 TJP1 CALML4 GPAM NRXN3 DCX ACVR1 GNAO1 SOSTDC1 SOX11 DYRK1A NDNL2 PCDH11Y DHX40 POU4F2 PCDHAC2 CBFA2T2
LEI_MYB_TARGETS	13	11	0.846154	3	0.0363917	0.847978	SEMA3F IL1B HSPA6
HOEGERKORP_CD44_TARGETS_DIRECT_DN	11	11	1	3	0.0363917	0.847978	BCAM PRDM2 GUCY2F
REACTOME_TRIACYLGLYCERIDE_BIOSYNTHESIS	14	11	0.785714	3	0.0363917	0.847978	GPD1 GPAM AGPAT4
CYCLIC_NUCLEOTIDE_METABOLIC_PROCESS	11	11	1	3	0.0363917	0.847978	ADCY7 NUDT4 OXER1
REGULATION_OF_ACTIN_FILAMENT_LENGTH	13	11	0.846154	3	0.0363917	0.847978	CDC42EP5 NEBL CXCL12
CELLULAR_RESPONSE_TO_EXTRACELLULAR_STIMULUS	12	11	0.916667	3	0.0363917	0.847978	CDKN2B SREBF1 CDKN1A
REGULATION_OF_CELLULAR_COMPONENT_SIZE	14	11	0.785714	3	0.0363917	0.847978	CDC42EP5 NEBL CXCL12
V$TCF1P_Q6	184	164	0.891304	18	0.0365921	0.847978	PTGFRN ARX MEIS2 NLGN2 NRXN3 EREG TAL1 GRIK1 COL18A1 PAX3 EFNA5 SATB1 USP2 CDKN1A PITX2 FOXA2 EPHA7 APP
MORF_BNIP1	179	164	0.916201	18	0.0365921	0.847978	WT1 COL19A1 IVL ZNF134 GPR18 GTSE1 BCL2 PRKACA HOXD4 ZNF157 GRIK5 ABCC8 MGC35048 RUNX2 IL16 OPRL1 AQP7 T
BOYAULT_LIVER_CANCER_SUBCLASS_G1_UP	113	97	0.858407	12	0.0365927	0.847978	CXADR PEG3 SPINT1 NRXN3 CTNND2 IDUA MATN2 RPA1 SOX9 ZNF83 PRPF4B TTC3
V$NCX_01	130	119	0.915385	14	0.0368891	0.848584	PEG3 CACNA2D2 BCOR GATA4 GAP43 DCX PRKACA GNAS PLAGL1 ZIM2 PAX3 SEMA5B DUSP14 BMX
ION_HOMEOSTASIS	124	119	0.959677	14	0.0368891	0.848584	GLRA1 GCM2 P2RY4 FXN BCL2 CXCL12 ATP6V1B1 CASR BAK1 TFR2 ATP2C1 BNIP3 OPRL1 APP
KEGG_PATHWAYS_IN_CANCER	328	319	0.972561	31	0.0372293	0.849792	GSTP1 FZD4 PTGS2 FLT3 LAMB2 LAMA5 TRAF5 BIRC2 LAMC3 RARA WNT3A SMAD2 CTNNA2 WNT6 PTCH ITGA2B COL4A2 EGLN2 CCND1 BCL2 DCC RAC3 RASSF1 DAPK2 FGF19 CDKN2A CDKN1A LAMA3 CDKN2B CDK2 BMP4
BASSO_HAIRY_CELL_LEUKEMIA_DN	80	76	0.95	10	0.0373024	0.849792	RCBTB2 IGFBP3 FLT3 ENG TMEM59 CENTD1 ACTB CCND1 FER1L3 PDE4DIP
V$ICSBP_Q6	190	176	0.926316	19	0.0374829	0.849792	TWIST1 HIST1H1C MEIS2 DAPP1 COL4A2 MXI1 PHF6 EREG DDB2 IFI35 HPCAL1 SORBS1 PAX3 SYNE2 LAMA3 C9orf150 ATP10A PCDHGC3 ENTPD1
CTTTGCA,MIR-527	203	176	0.866995	19	0.0374829	0.849792	PTGFRN MMP24 COL19A1 STK38 FZD4 PHF6 SYT7 06-Sep COL1A1 GPR64 RBBP7 ACVR1 MORF4L1 SOX11 LIMD2 DAPK2 DHX40 POU4F2 NUDT4
LUCAS_HNF4A_TARGETS_UP	50	46	0.92	7	0.0384324	0.85592	CALML4 WT1 SEPP1 BIRC2 DDAH2 VIL1 ALDH5A1
module_166	52	46	0.884615	7	0.0384324	0.85592	ELN ADCY7 NR1H3 PECAM1 NEFH ACBD6 ST7L
V$COMP1_01	97	87	0.896907	11	0.0385352	0.85592	MEIS2 COL1A1 PHF6 CTNND2 DCX PROX1 SALL3 ERBB4 NDST4 DLX5 EYA1
GTGCCAT,MIR-183	154	131	0.850649	15	0.0387915	0.85592	LRP6 LAPTM4A PFN2 PHF6 DCX SLITRK3 KCNK10 RCN2 PAM EIF2C2 SMPD3 PSEN2 CELSR3 CTNNA2 KLHL3
LEE_LIVER_CANCER_ACOX1_UP	59	56	0.949153	8	0.0389331	0.85592	IGFBP1 PLAT GIPC2 COL4A2 IMPACT CBR3 HTATIP2 DEFB1
INORGANIC_CATION_TRANSMEMBRANE_TRANSPORTER_ACTIVITY	57	56	0.982456	8	0.0389331	0.85592	SLC31A1 COX7A1 SLC9A2 ATP2C1 ABCC8 SLC22A3 FXN ATP2B4
POSITIVE_REGULATION_OF_PROTEIN_AMINO_ACID_PHOSPHORYLATION	20	19	0.95	4	0.0390466	0.85592	CCND1 BMP4 IL29 CCND2
WU_CELL_MIGRATION	183	177	0.967213	19	0.039369	0.85592	MT1E CXADR IGFBP3 EFEMP1 COL4A2 PTGS2 DKK3 SPINT1 MT1X TIMP3 MEST MAGEA3 SNAI2 COL18A1 PLAGL1 SOX9 TFPI2 RAB25 LAMA3
V$CDX2_Q5	201	177	0.880597	19	0.039369	0.85592	ANP32D VANGL1 MEIS2 TAB3 PCSK1 TWIST1 LSAMP ARX EREG TCF21 TEKT3 SERTAD4 PMF1 POU4F2 FOXA2 SOX14 EPHA7 CBFA2T2 IRX4
V$HNF4ALPHA_Q6	202	189	0.935644	20	0.0400323	0.85592	TIAL1 MXI1 LHPP DUSP3 ZNF70 LRRTM3 TRPC5 PLAGL1 SLC30A2 PIPOX SEPP1 PACSIN1 RBMS1 GATA4 LMX1B KCNK10 SRGAP1 SATB1 PRPF4B PRRX2
PLASMA_MEMBRANE	1393	1293	0.928212	106	0.0402674	0.85592	SLC38A3 KCNE1L RLN3R1 TRHDE ABCC5 ERBB2IP GUCY2F HPN ITGA8 OPRL1 ENTPD1 SGCE VAMP5 LRP6 GLRA1 HDAC11 SLC9A3R2 NRXN3 PTPRO GNAS OCLN PTPRT GRM7 GJB1 GRM1 INSR PCDHAC2 MYO1C NOTCH4 SORBS1 CARD11 NPR2 TJP1 BCAM PTCH FSHR TLR2 TPSG1 PECAM1 GPR64 GPR75 CHRNE TYROBP SGCB AQP7 TNFRSF10C APP MMP24 SLC31A1 ENG CD300C PRLHR CACNG4 TRPC6 TRPC5 ADCY7 CASR GRIK1 GRIK2 GRIA4 DSCR2 GPR42 CORIN CXADR SLC7A6 SORB…
V$FXR_Q3	85	77	0.905882	10	0.0403089	0.85592	MLLT6 MEIS2 EFEMP2 SP6 SATB1 GUCY2F ABCG4 APP EYA1 OCLN
V$TGIF_01	174	166	0.954023	18	0.0405119	0.85592	GLRA1 MXI1 HOXB2 ACVR1 ST7L APOBEC2 ZNF593 WARS HOXD10 ALDOC RNF152 C10orf26 CDKN2B PCDHAC2 SCUBE3 EYA1 EYA2 IRX4
KERLEY_RESPONSE_TO_CISPLATIN_UP	39	37	0.948718	6	0.040823	0.85592	CDKN1A ANK1 TNFRSF10C PLAT DDB2 ANXA4
NAKAMURA_METASTASIS_MODEL_DN	43	37	0.860465	6	0.040823	0.85592	RUNX2 FAM83A PLAT DDB2 AK3L1 ALDOC
WEST_ADRENOCORTICAL_TUMOR_DN	543	497	0.915285	45	0.0416789	0.85592	APOC1 MOXD1 RAI2 CXCL12 RARA VTN VSNL1 PLAT ITGA8 ID4 SORBS3 SLC9A3R1 TCF21 IFI35 RNF39 KCNQ1 C10orf26 CD302 KCNJ5 SREBF1 MT1E FKBP9 C1QTNF1 MEIS2 C14orf58 FLJ21827 LAMB2 MT1X LHPP LAMC3 SORBS1 MTNR1A 06-Sep ATP10A EMILIN1 PTCH CRHBP RCBTB2 DKK3 CENTD2 COX7A1 SOX9 EFEMP2 MXRA5 SFRP4
TCGA_GLIOBLASTOMA_COPY_NUMBER_DN	29	28	0.965517	5	0.0417051	0.85592	CDKN2A RCBTB2 CDKN2B CAB39L FAF1
BAELDE_DIABETIC_NEPHROPATHY_UP	32	28	0.875	5	0.0417051	0.85592	NOTCH4 CRHBP HYAL2 CCND1 HPN
BIOCARTA_G1_PATHWAY	28	28	1	5	0.0417051	0.85592	CDKN2A CDKN1A CDKN2B CCND1 CDK2
BASOLATERAL_PLASMA_MEMBRANE	33	28	0.848485	5	0.0417051	0.85592	SORBS3 SORBS1 MYO1C TJP1 ERBB2IP
KEGG_P53_SIGNALING_PATHWAY	69	67	0.971014	9	0.0417594	0.85592	IGFBP3 TP73 CDKN2A CDKN1A DDB2 GTSE1 CCND1 CDK2 CCND2
chr5q	6	5	0.833333	2	0.0420275	0.85592	PAM CRHBP
LAU_APOPTOSIS_CDKN2A_DN	5	5	1	2	0.0420275	0.85592	BAG1 TIMP3
NAKAMURA_LUNG_CANCER	6	5	0.833333	2	0.0420275	0.85592	TFPI2 COL11A1
NAKAMURA_LUNG_CANCER_MARKERS	6	5	0.833333	2	0.0420275	0.85592	TFPI2 COL11A1
CALVET_IRINOTECAN_SENSITIVE_VS_RESISTANT_UP	5	5	1	2	0.0420275	0.85592	PTN RFC2
LE_SKI_TARGETS_DN	5	5	1	2	0.0420275	0.85592	TFPI2 ID4
BOQUEST_STEM_CELL_CULTURED_VS_FRESH_UP	5	5	1	2	0.0420275	0.85592	COL11A1 HSPA6
FARMER_BREAST_CANCER_APOCRINE VS LUMINAL	325	298	0.916923	29	0.0421428	0.85592	SLC31A1 MPHOSPH6 AK3L1 MCF2L LAMB2 TRAF5 NUDT15 NP BAG1 PDZK3 ABCC5 RAB38 DDAH2 RALGPS1 RLN2 CACNA2D2 IFI35 BCL2 PAM DUSP14 C3orf52 HRASLS BNIP3 METTL7A ENO2 WIRE SRD5A1 IL6ST G6PD
MEMBRANE	1942	1781	0.917096	142	0.0425433	0.85592	SLC38A3 C19orf4 KCNE1L ATP6V1B1 SERINC3 BAK1 TRHDE ABCC5 GUCY2F HPN ITGA8 ENTPD1 SGCE HDAC11 SLC9A3R2 SIRPB2 NRXN3 PTPRO PTPRT GRM7 GRM1 INSR ECE1 PCDHAC2 MYO1C SORBS1 CARD11 HERPUD1 TJP1 PTCH FSHR HTATIP2 TLR2 TPSG1 GPR64 BCL2 GPR75 TIMM13 TSPAN16 SGCB MMP24 SLC31A1 CD300C PRLHR ADCY7 CASR ICA1 GRIK1 GRIK2 GRIA4 SECTM1 DSCR2 GPR42 GNA14 CELSR1 KCNQ1 KCNJ5 KCNJ6 SREBF1 PRMT8 PSENEN FLT3 SLC7A10 P…
chr15q24	78	47	0.602564	7	0.0425545	0.85592	CLK3 ARIH1 CRABP1 LOXL1 CSPG4 MORF4L1 HCN4
REACTOME_APOPTOTIC_EXECUTION_PHASE	48	47	0.979167	7	0.0425545	0.85592	GAS2 BMX HIST1H1C PAK2 TJP1 BIRC2 OCLN
V$IRF_Q6	177	167	0.943503	18	0.0425821	0.85592	TWIST1 MEIS2 DAPP1 FCGR2B NLGN2 BCOR PTMA EREG PTPRO CCND1 IFI35 PRKACA HPCAL1 SYNE2 PITX2 C9orf150 PCDHGC3 CCNT2
V$PIT1_Q6	185	167	0.902703	18	0.0425821	0.85592	PCDHGB7 TWIST1 MEIS2 CCIN KRT9 POU2F1 CCND1 ACVR1 GNAO1 NEUROG1 SERTAD4 NDNL2 HPN ITGA8 PITX2 EPHA7 ENTPD1 EYA1
REGULATION_OF_METABOLIC_PROCESS	780	729	0.934615	63	0.0427448	0.85592	IGFBP3 ZNF282 PLAGL1 OXER1 ZNF35 PITX2 GLMN ID4 EGLN2 RYBP LMX1B FAF1 LIMD1 GSCL NALP12 ZNF202 MEIS2 SLA/LP TIAL1 BCOR TGIF ZNF157 NOTCH4 CARD11 NPC2 SMAD2 NPAS2 HTATIP2 CCND1 ZNF593 GLIS2 ENG CXCL12 SNAI2 ID1 RUNX2 TWIST1 CRSP9 GATA4 EREG TCF19 CCND2 THRAP3 TCF2 TCF3 BMP4 IL29 SREBF1 TP73 NFE2 NFATC3 NEUROG1 MLLT6 POU2F1 EIF3S8 ACVR1 DMBX1 CDKN2A CDKN1A POU4F2 CDKN2B CDC42EP5 CDK2
MORF_MAGEA8	253	226	0.893281	23	0.0428892	0.85592	PCDHGB7 ZNF202 MAGEA8 COL19A1 GPR18 COQ7 CXCL5 LPPR4 CAMK4 ZNF157 GRIK1 GUCY2F IL16 NPAS2 FSHR EYA1 CDH8 LOR OR2B6 ABCC8 PSD AQP7 T
MORF_CAMK4	283	250	0.883392	25	0.0429443	0.85592	ZNF202 MAGEA8 COL19A1 IVL GPR18 COQ7 CXCL5 LPPR4 CAMK4 ZNF157 GRIK1 GUCY2F RUNX2 IL16 NPAS2 FSHR CDH8 CCIN ZNF134 LOR OR2B6 ABCC8 PSD AQP7 T
SYSTEM_PROCESS	558	511	0.915771	46	0.0432297	0.85592	SYN3 ELN EFEMP1 ARR3 ENG SST KCNE1L COL11A1 CXCL12 ATP6V1B1 GRIK1 GRIK2 AKAP5 MYO3A GUCY1A3 GUCY2F OPRL1 PITPNA EYA1 CORIN GLRA1 GLRB HOXB2 OAT GNAS GNAO1 GRM7 MYL9 GRM1 COL18A1 KCNQ1 PTGS2 NFE2 MTNR1B ACTC SLMAP NPR2 VAX2 FXN HCN4 TIMM13 CHRNE PAX3 SCNN1B AQP7 CKMT2
V$GATA1_04	195	179	0.917949	19	0.0433474	0.85592	FZD4 NFE2 MYO1C RALGPS2 KLF1 GPX5 WNT6 PITX2 TWIST1 MAP4K3 TCF21 HAMP APOBEC2 SEMA4D TFR2 POU4F2 SCUBE3 ENO2 EPB42
TCTCTCC,MIR-185	102	78	0.764706	10	0.0434775	0.85592	NFATC3 GAP43 ST7L ADAMTS19 HCN4 WARS PCDHAC2 TJP1 PRX APP
MORF_JAG1	87	78	0.896552	10	0.0434775	0.85592	ARC COL18A1 GRIK5 DAPK2 ECE1 AQP7 BCL2 PRKACA HOXD4 ATP6V1B1
module_165	78	78	1	10	0.0434775	0.85592	SEMA4D RPA1 FOXG1B SECTM1 PTGS2 FLT3 HSPA6 06-Sep PLEK DEFB1
module_342	200	191	0.955	20	0.0439194	0.857514	PTGFRN IGFBP1 SORBS1 NEK3 FBLIM1 GPX3 WFDC2 SH2D4A NEBL SLC9A3R1 FGG OCLN MYL9 CDKN2A RAB25 CDKN1A MOSC1 PSG5 BMP4 LRRC4
MORF_RAD51L3	374	336	0.898396	32	0.0439255	0.857514	ZNF202 COL19A1 MAGEA8 IVL ATP8A2 GPR18 COQ7 CXCL5 LPPR4 CAMK4 ZNF157 NOTCH4 GRIK1 GUCY2F RUNX2 IL16 NPAS2 FSHR EYA1 LRP6 CDH8 EDN3 ZNF134 RBBP7 LOR HOXD4 GRIK5 OR2B6 ABCC8 PSD AQP7 T
PHOSPHORYLATION	298	275	0.922819	27	0.0443139	0.857514	NALP12 RIPK4 STK38 IGFBP3 WNK2 CAMK4 MAPK15 MYO3A MAP4K3 GLMN EREG CCND1 ACVR1 CCND2 PAK2 DYRK1A INSR DAPK2 BMX CDKN2A CDKN1A CDKN2B PRPF4B EPHA5 BMP4 UHMK1 IL29
V$ARP1_01	125	111	0.888	13	0.0445793	0.857514	MLLT6 ZFX ARR3 NFE2 HOXD4 SORBS1 ASB12 PMF1 ATP2C1 DLX5 AQP7 SERPINC1 B3GALT2
module_188	137	111	0.810219	13	0.0445793	0.857514	MX1 COL19A1 FCGR2B PTPRO BCL2 CACNG4 OSBPL10 C1orf163 ABCC5 ZNF395 FCRL2 BMX USP2
V$NKX62_Q2	188	168	0.893617	18	0.0447276	0.857514	TWIST1 STK38 ARTN C1QTNF3 NLGN2 PGR COL11A2 LRRTM3 SERTAD4 WNT3A FGF19 DAB1 BMX SCUBE3 SOX14 NPAS2 EYA1 IRX4
MORF_IL4	186	168	0.903226	18	0.0447276	0.857514	ZNF202 CDH8 MAGEA8 COL19A1 CCIN EDN3 ATP8A2 LPPR4 CAMK4 ZNF157 GRIK1 RAC3 OR2B6 PSD NPAS2 FSHR T SFRP4
GNF2_MLF1	83	68	0.819277	9	0.0452859	0.857514	CCIN ROPN1 SPAG6 HRASLS NME5 AKAP4 CSPG4 DPEP3 ODF2
MORF_SUPT3H	321	288	0.897196	28	0.0456794	0.857514	PCDHGB7 ZNF202 MAGEA8 COL19A1 GPR18 COQ7 CXCL5 LPPR4 CAMK4 ZNF157 GRIK1 GUCY2F RUNX2 IL16 NPAS2 FSHR EYA1 CDH8 ZNF134 RBBP7 LOR SOX11 OR2B6 ABCC8 PSD AQP7 T SFRP4
FINETTI_BREAST_CANCERS_KINOME_GRAY	13	12	0.923077	3	0.0460721	0.857514	MAP4K3 DYRK1A PRPF4B
LOPEZ_MESOTHELIOMA_SURVIVAL_OVERALL_DN	15	12	0.8	3	0.0460721	0.857514	CCND1 TUBB3 COL5A1
BIOCARTA_PLATELETAPP_PATHWAY	14	12	0.857143	3	0.0460721	0.857514	COL4A2 APP PLAT
REACTOME_IONOTROPIC_ACTIVITY_OF_KAINATE_RECEPTORS	12	12	1	3	0.0460721	0.857514	GRIK1 GRIK5 GRIK2
SA_REG_CASCADE_OF_CYCLIN_EXPR	13	12	0.923077	3	0.0460721	0.857514	CCND1 CDK2 CDKN2A
SYNAPSE_PART	13	12	0.923077	3	0.0460721	0.857514	GRM7 MAGEE1 CAST1
HEIDENBLAD_AMPLICON_12P11_12_DN	21	20	0.952381	4	0.0462063	0.857514	ABCC8 TM7SF3 RPA1 CBR3
NGUYEN_NOTCH1_TARGETS_UP	21	20	0.952381	4	0.0462063	0.857514	ABCC8 LAMB2 RBP1 COL18A1
LIANG_SILENCED_BY_METHYLATION_UP	20	20	1	4	0.0462063	0.857514	ANXA8 CCND2 COX7A1 TIMP3
MORF_NOS2A	277	252	0.909747	25	0.0464683	0.857514	ZNF202 WT1 MAGEA8 COL19A1 IVL ATP8A2 GPR18 LPPR4 CAMK4 ZNF157 GRIK1 RUNX2 IL16 OPRL1 FSHR ZNF134 BCL2 HOXD4 GRIK5 OR2B6 ABCC8 DAPK2 PSD AQP7 T
V$POU3F2_01	83	79	0.951807	10	0.0468112	0.857514	TWIST1 GLRA1 SALL3 HOXD10 CCIN STAC2 PHF6 EPHA7 KCNK10 LRRTM3
V$TCF4_Q5	191	169	0.884817	18	0.0469494	0.857514	FERD3L EDN3 PRDM2 PROX1 PGAP1 ADAMTS19 KCNQ1DN LRRTM3 PAM SORBS1 COL18A1 PAX3 WNT6 SOX14 CBFA2T2 T EYA1 EYA2
KORKOLA_YOLK_SAC_TUMOR	49	48	0.979592	7	0.0469522	0.857514	PTPN13 VANGL1 VTN ERBB4 SOX17 METTL7A FOXA2
KIM_MYC_AMPLIFICATION_TARGETS_DN	66	48	0.727273	7	0.0469522	0.857514	C9orf93 NEBL SPAG6 ZNF83 TCF19 BCL2 ATP2B4
MORF_GMPS	49	48	0.979592	7	0.0469522	0.857514	TUFM RFC2 VBP1 CHERP CSPG6 NSDHL NDUFV2
CELL_SURFACE_RECEPTOR_LINKED_SIGNAL_TRANSDUCTION_GO_0007166	622	578	0.92926	51	0.0469721	0.857514	ENG SST PRLHR BIRC2 CXCL12 RLN3R1 ADCY7 CASR GRIK1 GRIK2 GRIA4 BAG1 ERBB2IP GUCY2F OPRL1 GPR42 LRP6 GLRA1 GLRB EREG CALCR GNAS PTPRT GRM7 GRM1 IL12RB2 INSR IL6ST DEFB1 NALP12 PSENEN FLT3 GAP43 PTN SORBS1 MC3R MTNR1A MTNR1B SMAD2 NPR2 PTCH FSHR P2RY4 MARCO EDNRB PEG10 ACVR1 GPR75 EFNB3 PSEN2 CDKN2B
TRANSCRIPTION_FACTOR_ACTIVITY	341	326	0.956012	31	0.0475663	0.860095	ZNF202 SIM1 TP73 NFE2 FOXL1 TGIF ZNF155 ZNF157 PHTF1 NEUROG1 ZNF35 KLF1 PITX2 NPAS2 HAND2 FOXG1B BATF ZNF197 POU2F1 TCF19 HAND1 LMX1B BNC1 TCF2 TCF3 DMBX1 PAX3 POU4F2 SOX14 GSCL SREBF1
V$GATA6_01	196	181	0.923469	19	0.0476085	0.860095	SPOP TIAL1 MYO1C TAB3 SORBS1 VSNL1 SYT7 PLAC1 RUNX2 PITX2 EYA1 LSAMP DCX C20orf3 TFR2 SRGAP1 POU4F2 SCUBE3 ENO2
KEGG_GLYCINE_SERINE_AND_THREONINE_METABOLISM	31	29	0.935484	5	0.0476141	0.860095	AGXT2 BHMT AGXT CHDH PIPOX
JAZAG_TGFB1_SIGNALING_VIA_SMAD4_UP	104	101	0.971154	12	0.0476613	0.860095	PEG3 PTMA GATA4 IFI35 EDG4 HCN4 CCRK SATB1 SLC23A1 CELSR3 ACTB NOSIP
GRUETZMANN_PANCREATIC_CANCER_DN	196	193	0.984694	20	0.0480728	0.865035	MXI1 MT1X SSFA2 MEST CXCL12 ICA1 ANXA4 HERPUD1 GPX3 RBP1 CTNND2 LOXL1 CCND2 GJB1 CDO1 INSR PSEN2 PEX6 IL6ST H19
REGULATION_OF_MULTICELLULAR_ORGANISMAL_PROCESS	150	135	0.9	15	0.0484818	0.869902	GLRA1 SIRPB2 GLMN KCNE1L EREG ACVR1 CARD11 MYL9 GRIK1 GRIK2 APOBEC3G KCNQ1 ACTC BMP4 IL29
V$TTF1_Q6	201	182	0.905473	19	0.0498478	0.891864	SLC38A3 GPR27 MXI1 LRRTM3 HPCAL1 ICA1 PCSK1 COL5A3 TWIST1 ARX PTPRT CDX4 B3GAT3 GRIK5 DUSP14 PCDHAC2 SOX14 PCDHGC3 BMP4
V$NF1_Q6	213	194	0.910798	20	0.0502519	0.893462	SLC38A3 LAMB2 TMEM22 NFATC3 RALGPS2 COL11A2 PIPOX B3GALT2 FERD3L RBP5 LOXL1 ACVR1 GDPD2 PAX3 ALDOC GOT1 HRASLS C10orf26 PCDHGC3 CBFA2T2
CAATGCA,MIR-33	85	80	0.941176	10	0.0503127	0.893462	PTGFRN SALL3 CALML4 ICA1 MEIS2 SOX11 OLFM1 SLITRK3 MORF4L1 B3GALT2
HELLER_HDAC_TARGETS_SILENCED_BY_METHYLATION_UP	403	365	0.905707	34	0.0503639	0.893462	IGFBP3 LAMP3 PFN2 RAI2 SSX2 ID1 DDAH2 HIST1H1C HIST3H3 SPAG6 OAT H2AFB3 WDR7 HBA1 HBA2 G6PD MT1E MAGEB2 TIMP3 MT1X MAGEA3 SORBS1 TUBB3 TFPI2 SMPD3 DPEP3 SEPP1 ADARB1 PEG10 SH3BGR ALDOC SERPINE2 CDKN1A ALPP
SANA_RESPONSE_TO_IFNG_UP	68	59	0.867647	8	0.0507401	0.895401	VAMP5 MX1 WARS APOL1 RAC3 CEACAM1 IFI35 NOD27
WONG_ENDMETRIUM_CANCER_DN	42	39	0.928571	6	0.0510004	0.895401	EDNRB WT1 COX7A1 EMILIN1 OLFM1 SFRP4
AMINE_TRANSMEMBRANE_TRANSPORTER_ACTIVITY	41	39	0.95122	6	0.0510004	0.895401	SLC44A2 SLC38A3 SLC7A10 SLC22A3 SLC7A6 SLC18A3
REGULATION_OF_GENE_EXPRESSION	661	620	0.937973	54	0.0510436	0.895401	HRK ENG ZNF282 DMAP1 SNAI2 PLAGL1 ZNF35 ID1 RUNX2 PITX2 TWIST1 CRSP9 GLMN ID4 GATA4 EREG TCF19 RYBP LMX1B THRAP3 TCF2 TCF3 BNIP3 LIMD1 GSCL IL29 SREBF1 NALP12 ZNF202 MEIS2 TP73 SLA/LP TIAL1 NFE2 BCOR NFATC3 TGIF ZNF157 NOTCH4 CARD11 DIRAS3 NEUROG1 SMAD2 NPAS2 HTATIP2 MLLT6 POU2F1 EIF3S8 ACVR1 ZNF593 DMBX1 CDKN2A POU4F2 GLIS2
SNACANNNYSYAGA_UNKNOWN	57	49	0.859649	7	0.0516295	0.899921	RARA INVS MDH1 FERD3L TIAL1 ZNF180 HKR1
EMBRYONIC_DEVELOPMENT	57	49	0.859649	7	0.0516295	0.899921	NOTCH4 SMAD2 NPM2 PTCH T EYA2 CELSR1
CTTTGT_V$LEF1_Q2	1495	1348	0.901672	109	0.0518285	0.899921	SPOP ADAM19 DUSP15 TAL1 EIF2C2 HPCAL1 SALL3 HOXD10 ABCC5 GDAP1L1 ERBB2IP PCSK1 PIPOX GUCY2F PITX2 EYA1 B3GALT2 LRP6 CAB39L EGLN2 HOXB2 PTPRO RYBP DCX CALCR HOXD4 PTPRT GJB1 GDPD2 DHX40 GSS C10orf26 PCDHAC2 T PTGFRN C1QTNF1 MEIS2 TIAL1 MXI1 PTMA TAB3 WNT3A NPC2 HERPUD1 SMPD3 SMAD2 COL5A3 CHAD ANKMY2 ARIH1 SEMA3F RBMS1 TCAP GANAB CCND1 KCNK10 RCN2 TF SOX11 SH3BGR SEMA5B SOX14 APP NOSIP ESM1 PFN2 CO…
WGTTNNNNNAAA_UNKNOWN	425	391	0.92	36	0.051883	0.899921	GPR18 CXorf23 BIRC2 EIF2C2 HPCAL1 HOXD10 ATP2C1 PCSK1 PITX2 EYA1 HAND2 NRXN3 RYBP ODF2 THRAP3 EPHB1 DHX40 ADAMTS6 C10orf26 SCUBE3 BMP4 STK38 MEIS2 TIAL1 MXI1 CBX3 BCOR SYNE2 C14orf49 NPAS2 RBBP7 CYGB PCDH11Y GALNT4 CDKN1A LRRC4
V$CP2_01	198	183	0.924242	19	0.052161	0.899921	LAMB2 ESM1 BCOR COL11A2 DAB1 DHH C10orf119 CDK5R2 COL1A1 NLGN2 GNAS GRM7 GPD1 PAK2 EFEMP2 HR SATB1 SCUBE3 FOXA2
MORF_IFNA1	200	183	0.915	19	0.052161	0.899921	ZNF202 MAGEA8 COL19A1 GPR18 COQ7 CXCL5 LPPR4 CAMK4 ZNF157 GRIK1 GUCY2F NPAS2 FSHR EYA1 CDH8 RBBP7 OR2B6 PSD T
POOLA_INVASIVE_BREAST_CANCER_DN	134	125	0.932836	14	0.0523211	0.900209	WFDC2 DKK3 EDN3 EREG PTN CELSR1 MATN2 PLAT TF ERBB4 FRMD4A ECE1 KLK10 PEX6
POSITIVE_REGULATION_OF_PROTEIN_METABOLIC_PROCESS	74	70	0.945946	9	0.0529212	0.908046	GLMN EGLN2 EREG CCND1 CDC42EP5 BMP4 IL29 CCND2 FAF1
TARTE_PLASMA_CELL_VS_PLASMABLAST_UP	391	367	0.938619	34	0.0536217	0.909923	APOC1 GPR18 PFN2 COL11A1 CXCL12 HOXD10 ITGA8 GPX3 CXADR ITGA2B CTSL HOXB2 RPS2 IDUA KCNQ1 ENO2 BMP4 HOXB13 TIMP3 MYO1C ELA2 TGIF ZNF157 NOTCH4 HERPUD1 ACTC ACTB TJP1 MX1 COL1A1 CHERP PAM SATB1 CDH15
RODWELL_AGING_KIDNEY_NO_BLOOD_UP	149	137	0.919463	15	0.0539132	0.909923	WFDC2 RBP1 COL5A1 DKK3 MOXD1 COL1A1 RAD54L LOXL1 OCLN PAM VSNL1 B3GAT3 CDO1 SERPINE2 FER1L3
E2FA-Bildpathway	150	137	0.913333	15	0.0539132	0.909923	ALDH5A1 BCOR CDKN2A ENO2 ENTPD1 GLRB GNAS GPR27 IL1B INSR PEG10 RPA1 SH3BGR SLC9A3R1 SREBF1
WEIGEL_OXIDATIVE_STRESS_RESPONSE	30	30	1	5	0.0539928	0.909923	BNIP3 ZNF91 ID1 GNAS APP
REACTOME_AMINO_ACID_TRANSPORT_ACROSS_THE_PLASMA_MEMBRANE	31	30	0.967742	5	0.0539928	0.909923	SLC38A3 SLC7A10 SLC6A15 SLC7A3 SLC7A6
VALK_AML_CLUSTER_8	24	21	0.875	4	0.0540448	0.909923	BCAM ANK1 TAL1 MXI1
KEGG_GLYCOSAMINOGLYCAN_BIOSYNTHESIS_HEPARAN_SULFATE	26	21	0.807692	4	0.0540448	0.909923	NDST3 B3GAT3 HS3ST2 NDST4
COLDREN_GEFITINIB_RESISTANCE_DN	227	184	0.810573	19	0.0545491	0.915412	TMEM54 RIPK4 EVA1 DAPP1 KIAA1946 AIG1 ZNF91 RAB38 SPINT1 PDE5A SAMD12 CENTD1 PEG10 ZNF600 GNAS OCLN RAB25 EPHA1 C1orf172
module_176	227	220	0.969163	22	0.0548915	0.915412	HRK GAP43 AGXT CASR GRIK1 OLFM1 TFPI2 GPX3 EYA2 WFDC2 SEPP1 PTPRO GJB1 TF COX7A1 EPHB1 SOX9 EFNA5 CEACAM1 UGT1A6 LAMA3 DEFB1
RIGGINS_TAMOXIFEN_RESISTANCE_UP	65	60	0.923077	8	0.0551372	0.915412	HIST1H1C IGFBP3 BAG1 NDST4 PFN2 SLC9A3R1 GATA4 PPGB
VANTVEER_BREAST_CANCER_ESR1_UP	142	126	0.887324	14	0.0552688	0.915412	CHAD HDAC11 LAMB2 SLC9A3R1 BCL2 KIAA1018 CELSR1 PTPRT RARA BAG1 ERBB4 NPDC1 IL6ST SREBF1
MORF_MAP2K7	179	161	0.899441	17	0.0560075	0.915412	ZNF202 CDH8 COL19A1 MAGEA8 ATP8A2 RBBP7 LPPR4 CAMK4 ZNF157 GRIK1 SOX11 OR2B6 PSD NPAS2 FSHR T SFRP4
GUTIERREZ_CHRONIC_LYMPHOCYTIC_LEUKEMIA_DN	56	50	0.892857	7	0.0565898	0.915412	WARS NEK3 APOBEC3G DNMBP PTPRO NOSIP CELSR1
CAGGTA_V$AREB6_01	590	534	0.905085	47	0.0566198	0.915412	EFEMP1 KCNE1L OTOP3 ADAMTS15 LRRTM3 LOXL4 RARA VSNL1 PLAGL1 ERBB2IP PITX2 DHH HIST1H1C NUP54 CCIN FERD3L ID4 NRXN3 DCX HOXD4 GDPD2 EPHA7 BMP4 EPB42 PTGFRN NFE2 GAP43 PTN PROX1 ST7L ADAMTS19 OSBPL11 NEUROG1 ZNF395 USP2 MLLT6 ANKMY2 SEMA3F PAFAH1B3 PRKACA MSI1 HCN4 ZNF593 SRGAP1 PSD LAMA3 NOSIP
AAAGGGA,MIR-204,MIR-211	195	173	0.887179	18	0.056624	0.915412	ZNF335 SPOP ZNF282 TRPC5 SERINC3 NEUROG1 CPNE8 RUNX2 DHH PRDM2 BCL2 GRM1 SOX11 DYRK1A EFNB3 CELSR3 EPHA7 CCNT2
TONKS_TARGETS_OF_RUNX1_RUNX1T1_FUSION_SUSTAINED_IN_GRANULOCYTE_UP	15	13	0.866667	3	0.0568816	0.915412	ID1 CRHBP GUCY1A3
NIKOLSKY_BREAST_CANCER_21Q22_AMPLICON	16	13	0.8125	3	0.0568816	0.915412	C21orf56 ADARB1 COL18A1
MUELLER_COMMON_TARGETS_OF_AML_FUSIONS_UP	14	13	0.928571	3	0.0568816	0.915412	PAFAH1B3 ARF5 TCF3
REACTOME_CLASS_C3_METABOTROPIC_GLUTAMATE_PHEROMONE_RECEPTORS	15	13	0.866667	3	0.0568816	0.915412	GRM7 CASR GRM1
CORNIFIED_ENVELOPE	13	13	1	3	0.0568816	0.915412	LOR CNFN IVL
DYSTROPHIN_ASSOCIATED_GLYCOPROTEIN_COMPLEX	14	13	0.928571	3	0.0568816	0.915412	SGCB MAGEE1 SGCE
DENDRITE	16	13	0.8125	3	0.0568816	0.915412	CAMK2N1 BNIP3 MAGEE1
CELL_FATE_COMMITMENT	13	13	1	3	0.0568816	0.915412	NOTCH4 EYA2 SMAD2
HORMONE_BINDING	13	13	1	3	0.0568816	0.915412	CALCR ADIPOR2 INSR
BROWNE_HCMV_INFECTION_4HR_DN	249	221	0.88755	22	0.0571404	0.915412	HOXB13 SPOP DNMBP SLC6A15 OLIG2 MCC RUNX2 PROSC RALGPS1 CRSP9 ZNF135 NEBL LYZL6 PRDM2 ODF2 SOX1 B3GAT3 DYRK1A KCNQ1 SBF1 EPHA5 CCNT2
STRUCTURAL_MOLECULE_ACTIVITY	243	221	0.909465	22	0.0571404	0.915412	COMP IVL KRT9 KAL1 LAMC3 TFPI2 ACTC ACTB ANK1 KRTHA1 COL4A2 TCAP SORBS3 NEBL RPS2 LOR ODF2 MYL9 EFEMP2 KLHL3 RPL9 EPB42
module_13	501	471	0.94012	42	0.0581725	0.921695	COL19A1 HRK ST6GALNAC4 ATP6V1B1 C20orf161 OPRL1 GPX3 CYLN2 CHST3 ITGA2B ARTN KRTHA1 SLC9A3R2 CDK5R2 PTPRO LOR GJB1 GRIK5 PMF1 RASSF1 ABCC8 DAPK2 IVL TIMP3 ZNF157 ARC ESPL1 EPM2A ANK1 SEMA3F COL1A1 LYZL6 GTSE1 ARHGAP4 SLC18A3 CHRNE SEMA4D ALDOC PSD AQP7 TNFRSF10C PCDHGC3
REGULATION_OF_CELLULAR_METABOLIC_PROCESS	768	717	0.933594	61	0.058532	0.921695	IGFBP3 ENG ZNF282 CXCL12 SNAI2 PLAGL1 OXER1 ZNF35 ID1 RUNX2 PITX2 TWIST1 CRSP9 ID4 GLMN GATA4 EREG TCF19 RYBP LMX1B CCND2 THRAP3 TCF2 TCF3 LIMD1 GSCL BMP4 IL29 SREBF1 NALP12 ZNF202 MEIS2 TP73 SLA/LP TIAL1 NFE2 BCOR NFATC3 TGIF ZNF157 NOTCH4 CARD11 NEUROG1 NPC2 SMAD2 NPAS2 HTATIP2 MLLT6 POU2F1 CCND1 ACVR1 EIF3S8 ZNF593 DMBX1 CDKN2A CDKN1A POU4F2 CDKN2B CDC42EP5 CDK2 GLIS2
V$FOXO1_02	176	162	0.920455	17	0.05871	0.921695	MLLT6 SLC38A3 SEPP1 C1QTNF3 SH2D4A MEIS2 POU2F1 PROX1 GNAS GNAO1 SALL3 SERTAD4 HR CDKN1A PITX2 IL6ST IRX4
NEGATIVE_REGULATION_OF_CELLULAR_METABOLIC_PROCESS	252	234	0.928571	23	0.0591617	0.921695	NALP12 ZNF202 IGFBP3 MEIS2 BCOR TGIF ZNF157 SNAI2 ID1 SMAD2 RUNX2 TWIST1 ID4 POU2F1 EREG RYBP ZNF593 DMBX1 CDKN2A CDKN1A POU4F2 CDKN2B GLIS2
V$GATA1_03	193	174	0.901554	18	0.0592447	0.921695	FZD4 MEIS2 NFE2 MYO1C KCND1 RALGPS2 SP6 PITX2 TWIST1 GATA4 IGF2AS HAMP GRM1 SERTAD4 TFR2 POU4F2 SCUBE3 ENO2
V$MTF1_Q4	194	174	0.896907	18	0.0592447	0.921695	MT1E TIAL1 STAC2 VSNL1 SLC30A2 CADPS SYT12 MLLT6 ARTN ANKMY2 POU2F1 RBBP7 CALCR HCN4 EFNA5 HR EMILIN3 FOXA2
REGULATION_OF_TRANSCRIPTION	556	523	0.940647	46	0.05934	0.921695	ENG ZNF282 SNAI2 PLAGL1 ZNF35 ID1 RUNX2 PITX2 TWIST1 CRSP9 ID4 GATA4 EREG TCF19 RYBP LMX1B THRAP3 TCF2 TCF3 LIMD1 GSCL IL29 SREBF1 ZNF202 MEIS2 TP73 TIAL1 NFE2 BCOR NFATC3 TGIF ZNF157 NOTCH4 CARD11 NEUROG1 SMAD2 NPAS2 HTATIP2 MLLT6 POU2F1 ACVR1 ZNF593 DMBX1 CDKN2A POU4F2 GLIS2
V$CREBP1CJUN_01	202	186	0.920792	19	0.0595536	0.921695	ZNF335 SST SLC7A3 PDLIM3 ID1 MRRF PCSK1 PITX2 B3GALT2 ARIH1 PEG3 RBP5 ZNF593 CDX4 ZIM2 HS3ST2 RAB25 DNTTIP1 IRX4
V$NF1_Q6_01	207	186	0.898551	19	0.0595536	0.921695	LAMB2 TMEM22 PTMA NFATC3 RALGPS2 COL11A2 NR1H3 PIPOX B3GALT2 LOXL1 ACVR1 GPD1 GDPD2 PAX3 ALDOC DUSP14 SOX14 PCDHGC3 CBFA2T2
module_47	216	210	0.972222	21	0.0596308	0.921695	IGFBP3 MOXD1 TM7SF3 TIMP3 PTN ST7L CXCL12 PLAGL1 SGCE SEPP1 COL4A2 PECAM1 DKK3 COL1A1 LOXL1 MYL9 COL18A1 MXRA5 CDKN1A ENPEP PSG5
HYDROLASE_ACTIVITY_ACTING_ON_ACID_ANHYDRIDES	224	210	0.9375	21	0.0596308	0.921695	ARL1 NUDT2 DIRAS3 ATP2C1 MYO3A RABL2B RRAGC RAB9A ABCD4 GNA14 ACYP2 GNAS GNAO1 ATP2B4 RAB22A ARF5 RAC3 RAB5C RAB4A PEX6 NUDT4
BROWNE_HCMV_INFECTION_24HR_UP	148	139	0.939189	15	0.0597506	0.921695	CXADR DBC1 AK3L1 GPR64 POU2F1 GPR18 ADARB1 PLEK MSI1 OCLN EIF2C2 PAK2 OLFM1 RAB5C CDK2
V$ATF_B	149	139	0.932886	15	0.0597506	0.921695	PEG3 SST RBP5 TRAPPC1 PDLIM3 ZNF593 CDX4 ZIM2 HS3ST2 ID1 AGPAT4 RAB25 DNTTIP1 PITX2 IRX4
module_164	61	61	1	8	0.05977	0.921695	WFDC2 ANXA4 TFPI2 TIMP3 CDKN2A CDKN1A PTN SERPINC1
DACOSTA_LOW_DOSE_UV_RESPONSE_VIA_ERCC3_XPCS_DN	6	6	1	2	0.0601744	0.921695	ID1 ACTB
BOQUEST_STEM_CELL_DN	8	6	0.75	2	0.0601744	0.921695	SEMA3F MCF2L
SHARMA_PILOCYTIC_ASTROCYTOMA_LOCATION_DN	7	6	0.857143	2	0.0601744	0.921695	PAX3 FLJ32447
ZAIDI_OSTEOBLAST_TRANSCRIPTION_FACTORS	6	6	1	2	0.0601744	0.921695	RUNX2 DLX5
NEWMAN_ERCC6_TARGETS_DN	38	31	0.815789	5	0.0608421	0.921884	CDKN1A SCUBE3 URB PSG5 COL11A1
RADAEVA_RESPONSE_TO_IFNA1_UP	32	31	0.96875	5	0.0608421	0.921884	MX1 IFI35 IL12RB2 BCL2 RFC2
V$HMX1_01	36	31	0.861111	5	0.0608421	0.921884	BCL2L2 ID1 IRX4 PTPRT SMAD2
ZHU_CMV_ALL_DN	72	72	1	9	0.0613512	0.921884	PTPN13 CRHBP EFEMP1 LAMB2 TIMP3 ENG CCND1 BCL2 BMP4
VART_KSHV_INFECTION_ANGIOGENIC_MARKERS_DN	141	128	0.907801	14	0.0615002	0.921884	LAMA5 TIMP3 EREG CXCL5 PTN DLL3 EFNA5 ID1 CEACAM1 PLXDC1 EPHA1 EPHA5 EPHA7 HAND2
TGACGTCA_V$ATF3_Q6	179	163	0.910615	17	0.061501	0.921884	ZNF335 ARIH1 PEG3 SST RBP5 PDLIM3 ZNF593 CDX4 ZIM2 HS3ST2 ID1 MRRF PCSK1 RAB25 DNTTIP1 PITX2 IRX4
MISSIAGLIA_REGULATED_BY_METHYLATION_UP	99	94	0.949495	11	0.0616003	0.921884	BECN1 WFDC2 IGFBP3 PTGS2 SPINT1 COL1A1 RAB9A PLAT TFPI2 CDKN1A IL1B
MORF_PTPRB	245	223	0.910204	22	0.0618318	0.921884	ZNF202 MAGEA8 COL19A1 HRK GPR18 COQ7 CXCL5 LPPR4 CAMK4 ZNF157 GRIK1 GUCY2F RUNX2 IL16 FSHR EYA1 ZNF134 LOR OR2B6 ABCC8 AQP7 T
GCM_GSTA4	58	51	0.87931	7	0.0618354	0.921884	RALGPS1 ERBB4 MGC35048 DCX LPPR4 ZA20D2 MSI1
V$CREBP1_Q2	189	175	0.925926	18	0.0619483	0.921884	SLC31A1 PEG3 CBX3 UBQLN2 GNAS PDLIM3 CCND2 THRAP3 GAK ICA1 ZIM2 HS3ST2 ID1 AGPAT4 PCSK1 USP2 PITX2 IRX4
V$FREAC3_01	194	175	0.902062	18	0.0619483	0.921884	SLC38A3 SIM1 MEIS2 EFEMP1 TIAL1 CXorf23 PLUNC NEUROG1 HERPUD1 AGPAT4 PCSK1 EYA1 ARTN POU2F1 DCX GNAO1 EFNA5 CDKN1A
V$POU3F2_02	204	175	0.857843	18	0.0619483	0.921884	BCOR SLC6A15 SALL3 NEUROG1 HOXD10 NEUROG2 SP6 EYA1 CXADR FERD3L POU2F1 GAS2 SLC18A3 SLC22A17 SOSTDC1 SATB1 EMILIN3 SCUBE3
MUSCLE_CELL_DIFFERENTIATION	22	22	1	4	0.0625546	0.924968	BMP4 EREG IGFBP3 GLMN
DI___TRI_VALENT_INORGANIC_CATION_TRANSMEMBRANE_TRANSPORTER_ACTIVITY	22	22	1	4	0.0625546	0.924968	FXN SLC31A1 ATP2C1 ATP2B4
REGULATION_OF_PROTEIN_MODIFICATION_PROCESS	44	41	0.931818	6	0.0625974	0.924968	NALP12 IGFBP3 CCND1 BMP4 IL29 CCND2
BROWNE_HCMV_INFECTION_24HR_DN	147	140	0.952381	15	0.0628247	0.926148	IGFBP3 DNMBP TIMP3 MEST ATP2B4 PTPN13 GRIK2 CXorf12 NR1H3 ANXA4 MXRA5 SGCB CDKN1A MTMR11 ACTB
ONDER_CDH1_TARGETS_2_DN	463	423	0.913607	38	0.0630735	0.927639	RIPK4 DAPP1 APOC1 TMEM22 SLC6A15 VSNL1 RAB38 CAMK2N1 RLN2 CXADR ARTN EREG EDG4 CCND2 OCLN CELSR1 FLJ21511 HS3ST2 CEACAM1 IL1B EPHA1 EVA1 IVL PTGS2 TIMP3 TFPI2 TLR2 SPINT1 SEMA3F CENTD1 ATP2B4 SOX9 RAB25 LAMA3 MOSC1 KLK10 AJAP1 IRX4
SIGNAL_TRANSDUCTION	1598	1483	0.928035	118	0.06411	0.940679	PPFIA1 BAG1 TRHDE BAK1 GUCY1A3 GUCY2F SIRPB2 FAF1 PTPRT GRM7 GRM1 RASSF1 INSR DAPK2 LIMD1 CDKL2 NUDT4 NALP12 WNK2 PTN SORBS1 PTCH FSHR TLR2 CRHBP RRAGC CRABP1 GPR75 SH3BP2 SFRP4 GPR27 ARR3 FCGR2B SST CXCL5 PRLHR PGR CAMK4 CXCL12 ADCY7 CASR GRIK1 GRIK2 ASIP GRIA4 SECTM1 DDAH2 GPR42 GNA14 MADCAM1 TP73 PSENEN FLT3 TRAF5 MC3R MTNR1A MTNR1B MCC MX1 MARCO PEG10 ACVR1 BRDG1 PSEN2 PIK4CB IGFBP1 ADIPOR2 B…
TURASHVILI_BREAST_LOBULAR_CARCINOMA_VS_DUCTAL_NORMAL_UP	67	62	0.925373	8	0.0646403	0.940818	COMP COL5A1 PLXDC1 MXRA5 COL1A1 HSPA6 ENPEP COL11A1
NEGATIVE_REGULATION_OF_TRANSCRIPTION	185	176	0.951351	18	0.0647355	0.940818	TWIST1 ZNF202 MEIS2 ID4 POU2F1 BCOR EREG RYBP TGIF ZNF157 ZNF593 SNAI2 DMBX1 ID1 SMAD2 RUNX2 POU4F2 GLIS2
ENZYME_LINKED_RECEPTOR_PROTEIN_SIGNALING_PATHWAY	139	129	0.928058	14	0.0647863	0.940818	FLT3 ENG EREG PTN PEG10 ACVR1 PTPRT SORBS1 ERBB2IP EFNB3 INSR GUCY2F SMAD2 CDKN2B
CELLULAR_HOMEOSTASIS	141	129	0.914894	14	0.0647863	0.940818	GLRA1 GCM2 P2RY4 EGLN2 FXN BCL2 CXCL12 CASR BAK1 TFR2 ATP2C1 BNIP3 OPRL1 APP
V$NFKB_Q6	201	188	0.935323	19	0.0648685	0.940818	PTGS2 TIAL1 BCOR TAL1 IER5 GRIK2 SYT7 SP6 GPR150 MLLT6 NLGN2 HOXB2 GATA4 RYBP PAFAH1B3 GNAO1 GJB1 ZNF593 SATB1
CATRRAGC_UNKNOWN	100	95	0.95	11	0.0655024	0.943125	BCOR NFATC3 COL11A1 COL11A2 HCN4 NEUROG1 HOXD10 EFNA5 ALDOC USP2 NUDT4
ROZANOV_MMP14_TARGETS_UP	266	249	0.93609	24	0.0656466	0.943125	STK38 EFEMP1 C19orf4 TIMP3 LHPP CSPG4 MATN2 NR1H3 CGNL1 HERPUD1 06-Sep TLR2 MX1 COL5A1 COL4A2 CCND2 C20orf3 COL18A1 EFEMP2 ALDOC MGC35048 DHX40 ENO2 PNKD
WANG_HCP_PROSTATE_CANCER	82	73	0.890244	9	0.0658695	0.943125	TWIST1 GLTSCR2 IGFBP3 B3GAT3 EFEMP2 CEACAM1 LAMP3 NEBL PPGB
AACTGAC,MIR-223	86	73	0.848837	9	0.0658695	0.943125	CALML4 SOX11 VNN1 OLFM1 C10orf26 06-Sep IL6ST RALGPS2 RCN2
NEGATIVE_REGULATION_OF_METABOLIC_PROCESS	255	237	0.929412	23	0.0662601	0.943125	NALP12 ZNF202 IGFBP3 MEIS2 BCOR TGIF ZNF157 SNAI2 ID1 SMAD2 RUNX2 TWIST1 ID4 POU2F1 EREG RYBP ZNF593 DMBX1 CDKN2A CDKN1A POU4F2 CDKN2B GLIS2
V$MZF1_01	182	165	0.906593	17	0.0673528	0.943125	HOXB13 MEIS2 MXI1 NLGN2 TCF21 SLITRK3 MSI1 GRM7 NR1H3 PCDH11Y HR SP6 AGPAT4 CPNE8 PADI1 FOXA2 ENTPD1
ONDER_CDH1_TARGETS_3_DN	54	52	0.962963	7	0.0673681	0.943125	SOX9 HS3ST2 IVL PTGS2 MOSC1 KLK10 IL1B
CCACACA,MIR-147	58	52	0.896552	7	0.0673681	0.943125	ANK1 C12orf47 ADIPOR2 NEUROG2 SEMA3F BCOR LIMD1
module_234	53	52	0.981132	7	0.0673681	0.943125	TWIST1 COMP SOX9 COL1A1 DLX5 BMP4 COL11A1
MORF_MAGEA9	409	362	0.885086	33	0.0674801	0.943125	COL19A1 GPR18 CXCL5 CAMK4 GRIK1 GUCY2F RUNX2 LRP6 ZNF134 LOR HOXD4 GRIK5 ABCC8 DAPK2 PDE4DIP T ZNF202 MAGEA8 IVL ATP8A2 COQ7 LPPR4 ZNF157 IL16 NPAS2 FSHR CDH8 EDN3 RBBP7 OR2B6 PSD AQP7 SFRP4
POSITIVE_REGULATION_OF_CELLULAR_PROCESS	645	593	0.91938	51	0.0675392	0.943125	HRK IGFBP3 SST NUDT2 CXCL5 BIRC2 GRIK2 PLAGL1 BAK1 SECTM1 ATP2C1 SIRPB2 GLMN SORBS3 GATA4 EREG CCND2 FAF1 DCC THRAP3 BNC1 TCF2 TCF3 IL12RB2 DAPK2 BNIP3 BMP4 IL29 NALP12 TP73 FLT3 TIAL1 TRAF5 PTN NOTCH4 SMAD2 NPM2 NPAS2 HTATIP2 TLR2 MX1 SLC44A2 TSPAN31 CCND1 ACVR1 CDKN2A CDKN1A CDKN2B CDC42EP5 GLIS2 CDK2
V$LYF1_01	204	189	0.926471	19	0.0676443	0.943125	STAC2 KCND1 RALGPS2 LRRTM3 SYNE2 ATP2C1 RNF152 PITX2 EYA1 RBP5 IGF2AS MSI1 GPD1 ALX4 FLJ45256 EFNB3 ENO2 BMP4 IRX4
V$OCT1_Q5_01	213	189	0.887324	19	0.0676443	0.943125	FZD4 PHF6 SLC6A15 VSNL1 NEUROG1 SP6 WNT6 EYA1 NRXN3 GNA14 BCL2 ARHGAP4 CDX4 SERTAD4 NDNL2 PCDH11Y CDK2 CBFA2T2 IRX4
MORF_MDM2	271	250	0.922509	24	0.0680574	0.943125	ZNF202 MAGEA8 COL19A1 IVL GPR18 COQ7 CXCL5 LPPR4 CAMK4 ZNF157 GRIK1 GUCY2F IL16 NPAS2 FSHR ZNF134 RBBP7 HOXD4 GRIK5 OR2B6 ABCC8 PSD AQP7 T
chr2q35	50	32	0.64	5	0.0681601	0.943125	PAX3 CDK5R2 PTMA WNT6 VIL1
GNATENKO_PLATELET_SIGNATURE	36	32	0.888889	5	0.0681601	0.943125	PTMA ITGA2B ACTB GNAS MRCL3
TCTAGAG,MIR-517	37	32	0.864865	5	0.0681601	0.943125	TWIST1 HOXB13 ARIH1 DCX BCL2L2
MARKS_HDAC_TARGETS_DN	14	14	1	3	0.0687692	0.943125	CCND1 BCL2 IL1B
REACTOME_SIGNALING_BY_NOTCH	16	14	0.875	3	0.0687692	0.943125	NOTCH4 PSENEN PSEN2
module_571	15	14	0.933333	3	0.0687692	0.943125	BHMT GPR18 EPHB1
CELL_MATRIX_JUNCTION	16	14	0.875	3	0.0687692	0.943125	SORBS3 ERBB2IP SORBS1
PROTEIN_TETRAMERIZATION	14	14	1	3	0.0687692	0.943125	ALDH5A1 GPX3 INSR
PEROXISOME_ORGANIZATION_AND_BIOGENESIS	15	14	0.933333	3	0.0687692	0.943125	PEX6 PEX12 AGXT
KERATINOCYTE_DIFFERENTIATION	15	14	0.933333	3	0.0687692	0.943125	LOR IVL EREG
GRAHAM_CML_QUIESCENT_VS_NORMAL_QUIESCENT_DN	45	42	0.933333	6	0.0689322	0.943125	EVA1 CRHBP HLF VNN1 APP GUCY1A3
HANN_RESISTANCE_TO_BCL2_INHIBITOR_DN	46	42	0.913043	6	0.0689322	0.943125	PAM POU4F2 METTL7A POMC FOXA2 TRIB3
KEGG_MELANOGENESIS	102	96	0.941176	11	0.0695614	0.949665	FZD4 POMC EDNRB CREB3L3 PRKACA GNAS GNAO1 ADCY7 ASIP WNT3A WNT6
AAGCACT,MIR-520F	201	154	0.766169	16	0.0700085	0.953695	MMP24 ZNF180 RALGPS2 DDHD1 CAMK2N1 CNOT6 WDR37 EDNRB CCND1 SLITRK3 RAB22A CCND2 LASS3 IL6ST UHMK1 APP
module_49	258	202	0.782946	20	0.0702594	0.955041	RIPK4 GAP43 TRAPPC1 ZNF282 KCNQ1DN SLC7A10 ESPL1 SSU72 NEIL3 VAMP5 RLN2 ACBD6 GNA14 C2orf17 DMRT3 UPB1 PSD2 B3GAT3 HS3ST2 NPDC1
PEREZ_TP53_AND_TP63_TARGETS	198	166	0.838384	17	0.0704151	0.955091	IGFBP3 MOXD1 BCOR CGNL1 MX1 ARX SEPP1 HUNK ID4 ZNF600 PGAP1 SEMA4D COL18A1 HR MXRA5 INSR GLIS2
ATAGGAA,MIR-202	88	74	0.840909	9	0.0705921	0.955428	ERBB2IP HOXB2 HLF CNOT6 BCL2 ACVR1 PGAP1 ATP2B4 RAB22A
WANG_BARRETTS_ESOPHAGUS_AND_ESOPHAGUS_CANCER_UP	25	23	0.92	4	0.0717239	0.96658	GJB1 TNFRSF10C COL4A2 INSR
LOPES_METHYLATED_IN_COLON_CANCER_UP	23	23	1	4	0.0717239	0.96658	CDKN2A TNFRSF10C CCND2 MT1A
GCACTTT,MIR-17-5P,MIR-20A,MIR-106A,MIR-106B,MIR-20B,MIR-519D	516	428	0.829457	38	0.0722966	0.972212	MMP24 PFN2 PHF6 TAL1 SSFA2 ST6GALNAC3 NEUROG2 DDHD1 CAMK2N1 CNOT6 LAPTM4A EREG PTPRO HLF CCND2 GRM7 ALX4 DYRK1A PCDHAC2 EPHA5 EPHA7 PTGFRN VANGL1 STK38 NEUROG1 NPAS2 WDR37 RBBP7 CCND1 BCL2L2 SLITRK3 MORF4L1 RAB22A FRMD4A PSD CDKN1A APP CCNT2
KEGG_WNT_SIGNALING_PATHWAY	151	143	0.94702	15	0.0726811	0.972928	LRP6 PPP3R2 VANGL1 FZD4 SOX17 NFATC3 SKP1A CCND1 PRKACA CCND2 WNT3A RAC3 SMAD2 WNT6 SFRP4
module_48	303	252	0.831683	24	0.0730617	0.972928	NALP12 HOXB13 LPPR4 AKAP4 HPCAL1 GRIK2 LOC119710 PCDHB15 VAMP5 GCM2 INVS RBMS1 ROBO4 ANKRD26 PDE5A RPS2 ACYP2 VIL1 SOX1 ASB12 CELSR3 CDKN2B KLHL3 AJAP1
CAGNYGKNAAA_UNKNOWN	54	53	0.981481	7	0.0731885	0.972928	CACNA2D2 PLAC1 HOXB2 EMILIN3 PITX2 PRKACA CBFA2T2
RGTTAMWNATT_V$HNF1_01	57	53	0.929825	7	0.0731885	0.972928	HGFAC IGFBP1 RBMS1 SLC23A1 UGT1A6 NPAS2 HOXD4
REGULATION_OF_BINDING	58	53	0.913793	7	0.0731885	0.972928	CARD11 BAK1 PRMT8 ID1 SMAD2 CDKN2A BCL2
CACCAGC,MIR-138	181	155	0.856354	16	0.0732794	0.972928	MLLT6 CLK3 RALGPS1 KCNH7 CORIN ANK1 RELN PFN2 NEBL UNC5A MSI1 RARA EFNB3 FRMD4A PRPF4B CBFA2T2
V$HNF6_Q6	189	167	0.883598	17	0.0735695	0.974719	TWIST1 DBC1 POU2F1 ESM1 CBX3 PFN2 SST GNAO1 RAI2 CCND2 GRIK2 NEUROG1 HOXD10 PAX3 NDST4 AGPAT4 POU4F2
DAVICIONI_TARGETS_OF_PAX_FOXO1_FUSIONS_UP	252	240	0.952381	23	0.0739288	0.976799	ADAM19 TGIF HPCAL1 SNAI2 PLAT ZNF395 CAMK2N1 06-Sep EYA1 ANK1 COL5A1 NEBL DCX CCND2 ARF5 COL18A1 SATB1 SERPINE2 PSEN2 C10orf26 BMP4 FER1L3 PPGB
GOZGIT_ESR1_TARGETS_UP	148	120	0.810811	13	0.0740376	0.976799	IGFBP3 PECAM1 TCF19 PEG10 AGXT VTN NR1H3 RNF144 MOSC1 06-Sep ALPP SGCE DEPDC1
CHEMNITZ_RESPONSE_TO_PROSTAGLANDIN_E2_DN	375	290	0.773333	27	0.0748791	0.979215	RELN TM7SF3 OSBPL10 DIRAS3 AKAP5 PITPNA CHDH WFDC2 CXADR GIPC2 C14orf105 RSHL2 C6orf68 ID4 EDNRB NRXN3 SPAG6 CCND2 OCLN SOSTDC1 IL12RB2 SGCB CDKN1A TNFRSF10C FUT3 EPHA1 C1orf172
chr20q11	136	86	0.632353	10	0.0749701	0.979215	MMP24 ZNF335 DUSP15 PLUNC MYL9 ASIP ID1 SLC32A1 GSS CBFA2T2
KEGG_DILATED_CARDIOMYOPATHY	92	86	0.934783	10	0.0749701	0.979215	ADCY7 ITGA2B CACNA2D2 ACTC SGCB ITGA8 ACTB CACNG4 PRKACA GNAS
KINASE_BINDING	70	64	0.914286	8	0.0750991	0.979215	AKAP5 TRIB3 INSR CAMK2N1 CDKN2A CDKN2B AKAP4 FAF1
ANATOMICAL_STRUCTURE_MORPHOGENESIS	374	353	0.94385	32	0.0751195	0.979215	EVA1 ELN COMP THBS4 ENG KAL1 PROX1 NOTCH4 CASR PLAC1 SMAD2 PITX2 PTCH HTATIP2 COL5A3 EYA1 EYA2 TWIST1 CORIN ANK1 COL4A2 DKK3 GLMN NRXN3 ROBO4 EREG CELSR1 COL18A1 PAX3 RAC3 GSCL CDC42EP5
V$HEN1_02	145	132	0.910345	14	0.0753397	0.979215	SPAG6 C21orf56 LOXL1 BCL2L2 PRKACA DLL3 OSBPL10 KCNQ1DN SLC22A17 LOXL4 HYAL2 SOX14 CDK2 BMP4
module_55	811	782	0.964242	65	0.0755539	0.979215	IGFBP1 IGFBP3 APOC1 ADAM19 PLAT HPN SGCE ITGA2B KRTHA1 SLC9A3R1 HOXB2 PTPRO OCLN GJB1 COL18A1 GRIK5 DAPK2 T DEFB1 IVL LAMB2 TIMP3 PTN BCAM SEPP1 RBP1 APOL1 PEG3 CRABP1 NEBL CCND1 COX7A1 SOX9 TFR2 AQP7 TNFRSF10C ELN AK3L1 ENG SST ST6GALNAC4 AGXT CXCL12 VTN ASIP GPX3 SERPINC1 SLC22A18AS CHST3 WDR7 CCND2 MYL9 TCF2 GOT1 KCNQ1 HSPA6 ENPEP PROX1 WFDC2 COL1A1 GTSE1 PEG10 SLC18A3 RAC3 PSD
SATO_SILENCED_BY_METHYLATION_IN_PANCREATIC_CANCER_2	48	43	0.895833	6	0.0756241	0.979215	CDKN1A BNIP3 KLK10 PLAT NEFH TIMP3
MORF_BMPR2	50	43	0.86	6	0.0756241	0.979215	AKAP5 INVS ESM1 EPHA7 ODF2 DCC
LIU_CDX2_TARGETS_UP	36	33	0.916667	5	0.075943	0.979307	NOTCH4 PSEN2 CDX4 VIL1 MSI1
OUELLET_CULTURED_OVARIAN_CANCER_INVASIVE_VS_LMP_DN	35	33	0.942857	5	0.075943	0.979307	CDH8 HYAL2 GSTP1 FUT3 COL11A1
MORF_IL13	218	192	0.880734	19	0.0764536	0.98387	COL19A1 IVL GPR18 ZNF157 ATP6V1B1 RUNX2 IL16 OPRL1 TJP1 ZNF134 GTSE1 BCL2 PRKACA HOXD4 GRIK5 ABCC8 ECE1 POLR3D AQP7
MORF_FSHR	271	241	0.889299	23	0.0766142	0.983921	PCDHGB7 ZNF202 MAGEA8 COL19A1 GPR18 COQ7 CXCL5 LPPR4 CAMK4 ZNF157 GRIK1 GUCY2F RUNX2 IL16 FSHR EYA1 RBBP7 LOR OR2B6 ABCC8 AQP7 KCNJ6 T
V$SMAD3_Q6	177	168	0.949153	17	0.0768166	0.984507	ANKMY2 CDK5R2 NLGN2 NRXN3 DUSP3 ACVR1 COL11A2 HS3ST2 PAX3 SYT7 AGPAT4 ELOVL1 CDKN1A SOX14 CHDH EYA1 B3GALT2
MORF_PAX7	254	229	0.901575	22	0.0775011	0.991256	ZNF202 COL19A1 IVL ATP8A2 GPR18 CAMK4 ZNF157 RUNX2 NPAS2 ENTPD1 CCIN BCL2 HOXD4 GRIK5 RAC3 OR2B6 ABCC8 DAPK2 PSD AQP7 T SFRP4
ZHU_CMV_24_HR_DN	54	54	1	7	0.0792966	0.997508	PTPN13 CRHBP EFEMP1 LAMB2 TIMP3 CCND1 BCL2
LU_AGING_BRAIN_DN	258	242	0.937984	23	0.079365	0.997508	MT1E EFEMP1 MRCL3 SSFA2 OLIG2 PDLIM3 TGIF PPFIA1 EPM2A EYA1 SEPP1 PECAM1 ID4 NEBL BCL2 PTPN13 MGC35048 INSR METTL7A CSPG6 CD302 FER1L3 PDE4DIP
CTGCAGY_UNKNOWN	580	535	0.922414	46	0.0794608	0.997508	FZD4 PFN2 PHF6 DUSP3 COL11A2 RARA GRIK2 VSNL1 GRIA4 ATP2C1 DAB1 WNT6 B3GALT2 NUP54 CDK5R2 ID4 NRXN3 RBP5 CTNND2 DCX CALCR HOXD4 ENO2 EPHA7 C1QTNF3 FLT3 BCOR KCND1 NEUROG1 RNF152 MCF2 PCDHB15 SYT12 ZFX NLGN2 GANAB SLITRK3 ACVR1 ATP2B4 SLC22A17 FLJ45256 SATB1 SEMA5B PSD POU4F2 APP
V$GR_Q6	211	193	0.914692	19	0.0795527	0.997508	MEIS2 CXorf23 LRRTM3 NOTCH4 RARA PLAGL1 HOXD10 NDST4 USP2 C9orf150 EYA1 B3GALT2 GIPC2 RBMS1 CTNND2 CALCR SLC18A3 CDKN1A PRX
MORF_PTPRR	98	87	0.887755	10	0.0797019	0.997508	CDH8 MAGEA8 COL19A1 LPPR4 ZNF157 GRIK1 OR2B6 NPAS2 FSHR T
V$HNF3_Q6	157	145	0.923567	15	0.0797891	0.997508	SYN3 TWIST1 NEBL GNAO1 LRRTM3 SOSTDC1 VTN GRIK2 ID1 IL16 CDKN1A SCUBE3 FOXA2 TJP1 HAND2
CHEMICAL_HOMEOSTASIS	150	145	0.966667	15	0.0797891	0.997508	GLRA1 GCM2 P2RY4 FXN BCL2 CXCL12 ATP6V1B1 CASR BAK1 TFR2 ATP2C1 NPC2 BNIP3 OPRL1 APP
V$SREBP1_Q6	198	181	0.914141	18	0.0799529	0.997508	GAP43 SORBS1 HOXD10 DHH ABCG4 HOXB2 RBP5 PDE5A GNAS GNAO1 KCNK10 MSI1 ZNF593 DYRK1A PAX3 PSD POU4F2 ENO2
ZHONG_RESPONSE_TO_AZACITIDINE_AND_TSA_UP	183	169	0.923497	17	0.0801571	0.997508	HIST1H1C MAGEB2 DNMBP SLC7A6 SLC9A3R1 TUBB2B GDF11 SSX2 CDO1 SMPD3 PLAC1 DUSP14 C3orf52 CDKN1A ENO2 ALPP DPEP3
