# Supplementary material for: A BRCA1-mutation associated DNA methylation signature in blood cells predicts sporadic breast cancer incidence and survival
Source: Genome Med. 2014 Jun 27;6(6):47. doi: 10.1186/gm567 (PMC4110671; doi:10.1186/gm567)
Supplement: Additional file 8 — Gene Set Enrichment Analysis on the top 755 hypomethylated CpGs of the BRCA1 DNA methylation signature. [file gm567-S8.xls]

## Sheet: Data file 8
Additional data file 8: Gene Set Enrichment Analysis on the top 755 hypomethylated CpGs of the BRCA1 DNA methylation signature
Gene List	nList	nRep	fRep	nOVLAP	pvalue	adjPval	Genes
module_56	12	12	1	5	0.000161822	0.827374	APRT PRPS1 HPRT1 PRPS2 IMPDH2
CASORELLI_ACUTE_PROMYELOCYTIC_LEUKEMIA_UP	174	154	0.885057	18	0.000514369	0.827374	AFF2 NR4A2 TCL1A TIMP1 TRIB1 PTPRO BTG1 TSC22D3 SNF1LK TMEM1 PRKCA PLAGL1 GNLY GABRE DRG1 GALNACT-2 NDST2 PFC
LOPEZ_MBD_TARGETS_IMPRINTED_AND_X_LINKED	16	15	0.9375	5	0.000542868	0.827374	FAM3A GPC3 MTM1 IRAK1 IDH3G
module_102	18	16	0.888889	5	0.000758126	0.827374	HPRT1 PRPS2 IMPDH2 APRT PRPS1
GTGACTT,MIR-224	137	123	0.89781	15	0.000945974	0.827374	ATP1B3 NR4A2 CGGBP1 HABP2 MAFG NUAK1 ACSL4 GTPBP2 KIF23 AMMECR1 NCOA6 SYP KCTD12 GPC4 03-Sep
NIELSEN_SCHWANNOMA_UP	5	5	1	3	0.00107313	0.827374	SEMA3B PLP1 L1CAM
module_204	83	77	0.927711	11	0.00121551	0.827374	SOCS2 CCS TCL1A FCN1 DDX17 S100A9 PQBP1 PCNA TRPC4AP FOXM1 ZNF263
REN_ALVEOLAR_RHABDOMYOSARCOMA_DN	407	387	0.95086	33	0.00131515	0.827374	IGFBP6 IL13RA1 CD151 TMEM16K MCTS1 AXL VKORC1 GABARAPL1 CBR1 NNMT LOXL2 CTSB EBP IDS ACSL4 FAP FTSJ1 ALG5 AMMECR1 IRAK1 SLC10A3 PRPS2 LAMP2 TIMP1 TGFBR2 COL8A2 PRDX4 BCAP31 SCARA3 FKBP11 CCND1 PRKCA DDEF1
INTRAMOLECULAR_OXIDOREDUCTASE_ACTIVITY	18	18	1	5	0.00137103	0.827374	PDIA6 EBP PDIA5 HSD3B1 IDI1
LUCAS_HNF4A_TARGETS_UP	50	46	0.92	8	0.00154822	0.827374	MPP1 WT1 TACC2 IL13RA1 HNF4A MTM1 ACY1 EBP
LINDGREN_BLADDER_CANCER_CLUSTER_3_UP	325	289	0.889231	26	0.00197761	0.827374	PRPS2 SEC23B PRSS3 ARRB2 MYBL2 SAC3D1 CENPF CSRP3 LOC387882 KIF23 PLAGL1 VRK1 NCOA6 PCNA MAD2L2 LIG1 PLAC2 PRDX4 GNB3 EBP ACSL1 CDC25A ACSL4 KIF4A ERBB2 SNTA1
V$ZF5_B	184	173	0.940217	18	0.00198683	0.827374	MECP2 HHIP HTATSF1 SLC9A7 ITPR3 KCNAB3 NRXN1 NHS SREBF2 TFAP4 PORCN H2AFY2 NAV2 FAP NCOA6 POLE4 SLC6A7 DLX5
V$E2F_03	176	160	0.909091	17	0.00209328	0.827374	NR4A2 UXT RPL28 KIAA0101 DDX17 SLC16A2 MCM7 ARHGAP6 C9orf25 PRPS1 CDC25A REPS2 PLAGL1 ZIM2 SUV39H1 LIG1 KIAA0922
SULFOTRANSFERASE_ACTIVITY	27	20	0.740741	5	0.00228778	0.827374	GAL3ST1 SULT2B1 HS3ST3B1 CHST7 UST
REGULATION_OF_CYCLIN_DEPENDENT_PROTEIN_KINASE_ACTIVITY	43	39	0.906977	7	0.00250266	0.827374	HERC5 CDK5RAP1 CDKN2B CCND1 CDK7 CDC25A CCNT1
module_126	175	164	0.937143	17	0.00271993	0.827374	PIR CLPP MAFG CD99L2 DUSP3 FOXM1 CENPF SLC25A5 CDC25A YWHAE CD151 IMPDH2 MYO1E SEMA3B PCNA IRAK1 NOX4
SCHWAB_TARGETS_OF_BMYB_S427G_UP	13	13	1	4	0.00281792	0.827374	CCND1 CENPF RXRA CDC25A
SCHWAB_TARGETS_OF_BMYB_I624M_UP	13	13	1	4	0.00281792	0.827374	CCND1 CENPF RXRA CDC25A
RAF-mapk	369	345	0.934959	29	0.00309578	0.827374	PCNA ACSL4 RBMX2 ARHGAP4 HSD3B1 ATP1B3 FGF18 TEAD1 NAV2 SPRR3 HERC5 BTG1 SH3BGRL EBP TLE1 CHST7 CCND1 PMP22 TACC2 CTSB FTSJ1 PQBP1 MTMR1 UBE2J1 ARFGAP1 SCAND1 GALNT7 NDUFB11 UXT
module_350	57	52	0.912281	8	0.00345455	0.827374	MON1B EFNB1 APBA3 ARSA BTG1 RAB24 FOXM1 MRPL46
module_31	7	7	1	3	0.00348889	0.827374	APRT HPRT1 IMPDH2
KEGG_BLADDER_CANCER	42	42	1	7	0.00386856	0.827374	ECGF1 ARAF CCND1 ERBB2 MAP2K1 RB1 RASSF1
V$E2F1DP1_01	174	156	0.896552	16	0.00397067	0.827374	PRPS2 SLC9A7 SLITRK4 KIAA0101 MCM7 ARHGAP6 PRPS1 CDC25A TFAP4 PLAGL1 ZIM2 SUV39H1 DLG3 POLE4 PCNA CCNT1
V$E2F1DP2_01	174	156	0.896552	16	0.00397067	0.827374	PRPS2 SLC9A7 SLITRK4 KIAA0101 MCM7 ARHGAP6 PRPS1 CDC25A TFAP4 PLAGL1 ZIM2 SUV39H1 DLG3 POLE4 PCNA CCNT1
V$E2F4DP2_01	174	156	0.896552	16	0.00397067	0.827374	PRPS2 SLC9A7 SLITRK4 KIAA0101 MCM7 ARHGAP6 PRPS1 CDC25A TFAP4 PLAGL1 ZIM2 SUV39H1 DLG3 POLE4 PCNA CCNT1
module_128	98	90	0.918367	11	0.00427711	0.827374	CCL11 CCL14 TIMP1 FLJ20298 CTSB AIF1 FAP CD151 GNLY FADS1 KCTD12
JI_RESPONSE_TO_FSH_UP	54	54	1	8	0.00438585	0.827374	NT5C2 PIR FADS1 CTNNB1 AXL CFHR1 EBP IDI1
KEGG_NON_SMALL_CELL_LUNG_CANCER	54	54	1	8	0.00438585	0.827374	PRKCA ERBB2 MAP2K1 RXRA RB1 RASSF1 ARAF CCND1
BIOCARTA_CELLCYCLE_PATHWAY	23	23	1	5	0.00439868	0.827374	CCND1 RB1 CDKN2B CDK7 CDC25A
CYTOSKELETON_DEPENDENT_INTRACELLULAR_TRANSPORT	26	23	0.884615	5	0.00439868	0.827374	KIF4A UXT MYH7 MYH6 MYO1E
TRANSFERASE_ACTIVITY_TRANSFERRING_SULFUR_CONTAINING_GROUPS	31	23	0.741935	5	0.00439868	0.827374	GAL3ST1 SULT2B1 HS3ST3B1 CHST7 UST
FOURNIER_ACINAR_DEVELOPMENT_LATE_2	275	246	0.894545	22	0.00454437	0.827374	PGK1 CALM1 SEC23B SMS UBE1 FOXM1 PRPS1 SMARCA4 RAP1GDS1 VRK1 ACTB PARP2 TTC4 PDIA6 MCM7 CDC25A IDI1 KIF4A CKAP5 SH3TC1 RNF138 IRAK1
module_170	100	91	0.91	11	0.00465692	0.827374	CCL11 CCL14 TIMP1 FLJ20298 CTSB AIF1 FAP CD151 GNLY FADS1 KCTD12
chr6p23	21	15	0.714286	4	0.00497664	0.827374	SLC17A1 CD83 ATXN1 NOL7
BREUHAHN_GROWTH_FACTOR_SIGNALING_IN_LIVER_CANCER	15	15	1	4	0.00497664	0.827374	ERBB2 CTNNB1 AXIN2 TGFBR2
LY_AGING_MIDDLE_DN	15	15	1	4	0.00497664	0.827374	FOXM1 CENPF MYBL2 KIF23
REACTOME_PHASE_1_FUNCTIONALIZATION	15	15	1	4	0.00497664	0.827374	MAOA SMOX CYP1A2 CYP2D6
module_79	100	92	0.92	11	0.00506301	0.827374	CCL11 CCL14 TIMP1 FLJ20298 CTSB AIF1 FAP CD151 GNLY FADS1 KCTD12
KAUFFMANN_DNA_REPLICATION_GENES	128	119	0.929688	13	0.0052965	0.827374	HTATSF1 PTMS MCM7 CENPF CDC34 SUV39H1 CDK2AP1 NCOA6 POLE4 PCNA TEP1 ORC5L LIG1
DAIRKEE_TERT_TARGETS_UP	334	296	0.886228	25	0.00543757	0.827374	GSTP1 EMD PQBP1 SSR4 CHMP4B ARHGEF4 FAM3A HPRT1 VRK1 RPL10A DRG1 STK23 EHD4 NELF PIR CLPP DUS2L MRPL12 NDUFB11 CHRD CDC34 IDH3G CCS VGLL4 EBPL
CTTTGT_V$LEF1_Q2	1495	1348	0.901672	86	0.00556691	0.827374	TRIM29 IGFBP6 LDOC1 UST DUSP15 MGEA5 C8A PLP1 SCAND1 ARHGEF4 PCNA NDST2 IRS4 GLUD1 NUP98 NR4A2 ANKH L1CAM PTPRO MOSPD1 C9orf25 CDC25A FAP DHX9 GPC3 C10orf26 SMOX ITPR3 PLXNA3 RRAGB PTMS GTPBP2 H2AFY2 TACC2 SESN3 LTBP3 DDX17 PCNX CCND1 TRPC4AP ARHGAP6 YWHAE SLITRK2 TFAP4 TFCP2 SH3BGRL TEAD1 RNF138 SEMA4G 03-Sep THAP11 ARRB2 ZNF569 AXIN2 IL13RA1 TRPC5 SMARCA4 MCTS1 PFKFB3 GPC4 PCYT1B FLRT1 HMGB1 FH…
REGULATION_OF_PROTEIN_KINASE_ACTIVITY	151	134	0.887417	14	0.00578797	0.827374	TRIB3 CD4 HERC5 TRIB1 CCND1 CDC25A ERBB2 TSPYL2 RB1 CDK5RAP1 CDKN2B IRAK1 CDK7 CCNT1
RTAAACA_V$FREAC2_01	714	644	0.901961	46	0.00604307	0.827374	EML1 IGFBP6 UST AXIN2 MGEA5 NR0B2 CUEDC1 MCTS1 AXL STK3 PCYT1B IRS4 GPR61 NR4A2 TRIM8 MCM7 MOSPD1 ACSL1 KBTBD5 ERBB2 C1QTNF6 C10orf26 KCTD12 TIMM8A HHIP DSG4 SMOX PHF8 TRIB1 PTMS DAB2IP GNPNAT1 IMPDH2 SESN3 TLE1 ORMDL3 SLU7 TFEB DDX17 CCND1 SLC25A5 SLITRK2 TFAP4 KCNQ5 SLC34A3 SEMA4G
LEE_LIVER_CANCER	42	35	0.833333	6	0.00637235	0.827374	CD4 CETN2 SLC22A3 TMEM27 FCN1 C8A
LEE_LIVER_CANCER_TOP50	42	35	0.833333	6	0.00637235	0.827374	CD4 CETN2 SLC22A3 TMEM27 FCN1 C8A
GNF2_MSH2	26	25	0.961538	5	0.00640814	0.827374	KIAA0101 PCNA MCM7 DKC1 LIG1
GNF2_FEN1	49	46	0.938776	7	0.0064884	0.827374	VRK1 KIAA0101 PCNA MCM7 DKC1 FOXM1 CENPF
PROTEIN_DNA_COMPLEX_ASSEMBLY	48	46	0.958333	7	0.0064884	0.827374	MED12 NCOA6 HMGB1 BRF1 NAP1L2 PBX3 CDK7
CHIANG_LIVER_CANCER_SUBCLASS_UNANNOTATED_DN	157	150	0.955414	15	0.00654806	0.827374	PDIA6 GLUD2 PGK1 PRDX4 SEC23B UXT VBP1 FKBP11 SLC25A5 PRPS1 MCTS1 EBPL PSMD10 PCNA MAD2L2
REGULATION_OF_KINASE_ACTIVITY	153	136	0.888889	14	0.00658737	0.827374	TRIB3 CD4 HERC5 TRIB1 CCND1 CDC25A ERBB2 TSPYL2 RB1 CDK5RAP1 CDKN2B IRAK1 CDK7 CCNT1
KAAB_FAILED_HEART_ATRIUM_DN	141	137	0.971631	14	0.00701888	0.834789	PGK1 GLUD1 PMP22 GSTP1 PIR PLP1 TGFBR2 C14orf147 YWHAE MPP1 MAP2K1 NIFIE14 ACTB GPC4
REGULATION_OF_TRANSFERASE_ACTIVITY	157	137	0.872611	14	0.00701888	0.834789	TRIB3 CD4 HERC5 TRIB1 CCND1 CDC25A ERBB2 TSPYL2 RB1 CDK5RAP1 CDKN2B IRAK1 CDK7 CCNT1
DACOSTA_UV_RESPONSE_VIA_ERCC3_TTD_UP	47	47	1	7	0.00731105	0.834789	CDKN2B ERBB2 UBE1 IGFBP6 MYBL2 SAT PLXNA3
GCGSCMNTTT_UNKNOWN	51	47	0.921569	7	0.00731105	0.834789	SAFB GPC3 SCARA3 CD4 BCLAF1 USP11 MCM7
MORF_THRA	50	47	0.94	7	0.00731105	0.834789	CRHR1 TACC2 PLXNA3 STK23 SLC17A1 CSRP3 ATP2B2
V$HNF4_Q6	200	182	0.91	17	0.00777038	0.863042	C8A DUSP3 PTMS ASB2 NAV2 SLC22A7 SESN3 SEMA3B TLE1 SLC25A5 CGN SULT2B1 EFNB1 PLA2G12B XPNPEP2 10-Sep KCTD12
UDAYAKUMAR_MED1_TARGETS_DN	239	212	0.887029	19	0.00783334	0.863042	TRIM29 MGEA5 TRIB1 TSC22D3 REPS2 ST6GAL1 SSX2 ZDHHC11 AXL GABARAPL1 FHL1 TUG1 BTG1 HOXC13 GNAS FRAT2 NR1D2 RASSF1 SAT
V$CP2_01	198	183	0.924242	17	0.00819096	0.886883	PMP22 SMOX IGFBP6 BAP1 CSF2 DAB2IP ASB2 GUCA2B LTBP3 IRS4 CHCHD4 DDX17 GNAS PHF16 GRM7 GPC3 RGS8
module_488	28	27	0.964286	5	0.00898602	0.956478	PMP22 CDKN2B AIF1 BTG1 IGFBP6
V$E2F_02	174	156	0.896552	15	0.00929334	0.972703	PRPS2 SLC9A7 KIAA0101 MCM7 ARHGAP6 PRPS1 CDC25A TFAP4 PLAGL1 ZIM2 SUV39H1 DLG3 POLE4 PCNA CCNT1
GUTIERREZ_CHRONIC_LYMPHOCYTIC_LEUKEMIA_DN	56	50	0.892857	7	0.0102424	1	HIVEP2 ATXN1 RXRA PFTK1 SYT17 PTPRO PBX3
PYEON_HPV_POSITIVE_TUMORS_DN	10	10	1	3	0.0107167	1	CCND1 NAP1L2 DEFB4
module_21	10	10	1	3	0.0107167	1	APRT HPRT1 IMPDH2
ACTIN_FILAMENT_BASED_MOVEMENT	10	10	1	3	0.0107167	1	MYH7 MYH6 MYO1E
V$MTF1_Q4	194	174	0.896907	16	0.0110983	1	MECP2 SLC9A7 PHKA1 DAB2IP WAS RAP1GDS1 PORCN NPPC LIG1 GPC4 CHRD C9orf25 CDC25A SLITRK2 CNNM1 KCTD12
MISSIAGLIA_REGULATED_BY_METHYLATION_DN	97	89	0.917526	10	0.0112546	1	HMGB3 HMGB1 PIR KIAA0101 EBP FOXM1 CENPF KIF23 PCBP2 LIG1
GNF2_CENPF	56	51	0.910714	7	0.0113865	1	KIF4A MYBL2 KIAA0101 PCNA MCM7 FOXM1 CENPF
LAMELLIPODIUM	25	19	0.76	4	0.0121039	1	AMOT FGD1 FAP APBB1
V$ZID_01	174	161	0.925287	15	0.0122165	1	MECP2 HMGB1 PHF8 ITPR3 UST PLXNA3 ANKH PLP1 CHRD CDC25A MYH6 ZNF287 SESN3 DRG1 C1QTNF6
OXIDOREDUCTASE_ACTIVITY_GO_0016616	58	52	0.896552	7	0.0126204	1	HSD3B1 IMPDH2 RDH10 CBR1 LDHC NSDHL IDH3G
module_17	353	335	0.949008	26	0.0132658	1	SMS ITPR3 PRSS3 ST6GAL1 SMARCA4 HPRT1 VRK1 FADS1 PCNA VBP1 CLPP NNMT MRPL12 KIAA0101 TRPC4AP MCM7 EBP CDC34 TFAP4 CKAP5 PSMB7 DHX9 IL2RG CFHR1 APRT SNRPC
ACEVEDO_NORMAL_TISSUE_ADJACENT_TO_LIVER_TUMOR_DN	354	319	0.90113	25	0.013388	1	MT1B ZNF180 CCL16 TRIB1 PTMS C14orf147 MAOA GLUD1 F10 SDCCAG3 CLPP ZNF672 NNMT CD99L2 CTSB TRIM8 SREBF2 F8A1 UBE2J1 RXRA PSMB7 XPNPEP2 NSDHL PCBP2 PBX3
V$MYCMAX_03	193	178	0.92228	16	0.013583	1	RRAGB TRIB1 PRPS1 NR0B2 PLAGL1 SLCO1C1 IRS4 VPS16 FKBP11 PDP2 GNAS TFAP4 CYP2D6 GPC3 TIMM8A 03-Sep
module_533	42	41	0.97619	6	0.0137993	1	05-Sep ARHGAP4 CENPF MYH7 CCNT1 TACC2
SABATES_COLORECTAL_ADENOMA_SIZE_DN	14	11	0.785714	3	0.0142082	1	MAOA GNPTAB SYT17
SANCHEZ_MDM2_TARGETS	12	11	0.916667	3	0.0142082	1	CCND1 TIMP1 IGFBP6
LIANG_SILENCED_BY_METHYLATION_DN	11	11	1	3	0.0142082	1	TMSL8 KIAA0101 FOXM1
EXTRINSIC_TO_PLASMA_MEMBRANE	13	11	0.846154	3	0.0142082	1	SYTL4 GNAS RGS19
V$GATA2_01	86	79	0.918605	9	0.0144916	1	AMOT MCTS1 PHF6 RPL8 CNNM1 SYN1 GNAS REPS2 YWHAE
module_438	67	66	0.985075	8	0.0145544	1	SNPH KIF23 TACC2 05-Sep ARHGAP4 CENPF MYH7 CCNT1
BIOCARTA_CCR3_PATHWAY	23	20	0.869565	4	0.0145579	1	PRKCA MAP2K1 GNAS CCL11
ACATTCC,MIR-1,MIR-206	259	226	0.872587	19	0.014836	1	HIVEP2 ABCB7 PDIK1L UST PHF6 SMARCA4 ANKRD29 MYO1E DNAJC5 NR4A2 UBE4A ELOF1 RIT2 DDX17 VGLL4 C10orf26 RNF138 HS3ST3B1 G6PD
BORCZUK_MALIGNANT_MESOTHELIOMA_UP	300	291	0.97	23	0.0156962	1	PGK1 PRPS2 LAMP2 THAP11 LDOC1 UBE2D1 RAP1GDS1 ACTL6A HPRT1 MAP2K1 FADS1 PSMD10 PCNA PRDX4 VBP1 KIAA0101 LOXL2 PRKCA PSMB7 FTSJ1 BRP44 DKC1 CDK7
MORF_PAX7	254	229	0.901575	19	0.0168365	1	AFF2 POFUT2 PLXNA3 CSRP3 TACC2 STK23 FGF18 VKORC1 CRHR1 ZNF592 SLC17A1 CDC73 ATP2B2 PHF16 SLC18A1 CYP2D6 AMMECR1 PIGR SCN7A
DACOSTA_UV_RESPONSE_VIA_ERCC3_UP	309	293	0.94822	23	0.0168905	1	GSTP1 IGFBP6 ARRB2 MYBL2 SAC3D1 PLXNA3 PQBP1 DUSP3 UBE1 TSPYL2 FADS1 PCNA GLUD1 GABARAPL1 BTG1 OPRS1 CDC34 ZNF263 HNRPU FRAT2 ERBB2 SAT CDKN2B
GNF2_RFC4	57	55	0.964912	7	0.0168961	1	KIAA0101 PCNA MCM7 DKC1 FOXM1 CENPF LIG1
MORF_CDH4	134	123	0.91791	12	0.0169241	1	CRHR1 CCL16 PLXNA3 RGS7 SLC17A1 CDC73 PHF16 TACC2 AMMECR1 STK23 FGF18 SCN7A
SASSON_RESPONSE_TO_GONADOTROPHINS_UP	70	68	0.971429	8	0.0172167	1	PGK1 HSD3B1 GK MAP2K1 GNLY CD55 ACTB GNAS
VANHARANTA_UTERINE_FIBROID_UP	44	43	0.977273	6	0.0172421	1	PLP1 TMSL8 NAV2 LOXL2 CCND1 HEPH
module_259	46	43	0.934783	6	0.0172421	1	IL13RA1 IL2RG AXL ERBB2 IL4R IL10RA
MORF_IL4	186	168	0.903226	15	0.0174605	1	CRHR1 AIM2 CCL16 PLXNA3 OR10H3 CTSB SLC17A1 CDC73 CSRP3 ATP2B2 PHF16 REPS2 TACC2 AMMECR1 STK23
ATGCAGT,MIR-217	95	82	0.863158	9	0.0181574	1	KCNH5 NR4A2 YAF2 PALM2-AKAP2 TACC2 PCNA TMSB4X KCNA3 STRBP
NUCLEAR_MATRIX	12	12	1	3	0.018268	1	TEP1 ATXN1 CENPF
CAGGTG_V$E12_Q6	1850	1677	0.906486	100	0.0183299	1	PMP22 PNOC UST DUSP3 CD83 AXL RAB24 RIT2 PTPRO RGS7 TRIM8 NRXN1 SLC22A8 MOSPD1 PHF16 ACSL4 SULT2B1 DCD ITPR3 PTMS MYH6 NAV2 TACC2 MYO1E TLE1 AMOT TFEB HTATSF1 CGGBP1 GALNT7 UBE2J1 SHANK2 CNNM1 SEMA4G CALM1 WT1 ARRB2 RDH10 STK3 MCM7 DNASE1L1 SREBF2 STRN4 VGLL4 KCNQ1 ABCB7 PRSS3 PRSS1 MAP2K1 NCOA6 SEMA3B GNB3 FKBP11 ARMCX1 CNKSR2 SERPINB5 PIGR IGFBP6 PHF6 UBE2D1 SCAND1 CUEDC1 IRS4 PNMA5 NR4A2 S100A…
V$PTF1BETA_Q6	182	169	0.928571	15	0.0183321	1	HMGB3 CRHR1 PMP22 HHIP ATP1B3 NR4A2 PRSS3 IGFBP6 DDX17 YWHAE AMMECR1 TEAD1 C10orf26 AR CD163
JAZAG_TGFB1_SIGNALING_DN	35	32	0.914286	5	0.0183584	1	CCL27 OPRS1 ATP2B2 RNH1 FLRT1
KEGG_BASE_EXCISION_REPAIR	35	32	0.914286	5	0.0183584	1	HMGB1 POLE4 PCNA PARP2 LIG1
BROWNE_HCMV_INFECTION_1HR_UP	61	56	0.918033	7	0.0185243	1	PRKCA AFF2 MBTPS2 CD4 HLF ATP2B2 SNF1LK
V$AP1_Q2_01	222	200	0.900901	17	0.018559	1	MECP2 UBE3A AXIN2 TRIB1 NR0B2 NCOA6 SEMA3B LTBP3 KBTBD5 USP13 FAP SHANK2 PI15 RGS8 HS3ST3B1 IRAK1 SYP
RGAGGAARY_V$PU1_Q6	380	346	0.910526	26	0.0192536	1	SMOX SMS LAMP2 UXT CSF2 ARHGEF4 ASB2 CUEDC1 NAV2 HPRT1 MAP2K1 ORMDL3 LTC4S ATP1B3 RPL28 MR1 ACVRL1 ACSL4 TFAP4 KCNQ5 VGLL4 KCNQ1 SH3TC1 CA4 AR CNNM1
module_188	137	111	0.810219	11	0.0195044	1	MECP2 CXorf21 TCL1A PTPRO KCNA3 PORCN KCNQ5 IL10RA -99 C3orf36 IL4R
REACTOME_S_PHASE	103	97	0.941748	10	0.0197258	1	CCND1 MCM7 CDC25A RB1 PSMB7 PSMD10 PCNA CDK7 ORC5L LIG1
module_114	327	314	0.960245	24	0.0199186	1	C9orf89 UXT SCAND1 HPRT1 RB1 IMPDH2 NIFIE14 ZNF706 RPL10A PSMD10 PCNA PRDX4 BCAP31 RPL28 VBP1 RPL39 TMSB4X SLC25A5 AIF1 PSMB7 IL2RG RPL8 APRT SNRPC
SASSON_RESPONSE_TO_FORSKOLIN_UP	72	70	0.972222	8	0.0202121	1	PGK1 SMARCA4 HSD3B1 GK MAP2K1 GNLY CD55 GNAS
GNF2_PCNA	62	57	0.919355	7	0.0202594	1	VRK1 MYBL2 KIAA0101 PCNA MCM7 FOXM1 CENPF
OXIDOREDUCTASE_ACTIVITY_ACTING_ON_CH_OH_GROUP_OF_DONORS	64	57	0.890625	7	0.0202594	1	HSD3B1 IMPDH2 RDH10 CBR1 LDHC NSDHL IDH3G
WANG_SMARCE1_TARGETS_UP	162	156	0.962963	14	0.0203656	1	WT1 PMP22 IGFBP6 ZNF6 FLJ14054 IL13RA1 NGFRAP1 PLP1 NID1 SOCS2 FAP ATXN1 CA4 CD55
module_242	205	187	0.912195	16	0.0207518	1	MAGEA4 FCN2 AQP8 CD4 TRIB1 REPS2 NR0B2 TACC2 STK23 LEFTY1 CLDN9 RIBC2 EDA L1CAM NRXN1 AMMECR1
KEGG_DNA_REPLICATION	36	33	0.916667	5	0.0207934	1	POLE4 PCNA RNASEH1 MCM7 LIG1
ISOMERASE_ACTIVITY	34	33	0.970588	5	0.0207934	1	PDIA6 PDIA5 HSD3B1 EBP IDI1
FAELT_B_CLL_WITH_VH_REARRANGEMENTS_DN	48	45	0.9375	6	0.0212331	1	HNRPU LDOC1 PBX3 PRPS1 PFTK1 NIFIE14
BUSA_SAM68_TARGETS_UP	5	5	1	2	0.0215301	1	CCND1 IGFBP6
TESAR_ALK_TARGETS_HUMAN_ES_4D_DN	6	5	0.833333	2	0.0215301	1	LEFTY1 LEFTY2
LE_SKI_TARGETS_DN	5	5	1	2	0.0215301	1	SOCS2 FHL1
RODRIGUES_THYROID_CARCINOMA_ANAPLASTIC_DN	512	417	0.814453	30	0.0216848	1	CALM1 GSTP1 UST AXIN2 RP13-360B22.2 ZNF706 STRBP GPRASP2 NR4A2 FHL1 CTSB GNAS RXRA VGLL4 CD302 KCTD12 H19 SMG7 TRIB1 TACC2 C6orf192 ZNF6 SCARA3 FKBP11 SLC16A2 ARHGAP6 HIGD1A SH3BGRL SHANK2 PCBP2
MORF_DAP	72	71	0.986111	8	0.021841	1	F8A1 BCAP31 UBE4A VBP1 SMG7 SSR4 NSDHL IDH3G
module_3	375	367	0.978667	27	0.022084	1	ITPR3 MYBL2 TGFBR2 FOXM1 SMARCA4 CD151 HPRT1 FADS1 CD55 PCNA UBE4A PIR VBP1 NNMT MRPL12 KIAA0101 LOXL2 CCND1 MCM7 EBP YWHAE UBE2J1 PSMB7 DHX9 IRAK1 APRT SNRPC
TTGGGAG,MIR-150	67	58	0.865672	7	0.0221047	1	NAV2 EDA UST GDI1 DUSP3 TSC22D3 PRRT2
YGCGYRCGC_UNKNOWN	216	189	0.875	16	0.0226774	1	MECP2 PMP22 ARRB2 SLITRK4 BCLAF1 RGS7 TRIM8 PDP2 GNAS YWHAE ACSL4 TFAP4 CCS FBXW9 TIGD6 PCBP2
PHOSPHATE_TRANSMEMBRANE_TRANSPORTER_ACTIVITY	13	13	1	3	0.0229031	1	SLC17A1 ANKH SLC34A3
WEIGEL_OXIDATIVE_STRESS_BY_HNE_AND_H2O2	34	34	1	5	0.0234299	1	CTNNB1 SYP MYBL2 CDC25A CCNT1
RHEIN_ALL_GLUCOCORTICOID_THERAPY_UP	78	72	0.923077	8	0.0235605	1	GABARAPL1 NR4A2 ITPR3 IL13RA1 DDX17 CD55 TMEM1 IDS
MAYBURD_RESPONSE_TO_L663536_UP	28	23	0.821429	4	0.0237128	1	MED12 SMARCA4 TRIM8 USP11
KEGG_NITROGEN_METABOLISM	23	23	1	4	0.0237128	1	CA5A GLUD2 CA4 GLUD1
KEGG_PROXIMAL_TUBULE_BICARBONATE_RECLAMATION	23	23	1	4	0.0237128	1	GLUD2 CA4 GLUD1 ATP1B3
GNF2_TM4SF2	23	23	1	4	0.0237128	1	TSPAN7 NAP1L2 SYN1 ATP2B2
ANTIGEN_BINDING	28	23	0.821429	4	0.0237128	1	-99 FCN2 SLAMF1 FCN1
MORF_FOSL1	390	353	0.905128	26	0.0240565	1	CCL16 IL13RA1 NR0B2 FGF18 VKORC1 ZNF592 CTSB NRXN1 CDC73 PHF16 SULT2B1 CYP2D6 AMMECR1 AFF2 POFUT2 PLXNA3 ZP2 TACC2 STK23 CRHR1 CHST7 ATP2B2 SLC18A1 PRKCA PIGR SCN7A
TCATCTC,MIR-143	130	115	0.884615	11	0.0246694	1	GABARAPL1 PHF6 HABP2 GALNT7 SLC16A2 TSC22D3 BCORL1 TMEM27 AMMECR1 PNCK 03-Sep
module_361	144	115	0.798611	11	0.0246694	1	MECP2 CXorf21 TCL1A KCNA3 ST6GAL1 PORCN KCNQ5 IL10RA -99 C3orf36 IL4R
V$E2F_Q4_01	174	160	0.91954	14	0.0247279	1	UXT KIAA0101 DDX17 SLC16A2 MCM7 C9orf25 CDC25A ZIM2 SUV39H1 IMPDH2 NCOA6 POLE4 PCNA KIAA0922
V$USF_Q6	185	176	0.951351	15	0.025393	1	PRDX4 NGFRAP1 TRIB1 FKBP11 ARSA HOXC13 ACY1 PDP2 GNAS PRPS1 SOCS2 KIAA0922 IRS4 FLRT1 03-Sep
V$E2F1_Q3_01	194	176	0.907216	15	0.025393	1	CALM1 AXIN2 SSR4 ADAM23 IMPDH2 GGA1 KCNH5 CGGBP1 CPNE5 KIAA0101 TPK1 MCM7 C9orf25 CDC25A IDH3G
LY_AGING_OLD_DN	47	47	1	6	0.0258059	1	KIF23 CKAP5 SAFB FOXM1 CENPF MYBL2
YWATTWNNRGCT_UNKNOWN	51	47	0.921569	6	0.0258059	1	PNOC CA4 DDX17 C14orf147 CSRP3 GNAT2
BIDUS_METASTASIS_UP	213	192	0.901408	16	0.0258151	1	SMS FLJ10781 CENPF RNF12 CDK2AP1 PSMD10 HMGB3 VBP1 PCNX YWHAE KIF4A USP13 HNRPU CKAP5 RNF138 DKC1
V$E2F4DP1_01	180	161	0.894444	14	0.0259195	1	PRPS2 SLC9A7 KIAA0101 MCM7 ARHGAP6 PRPS1 CDC25A TFAP4 ZIM2 SUV39H1 POLE4 PCNA LIG1 CCNT1
TTGCACT,MIR-130A,MIR-301,MIR-130B	341	289	0.847507	22	0.0260775	1	MECP2 HIVEP2 ABCB7 TGFBR2 UBE2D1 TSPYL2 PFKFB3 SNPH EDA BTG1 ATP2B2 ACSL1 NHS ACSL4 GRM7 SUV39H1 SHANK2 ATXN1 RXRA RASSF1 VGLL4 VPS37A
chr20p13	84	60	0.714286	7	0.0261374	1	SMOX SNPH TRIB3 DEFB126 VPS16 SRXN1 GNRH2
RHODES_UNDIFFERENTIATED_CANCER	60	60	1	7	0.0261374	1	PRDX4 KIF23 PSMB7 MYBL2 KIAA0101 PCNA FOXM1
MORF_NF1	158	146	0.924051	13	0.0262629	1	AFF2 WT1 POFUT2 ZNF592 SLC18A1 SULT2B1 CYP2D6 ZP2 RASSF1 SLC6A7 FGF18 LEFTY1 PIGR
module_219	26	24	0.923077	4	0.027388	1	PRPS2 HPRT1 IMPDH2 APRT
MORF_PPP2R5B	162	147	0.907407	13	0.0275798	1	AFF2 CRHR1 POFUT2 CCL16 IL13RA1 CDC73 SLC18A1 SULT2B1 CYP2D6 ZP2 TACC2 AMMECR1 FGF18
module_111	152	147	0.967105	13	0.0275798	1	ZNF592 MR1 ARHGAP4 CSRP3 SLC18A1 WAS AIF1 EFNB1 ZP2 MYO1E IL2RG HNF4A IL4R
HASLINGER_B_CLL_WITH_MUTATED_VH_GENES	15	14	0.933333	3	0.0281146	1	LDOC1 TLE1 IL10RA
module_432	15	14	0.933333	3	0.0281146	1	EBP NSDHL IDI1
module_563	15	14	0.933333	3	0.0281146	1	MAOA SYN1 SNPH
CENTROSOME_ORGANIZATION_AND_BIOGENESIS	15	14	0.933333	3	0.0281146	1	UXT SAC3D1 CKAP5
module_212	320	308	0.9625	23	0.0282811	1	ARSA DUSP3 AGXT C14orf147 NAT2 ST6GAL1 MPP1 KIF23 IMPDH2 MYO1E PFKFB3 PCNA GPRASP2 PRDX4 GLUD1 CBR1 NNMT EBP ACSL1 XPNPEP2 SAT CA5A IRAK1
MOLENAAR_TARGETS_OF_CCND1_AND_CDK4_DN	57	48	0.842105	6	0.0283198	1	KIF4A TMSL8 MTMR1 KIAA0101 MCM7 CENPF
module_85	51	48	0.941176	6	0.0283198	1	ERBB2 IL10RA IL13RA1 IL2RG AXL IL4R
ONKEN_UVEAL_MELANOMA_UP	771	690	0.894942	45	0.0284931	1	UBE3A TSPYL5 PCTK2 ZDHHC11 CD55 PCNA NR4A2 GNAS ACSL1 C10orf26 ECGF1 IRAK1 GDI1 TACC2 FADS1 PRDX4 GALNT7 PRKCA CALM1 SMARCA4 RAP1GDS1 SOCS2 RP13-360B22.2 ZNF706 PFKFB3 STK3 NELF GNPTAB CBR1 MR1 FHL1 CTSB MAD1L1 ALG5 POLS KCTD12 TRIB1 RPGR CDK2AP1 NT5DC3 ACTB FKBP11 TMEM1 10-Sep DDEF1
PODAR_RESPONSE_TO_ADAPHOSTIN_UP	145	133	0.917241	12	0.0292157	1	GABARAPL1 TRIB3 PIR TRIB1 KLHL21 MAFG TMCO3 GTPBP2 SAT CD55 GALNACT-2 NAP1L2
V$AP1_Q4	214	195	0.911215	16	0.0292671	1	IGFBP6 UBE3A AXIN2 TRIB1 TGFBR2 CD151 MAP2K1 LTBP3 DDX17 TRIM8 KBTBD5 USP13 FAP RGS8 HS3ST3B1 IRAK1
FERRANDO_T_ALL_WITH_MLL_ENL_FUSION_UP	76	75	0.986842	8	0.0292847	1	SREBF2 WAS PRSS3 GDI1 IL2RG SSR4 MAD1L1 BTG1
module_8	406	394	0.970443	28	0.0297318	1	ST6GAL1 SMARCA4 ASGR1 CD151 HPRT1 PCNA PARP2 CLPP MRPL12 KIAA0101 MCM7 EBP CKAP5 DHX9 GPC3 IL4R ITPR3 FOXM1 CENPF FADS1 TLE1 VBP1 DDX17 YWHAE TFAP4 PSMB7 APRT SNRPC
REGULATION_OF_CELL_CYCLE	177	164	0.926554	14	0.0297493	1	CHFR HERC5 CCND1 APBB1 CDC25A AIF1 PLAGL1 RB1 RASSF1 CDK5RAP1 CDKN2B CDK7 MAD2L2 CCNT1
module_55	811	782	0.964242	50	0.0298043	1	TRIM29 PNOC AQP8 LDOC1 C8A APBB1 ST6GAL1 NR0B2 CD55 CD163 F10 EDA KIAA0101 L1CAM S100A9 PTPRO ACSL1 GPC3 CA4 CFHR1 SMOX TGFBR2 TGM4 TACC2 -99 FADS1 STK23 LTC4S MSMB CLDN9 RIBC2 CCND1 TRPC4AP XPNPEP2 AR PFC FCN2 TCL1A AGXT ASGR1 PFKFB3 LEFTY1 NNMT KCNQ1 IL2RG IL4R PRSS3 TRIB1 MAOA TSPAN7
GGARNTKYCCA_UNKNOWN	67	62	0.925373	7	0.0306448	1	SOCS2 ATP1B3 TMEM27 GABRE PHF6 DDX17 CLDN17
REACTOME_NUCLEAR_RECEPTOR_TRANSCRIPTION_PATHWAY	50	49	0.98	6	0.0309899	1	NR4A2 NR1D2 RXRA HNF4A AR NR0B2
RYTAAWNNNTGAY_UNKNOWN	53	49	0.924528	6	0.0309899	1	GUCA2B UGT1A1 CA4 TRIM8 SLC22A8 SEMA4G
MYLLYKANGAS_AMPLIFICATION_HOT_SPOT_1	7	6	0.857143	2	0.031261	1	WAS SSX2
TESAR_ALK_TARGETS_HUMAN_ES_5D_DN	7	6	0.857143	2	0.031261	1	LEFTY1 LEFTY2
SA_G2_AND_M_PHASES	7	6	0.857143	2	0.031261	1	CDK7 CDC25A
BOGNI_TREATMENT_RELATED_MYELOID_LEUKEMIA_UP	29	25	0.862069	4	0.0313842	1	PGK1 MAP2K1 PFC CLPP
MUELLER_COMMON_TARGETS_OF_AML_FUSIONS_DN	26	25	0.961538	4	0.0313842	1	HNF4A STK3 FRMPD4 VRK1
MORF_MAGEA9	409	362	0.885086	26	0.0315405	1	CCL16 IL13RA1 CSRP3 FGF18 VKORC1 RGS7 CTSB CDC73 PHF16 CYP2D6 AMMECR1 HEPH AFF2 POFUT2 PLXNA3 REPS2 ZP2 TACC2 STK23 CRHR1 OR10H3 SLC17A1 ATP2B2 SLC18A1 PRKCA SCN7A
V$TFIIA_Q6	208	197	0.947115	16	0.0317513	1	PLP1 TRIB1 PRPS1 TRPC5 MCTS1 AXL GPC4 TFEB SDCCAG3 CCND1 NRXN1 MCM7 SOX3 TFAP4 GPC3 PIGR
module_88	816	786	0.963235	50	0.0322454	1	TRIM29 PNOC IGFBP6 AQP8 LDOC1 C8A APBB1 ST6GAL1 NR0B2 CD151 CD163 F10 EDA KIAA0101 L1CAM S100A9 PTPRO ACSL1 GPC3 CA4 CFHR1 SMOX TGM4 TACC2 -99 FADS1 STK23 LTC4S MSMB CLDN9 RIBC2 CCND1 TRPC4AP XPNPEP2 AR PFC FCN2 TCL1A AGXT ASGR1 PFKFB3 LEFTY1 NNMT KCNQ1 IL2RG IL4R PRSS3 TRIB1 MAOA TSPAN7
KEGG_CELL_CYCLE	128	120	0.9375	11	0.0324406	1	CCND1 MAD1L1 MCM7 CDC25A YWHAE RB1 CDKN2B PCNA CDK7 ORC5L MAD2L2
CAGCTTT,MIR-320	224	182	0.8125	15	0.032912	1	MECP2 PHF8 HIVEP2 C14orf147 TSC22D3 TSPYL5 CTNNB1 NR4A2 GSPT2 YWHAE TRMU ATXN1 POLE4 PBX3 SLC10A3
MORF_ERCC4	312	280	0.897436	21	0.0335747	1	AFF2 POFUT2 CCL16 NR0B2 ZP2 STK23 FGF18 VKORC1 AMOT CRHR1 OR10H3 RGS7 NRXN1 CDC73 PHF16 SLC18A1 PRKCA SULT2B1 CYP2D6 AMMECR1 SCN7A
RODRIGUES_NTN1_TARGETS_UP	17	15	0.882353	3	0.033899	1	SH3BGRL NSBP1 SOCS2
LIU_BREAST_CANCER	16	15	0.9375	3	0.033899	1	FCN2 PTPRO CTSB
MICROTUBULE_ORGANIZING_CENTER_ORGANIZATION_AND_BIOGENESIS	16	15	0.9375	3	0.033899	1	UXT SAC3D1 CKAP5
MORF_ARL3	293	265	0.904437	20	0.0353899	1	AFF2 POFUT2 CCL16 ZP2 TACC2 STK23 FGF18 AMOT CRHR1 OR10H3 RGS7 NRXN1 CDC73 PHF16 SLC18A1 SULT2B1 CYP2D6 AMMECR1 PIGR SCN7A
KEGG_LONG_TERM_DEPRESSION	70	64	0.914286	7	0.0356468	1	PRKCA CRHR1 ITPR3 PLA2G12B MAP2K1 ARAF GNAS
MORF_MYL3	69	64	0.927536	7	0.0356468	1	CYP2D6 ZP2 AMMECR1 FGF18 NRXN1 CDC73 SCN7A
ST_INTERLEUKIN_4_PATHWAY	26	26	1	4	0.0357046	1	IL13RA1 IL2RG NR0B2 IL4R
module_265	27	26	0.962963	4	0.0357046	1	IL13RA1 IL2RG IL4R IL10RA
RICKMAN_HEAD_AND_NECK_CANCER_B	48	38	0.791667	5	0.0360827	1	MAGEA4 CDKN2B FLJ10781 GPC3 IGSF11
KAAB_FAILED_HEART_VENTRICLE_DN	41	38	0.926829	5	0.0360827	1	PQBP1 IRAK1 EBP MYH6 NIFIE14
T Cell Receptor	320	299	0.934375	22	0.0361658	1	RB1 TSC22D3 SLC25A5 BTG1 CSF2 MR1 IGFBP6 MCTS1 CDK7 CENPF CCND1 TRIM31 PRDX4 COPS7B H19 RPL28 RPL10A KCNAB3 VBP1 TFCP2 SMARCA4 SNRPC
YAATNANRNNNCAG_UNKNOWN	54	51	0.944444	6	0.0368101	1	GSG1 STRN4 TEAD1 IRAK1 GNAS CLDN16
module_301	152	123	0.809211	11	0.0378608	1	MECP2 CXorf21 TCL1A PTPRO KCNA3 PORCN KCNQ5 IL10RA -99 C3orf36 IL4R
PUJANA_CHEK2_PCC_NETWORK	765	705	0.921569	45	0.0388047	1	PGK1 TCL1A SMARCA4 HPRT1 RB1 VRK1 PCNA PARP2 ORC5L HMGB3 KIAA0101 RPL39 MCM7 IDI1 USP13 UBL4A DHX9 FTSJ1 TRIM31 IRAK1 DKC1 TIMM8A AFF2 ABCB7 MYBL2 SMG7 FOXM1 CENPF PRPS1 ACTL6A FADS1 CTAG2 LIG1 KIAA0922 SH2D1A YAF2 VBP1 GNB3 SLC25A5 YWHAE PVALB TFAP4 RNASEH1 UTP20 SNRPC
ACTGTAG,MIR-139	113	94	0.831858	9	0.0396312	1	CHFR PMP22 MGAT4A PHF6 ATP2B2 SMARCA4 SOCS2 ATXN1 DNAJC5
LINDGREN_BLADDER_CANCER_CLUSTER_2A_DN	141	124	0.879433	11	0.0398001	1	MT1B PMP22 GABARAPL1 BEX2 TSC22D3 ST6GAL1 ACSL4 PLAGL1 PSMB7 CD302 PBX3
V$E2F1_Q4_01	169	155	0.91716	13	0.0399039	1	UXT KIAA0101 DDX17 SLC16A2 MCM7 ARHGAP6 PRPS1 CDC25A SUV39H1 IMPDH2 NCOA6 POLE4 PCNA
KEGG_ARGININE_AND_PROLINE_METABOLISM	54	52	0.962963	6	0.0399652	1	GLUD2 GLUD1 SMS SAT MAOA ACY1
KEGG_ENDOMETRIAL_CANCER	52	52	1	6	0.0399652	1	ERBB2 MAP2K1 AXIN2 CTNNB1 ARAF CCND1
MATTIOLI_MULTIPLE_MYELOMA_SUBGROUPS	17	16	0.941176	3	0.0402489	1	SMARCA4 GABARAPL1 SSX2
MACLACHLAN_BRCA1_TARGETS_UP	17	16	0.941176	3	0.0402489	1	CDC34 TIMP1 PCNA
BIOCARTA_P53_PATHWAY	16	16	1	3	0.0402489	1	CCND1 RB1 PCNA
REACTOME_G1_PHASE	16	16	1	3	0.0402489	1	CCND1 RB1 CDK7
DNA_POLYMERASE_ACTIVITY	18	16	0.888889	3	0.0402489	1	POLE4 TEP1 DKC1
RNA_DEPENDENT_ATPASE_ACTIVITY	18	16	0.888889	3	0.0402489	1	DHX9 DDX17 DDX43
INTERLEUKIN_RECEPTOR_ACTIVITY	19	16	0.842105	3	0.0402489	1	IL2RG IL4R IL10RA
OHM_METHYLATED_IN_ADULT_CANCERS	27	27	1	4	0.0403514	1	CDKN2B GSTP1 CCND1 RASSF1
VALK_AML_CLUSTER_1	28	27	0.964286	4	0.0403514	1	SOCS2 FHL1 NR4A2 LTBP3
CTTTAAR_UNKNOWN	751	672	0.894807	43	0.0412833	1	CALM1 PMP22 AQP8 MGEA5 PLP1 CSRP3 SOCS2 OTOA RDH10 AXL NDST2 SNPH SLITRK4 ANKH HOXC13 MCM7 PHF16 GRM7 OR2A4 ZIM2 FAP DLG3 CA4 MGAT4A HINT2 KCNA3 DAB2IP PORCN H2AFY2 NCOA6 SEMA3B CACNG3 CTNNB1 AMOT KCNH5 PIR ARHGAP6 SHANK2 PLA2G12B PIGR PBX3 CDK7 XKRX
V$AP1FJ_Q2	224	204	0.910714	16	0.0416713	1	IGFBP6 UBE3A AXIN2 TGFBR2 PORCN MAP2K1 LTBP3 FLRT1 DDX17 TRIM8 NHS KBTBD5 USP13 RGS8 HS3ST3B1 IRAK1
V$OLF1_01	206	188	0.912621	15	0.0419389	1	DUSP3 PTMS GTPBP2 H2AFY2 SEMA3B GPR61 GNB3 DDX17 GALNT7 BEX2 HOXC13 ACY1 GRM7 KCNQ5 DLG3
V$AP2_Q6_01	185	172	0.92973	14	0.0419647	1	TFEB KCNH5 MGEA5 KCNAB3 C9orf25 TFAP4 RAP1GDS1 PORCN FGD1 RDH10 TACC2 DLG3 NCOA6 PFKFB3
SGCGSSAAA_V$E2F1DP2_01	127	110	0.866142	10	0.0421985	1	KIAA0101 MCM7 ARHGAP6 PRPS1 CDC25A TFAP4 PLAGL1 SUV39H1 POLE4 PCNA
METAL_ION_TRANSPORT	116	110	0.948276	10	0.0421985	1	CCL8 KCNA10 KCNAB3 KCNA3 TRPC5 CCS SLC34A3 KCNQ1 SCNN1D SCN7A
LOPEZ_MESOTELIOMA_SURVIVAL_TIME_DN	7	7	1	2	0.0423698	1	NR4A2 ST6GAL1
TONKS_TARGETS_OF_RUNX1_RUNX1T1_FUSION_SUSTAINED_IN_GRANULOCYTE_DN	7	7	1	2	0.0423698	1	IL10RA PMP22
FUNG_IL2_TARGETS_WITH_STAT5_BINDING_SITES	7	7	1	2	0.0423698	1	SOCS2 DKC1
YE_METASTATIC_LIVER_CANCER	7	7	1	2	0.0423698	1	IGFBP6 SERPINB5
MUNSHI_MULTIPLE_MYELOMA_DN	9	7	0.777778	2	0.0423698	1	SMARCA4 DKC1
YANAGISAWA_LUNG_CANCER_RECURRENCE	8	7	0.875	2	0.0423698	1	RPL39 TMSB4X
ST_INTERLEUKIN_13_PATHWAY	7	7	1	2	0.0423698	1	IL13RA1 IL4R
ST_IL_13_PATHWAY	7	7	1	2	0.0423698	1	IL13RA1 IL4R
module_7	229	221	0.965066	17	0.0427187	1	MAGEA4 TCL1A CCL16 PLXNA3 CD4 AGXT REPS2 NR0B2 ZP2 STK23 LEFTY1 PARP2 EDA NRXN1 SLC18A1 CYP2D6 AMMECR1
BARIS_THYROID_CANCER_DN	53	53	1	6	0.0432866	1	ERBB2 RB1 TIMP1 IL13RA1 CCND1 ACY1
GRUETZMANN_PANCREATIC_CANCER_UP	346	339	0.979769	24	0.0433861	1	PGK1 TRIM29 PMP22 LAMP2 ITPR3 CETN2 CENPF GDI1 CD55 GLUD1 ATP1B3 CBR1 NNMT KIAA0101 LOXL2 NID1 TFCP2 HNRPU FAP GK DHX9 NSDHL CDK7 IL4R
TCCAGAT,MIR-516-5P	97	81	0.835052	8	0.043458	1	GPRASP2 SLC16A2 KCNA3 GNAS SOCS2 FRAT2 ATXN1 PBX3
V$E2F_Q3_01	173	157	0.907514	13	0.0435112	1	UXT KIAA0101 DDX17 SLC16A2 MCM7 ARHGAP6 PRPS1 CDC25A SUV39H1 NCOA6 POLE4 PCNA KIAA0922
V$AML_Q6	204	189	0.926471	15	0.0435994	1	HHIP CSF2 PHF6 TRIB1 MAFG TGM4 FGD1 CTNNB1 LTBP3 NRXN1 ARMCX1 SREBF2 PI15 DLX5 C1QTNF6
ION_TRANSPORT	184	173	0.940217	14	0.043709	1	CCL8 KCNA10 KCNAB3 SLC22A3 SLC17A1 SLC22A8 KCNA3 TRPC5 CCS SLC22A7 SLC34A3 KCNQ1 SCNN1D SCN7A
KEGG_NUCLEOTIDE_EXCISION_REPAIR	44	40	0.909091	5	0.0437221	1	POLE4 CETN2 PCNA CDK7 LIG1
RICKMAN_METASTASIS_UP	336	255	0.758929	19	0.0440838	1	MECP2 ABCB7 BHLHB9 TMLHE CETN2 RNF12 PSMD10 GPRASP2 RBMX2 VBP1 ZNF6 NGFRAP1 BEX2 ARMCX1 GNAS ZNF263 USP13 CKAP5 YTHDC1
GNF2_DNM1	70	67	0.957143	7	0.0441142	1	GDI1 TSPAN7 RGS7 NUAK1 NAP1L2 SYN1 ATP2B2
CHAUHAN_RESPONSE_TO_METHOXYESTRADIOL_DN	99	96	0.969697	9	0.0444024	1	PGK1 DDX17 BTG1 TMSB4X UBE1 GNAS UBE2J1 IL2RG PCBP2
SENGUPTA_NASOPHARYNGEAL_CARCINOMA_WITH_LMP1_DN	174	142	0.816092	12	0.0448975	1	MAGEA4 TCL1A NNMT PLP1 S100A9 FLJ10178 MPP7 RDH10 SPRR3 CTAG2 PIGR AMICA1
KIM_MYC_AMPLIFICATION_TARGETS_UP	157	142	0.904459	12	0.0448975	1	PHKA1 KIAA0101 SLC25A5 ATP2B2 PRPS1 HPRT1 VRK1 MCTS1 IGSF11 EBPL DRG1 DKC1
TNF-alpha	784	731	0.932398	46	0.0452112	1	CBR1 CCND1 RPL8 CD80 GNAS EML1 SEC23B SUV39H1 PSMB7 RPL39 RNH1 RPL10A MCM7 PIR PTMS CCL11 USP13 UBL4A UBE4A TMSB4X EBP CDC34 CTNNB1 APRT ARMCX1 AIF1 GAL3ST1 CNKSR2 CACNG3 CETN2 SMOX CRHR1 CSF2 GSTP1 PIGR MAP2K1 KIAA0101 MRPL12 NIFIE14 PCBP2 DUSP3 KCNQ1 HMGB1 HLF IRAK1 GK
LI_PROSTATE_CANCER_EPIGENETIC	28	28	1	4	0.0453249	1	DAB2IP GSTP1 AR RASSF1
BIOCARTA_G1_PATHWAY	28	28	1	4	0.0453249	1	CDKN2B CCND1 RB1 CDC25A
REACTOME_PURINE_METABOLISM	30	28	0.933333	4	0.0453249	1	NT5C2 HPRT1 IMPDH2 APRT
GNF2_SMC2L1	30	28	0.933333	4	0.0453249	1	PCNA FOXM1 CENPF MYBL2
ANION_TRANSPORT	31	28	0.903226	4	0.0453249	1	SLC17A1 SLC22A8 SLC22A7 SLC34A3
CAGGTA_V$AREB6_01	590	534	0.905085	35	0.0462629	1	PNOC LDOC1 AXIN2 CSF2 IL13RA1 CSRP3 SOCS2 PLAGL1 NELF GPC4 PNMA5 SLITRK4 GPR152 STRN4 GPC3 HEPH USP51 SLC9A7 ITPR3 HIVEP2 DACH2 PTMS MYH7 REPS2 PORCN MYO1E CDK2AP1 SH2D1A KCNH5 DDX17 CLDN17 SLC18A1 PVALB SOX3 SLC34A3
module_199	57	54	0.947368	6	0.046776	1	ERBB2 IL10RA IL13RA1 IL2RG AXL IL4R
KUROKAWA_LIVER_CANCER_CHEMOTHERAPY_DN	17	17	1	3	0.0471531	1	CALM1 BIRC4 NR1D2
WONG_IFNA2_RESISTANCE_DN	17	17	1	3	0.0471531	1	HMGB1 DUSP3 BCL2L14
ZHAN_MULTIPLE_MYELOMA_SPIKED	20	17	0.85	3	0.0471531	1	CCND1 TSPAN7 CFHR1
BOYAULT_LIVER_CANCER_SUBCLASS_G56_DN	17	17	1	3	0.0471531	1	TRIB1 IL4R NAV2
PHAGOCYTOSIS	17	17	1	3	0.0471531	1	FCN2 SPACA3 FCN1
DACOSTA_UV_RESPONSE_VIA_ERCC3_TTD_DN	76	68	0.894737	7	0.0472008	1	ATXN1 UST TMEM23 CCND1 MAD1L1 KIAA0241 KIAA0922
DAZARD_RESPONSE_TO_UV_SCC_UP	85	83	0.976471	8	0.0490386	1	PDIA6 LAMP2 HPRT1 SH3BGRL MAP2K1 CCBP2 IL13RA1 10-Sep
V$FOXO1_01	195	176	0.902564	14	0.0492472	1	EML1 ITPR3 AXIN2 IMPDH2 SESN3 IRS4 NR4A2 DDX17 TRIM8 CCND1 MCM7 KBTBD5 C10orf26 SEMA4G
V$MYB_Q5_01	196	176	0.897959	14	0.0492472	1	PNOC SLC9A7 UBE3A PTMS TMEM27 GUCA2B CXorf21 GNAS YWHAE ZNF263 OCRL C11orf16 FAP ADAM2
CAIRO_HEPATOBLASTOMA_DN	266	242	0.909774	18	0.0497468	1	FCN2 SYT17 C8A TRIB1 AGXT NAT2 TSPYL5 SOCS2 SLC22A7 KIAA0922 CHST7 NNMT HABP2 ACSL1 CYP2D6 CYP1A2 PFC IL4R
LU_AGING_BRAIN_DN	258	242	0.937984	18	0.0497468	1	MT1B PMP22 LAMP2 PLP1 TGFBR2 C14orf147 ACTL6A MAOA SEMA3B FADS1 STK3 NT5C2 AMOT DNASE1L1 ACSBG1 10-Sep CD302 HEPH
REGULATION_OF_CATALYTIC_ACTIVITY	268	242	0.902985	18	0.0497468	1	TRIB3 CD4 HERC5 TRIB1 FGD1 TSPYL2 RB1 CDK5RAP1 CRHR1 CCND1 GNAS CDC25A GRM7 ERBB2 CDKN2B IRAK1 CDK7 CCNT1
KAYO_CALORIE_RESTRICTION_MUSCLE_UP	69	69	1	7	0.0504218	1	FAP SAFB GDI1 SNTA1 CCNI CD302 ATP2B2
KONDO_EZH2_TARGETS	146	129	0.883562	11	0.0505341	1	TMSL8 UST IL13RA1 FHL1 GAL3ST1 NAV2 PLA2G12B CCBP2 TNP2 GALNACT-2 NDST2
KEGG_THYROID_CANCER	29	29	1	4	0.0506246	1	CTNNB1 CCND1 MAP2K1 RXRA
REACTOME_E2F_MEDIATED_REGULATION_OF_DNA_REPLICATION	33	29	0.878788	4	0.0506246	1	PCNA RB1 ORC5L CDC25A
CTTTGA_V$LEF1_Q2	924	829	0.897186	51	0.0508578	1	LDOC1 UBE3A UBE2D1 ERAS RAB24 GLUD1 SLITRK4 HABP2 PTPRO NRXN1 SLC22A8 IDH3G KIF4A CA4 LAMP2 MYF5 NAV2 SESN3 TLE1 ORMDL3 SH2D1A PRDX4 TFEB KCNH5 DDX17 ARHGAP6 TFAP4 CGN SH3BGRL AR FBXW9 SEMA4G SSR4 SOCS2 CRAMP1L MCTS1 FGF18 GPC4 PCYT1B VGLL4 IL10RA AMMECR1 DLX5 C1QTNF6 DAB2IP FKBP11 TMSB4X CNKSR2 SLC34A3 PBX3 XKRX
module_379	195	177	0.907692	14	0.0511968	1	MAGEA4 FCN2 AQP8 TRIB1 REPS2 NR0B2 TACC2 STK23 LEFTY1 CLDN9 RIBC2 L1CAM NRXN1 AMMECR1
MORF_MAP2K7	179	161	0.899441	13	0.0513978	1	CRHR1 PLXNA3 OR10H3 RGS7 CTSB SLC17A1 CDC73 PHF16 REPS2 TACC2 AMMECR1 STK23 FGF18
module_181	295	277	0.938983	20	0.0519156	1	MAGEA4 PNOC FCN2 AQP8 CCL16 CD4 TRIB1 REPS2 NR0B2 ZP2 TACC2 STK23 LEFTY1 CLDN9 RIBC2 EDA L1CAM NRXN1 SLC18A1 AMMECR1
SH3_SH2_ADAPTOR_ACTIVITY	43	42	0.976744	5	0.0522596	1	SOCS2 SH3BGRL ARHGAP4 ARHGAP6 IRS4
module_84	531	504	0.949153	33	0.0523883	1	TRIM29 CCL11 TCL1A FCN1 CD4 UBE2D1 TSC22D3 C1QC ST6GAL1 NR0B2 PFKFB3 CD163 EDA NNMT S100A9 ACSL1 AIF1 IL10RA IL2RG CA4 CD302 IL4R ITPR3 TGFBR2 GNLY TACC2 -99 FADS1 LTC4S CLDN9 TSPAN7 CCND1 PFC
module_238	158	130	0.822785	11	0.0528941	1	MECP2 CXorf21 TCL1A PTPRO KCNA3 PORCN KCNQ5 IL10RA -99 C3orf36 IL4R
JAATINEN_HEMATOPOIETIC_STEM_CELL_UP	313	244	0.779553	18	0.0530918	1	FLJ14054 TSPYL5 SOCS2 PLAGL1 CDK2AP1 STK3 PRDX4 SLITRK4 ZNF6 GALNT7 FHL1 BEX2 TUG1 HLF ARMCX1 PHF16 EBPL DKC1
V$HNF4_01_B	192	178	0.927083	14	0.0531992	1	GLUD1 LAMP2 F10 DUSP3 PTMS NRXN1 SREBF2 DAB2IP ERBB2 TLE1 ACTB CRY2 HEPH BCL2L14
V$E2F1_Q6_01	181	162	0.895028	13	0.0535131	1	SLC9A7 UXT DDX17 MCM7 ARHGAP6 PRPS1 CDC25A REPS2 TFAP4 SUV39H1 NCOA6 PCNA CCNT1
module_154	74	70	0.945946	7	0.0537784	1	TRIM29 SERPINB5 EFNB1 GABRE CSF2 MAOA S100A9
KAN_RESPONSE_TO_ARSENIC_TRIOXIDE	120	115	0.958333	10	0.05424	1	PGK1 GABARAPL1 TRIB3 PIR PTPRO MCM7 ARHGAP6 TSC22D3 SOCS2 KCTD12
GAUSSMANN_MLL_AF4_FUSION_TARGETS_E_DN	19	18	0.947368	3	0.0545974	1	DACH2 PLAGL1 TRIB3
LEE_DOUBLE_POLAR_THYMOCYTE	18	18	1	3	0.0545974	1	ACSBG1 SLAMF1 SH2D1A
GENTILE_UV_LOW_DOSE_DN	18	18	1	3	0.0545974	1	EFNB1 SMOX ZNF263
GENTILE_UV_LOW_DOSE_UP	18	18	1	3	0.0545974	1	EFNB1 SMOX ZNF263
BIOCARTA_TEL_PATHWAY	18	18	1	3	0.0545974	1	PRKCA TEP1 RB1
GNF2_SERPINI2	21	18	0.857143	3	0.0545974	1	PRSS3 AQP8 PRSS1
HASLINGER_B_CLL_WITH_6Q21_DELETION	9	8	0.888889	2	0.0546995	1	NUP98 RAP1GDS1
BUCKANOVICH_T_LYMPHOCYTE_HOMING_ON_TUMOR_UP	10	8	0.8	2	0.0546995	1	STK3 NOL7
TCGA_GLIOBLASTOMA_MUTATED	8	8	1	2	0.0546995	1	ERBB2 RB1
REACTOME_E2F_ENABLED_INHIBITION_OF_PRE_REPLICATION_COMPLEX_FORMATION	10	8	0.8	2	0.0546995	1	ORC5L CDC25A
SUPEROXIDE_METABOLIC_PROCESS	9	8	0.888889	2	0.0546995	1	NOX4 CCS
ORGANIC_ANION_TRANSMEMBRANE_TRANSPORTER_ACTIVITY	10	8	0.8	2	0.0546995	1	SLC22A8 SLC22A7
STEROID_DEHYDROGENASE_ACTIVITY_ACTING_ON_THE_CH_OH_GROUP_OF_DONORSNAD_OR_NADP_AS_ACCEPTOR	10	8	0.8	2	0.0546995	1	NSDHL HSD3B1
FLECHNER_BIOPSY_KIDNEY_TRANSPLANT_REJECTED_VS_OK_UP	87	85	0.977011	8	0.0550646	1	AIF1 FCN1 IL10RA ECGF1 ACTB CD163 IL4R KIAA0922
KEGG_PROSTATE_CANCER	89	85	0.955056	8	0.0550646	1	GSTP1 ERBB2 MAP2K1 RB1 CTNNB1 ARAF AR CCND1
YAGI_AML_FAB_MARKERS	191	179	0.937173	14	0.0552548	1	NR4A2 TMSL8 PIR PRSS3 AIF1 ATXN1 SAMHD1 GABRE IL2RG FADS1 ECGF1 SNTA1 PCNA PFC
LINDGREN_BLADDER_CANCER_CLUSTER_1_DN	376	331	0.880319	23	0.0559838	1	CD80 PMP22 ARRB2 MYBL2 CCL16 CENPF SMARCA4 PDIA5 KIF23 NAV2 PALM2-AKAP2 GNB3 LOXL2 EBP ACSL1 CDC25A PVALB GNL3L KIF4A CGN ERBB2 IL2RG DDEF1
LI_CISPLATIN_RESISTANCE_DN	34	30	0.882353	4	0.0562485	1	GSG1 CFHR1 GPC3 CXorf26
SULFUR_METABOLIC_PROCESS	35	30	0.857143	4	0.0562485	1	SMS HS3ST3B1 CHST7 UST
GROWTH_FACTOR_BINDING	32	30	0.9375	4	0.0562485	1	IL2RG ACVRL1 IL4R IL10RA
ZHAN_MULTIPLE_MYELOMA_CD1_VS_CD2_DN	50	43	0.86	5	0.0568672	1	PRKCA PNOC NAV2 DUS2L ST6GAL1
GNF2_CKS2	45	43	0.955556	5	0.0568672	1	KIAA0101 PCNA FOXM1 CENPF VRK1
PUIFFE_INVASION_INHIBITED_BY_ASCITES_UP	79	71	0.898734	7	0.0572716	1	HMGB3 MPP1 PGK1 PRKCA CALM1 FHL1 G6PD
YAMASHITA_LIVER_CANCER_STEM_CELL_DN	75	71	0.946667	7	0.0572716	1	GSTP1 C8A MAOA HNF4A CYP1A2 ACSL1 ACSL4
GTTATAT,MIR-410	87	71	0.816092	7	0.0572716	1	HMGB1 LAMP2 YAF2 TEAD1 PHF6 COPS7B ATP2B2
GNF2_SMC4L1	76	71	0.934211	7	0.0572716	1	VRK1 KIAA0101 PCNA MCM7 DKC1 FOXM1 CENPF
module_53	391	367	0.938619	25	0.0578587	1	AQP8 TCL1A SAC3D1 AGXT HPRT1 PCNA PARP2 EDA KIAA0101 AIF1 CKAP5 IL2RG MAGEA4 MYBL2 FOXM1 CENPF TACC2 -99 FADS1 STK23 CLDN9 RIBC2 ARHGAP4 SLC6A7 PFC
AAGGGAT,MIR-188	66	57	0.863636	6	0.0582646	1	CGN ATXN1 PDIK1L SLITRK4 IL13RA1 CHRD
MORF_FEN1	59	57	0.966102	6	0.0582646	1	VBP1 KIAA0101 PCNA NSDHL MCM7 FOXM1
BENPORATH_OCT4_TARGETS	290	247	0.851724	18	0.0584009	1	PHF8 PFTK1 MGEA5 LEFTY2 PRPS1 PCTK2 RDH10 CXorf26 MTM1 ARMCX5 TMEM23 PRR11 GNPTAB KIAA0101 MED12 FRAT2 GPC3 CA4
MORF_TFDP2	217	197	0.907834	15	0.0585853	1	WT1 POFUT2 ZP2 FGF18 AMOT CRHR1 YAF2 ZNF592 CDC73 SLC18A1 IDS SULT2B1 CYP2D6 AMMECR1 PIGR
TGF-beta Receptor	1182	1136	0.961083	67	0.0586311	1	EFNB1 FGF18 CTNNB1 DDX43 HMGB1 IL13RA1 G6PD FLRT1 FOXM1 AIM2 ATP2B2 ARMCX1 ARHGAP6 AXIN2 ACSL4 CDC25A CCL27 CCL8 CCND1 SREBF2 RBMX2 RDH10 RB1 RASSF1 RNH1 VBP1 ZNF263 SUV39H1 TFCP2 TGFBR2 MAP2K1 MR1 MYBL2 PNOC PIR PDIA5 CDKN2B YWHAE TIMP1 EBP FADS1 COL8A2 HIVEP2 GTPBP2 IDI1 ACTB TSPAN7 AIF1 KCNA3 CD151 CDK7 AXL SAA2 SLC22A7 TRIB3 YAF2 TGM4 L1CAM KIF4A LEFTY2 PLP1 PRPS1 PMP22 NOX4 NAV2 NUAK1 PCNA
BROWNE_HCMV_INFECTION_48HR_DN	495	456	0.921212	30	0.0591029	1	PNOC IGFBP6 UBE3A PLP1 AGTR2 PDIA5 CCL27 CD151 PTPRO LOXL2 FRMPD4 INSL3 HNRPU FRAT2 FAP ERBB2 RNH1 MYF5 CETN2 FADS1 SH2D1A PIR CCND1 ACY1 ARHGAP6 PVALB AR TEP1 YTHDC1 APRT
VECCHI_GASTRIC_CANCER_EARLY_DN	360	299	0.830556	21	0.0599481	1	HHIP PNOC PLP1 TSC22D3 SCGB2A1 MYOC TMEM27 PALM2-AKAP2 MAOA NAP1L2 GSPT2 RAB9B FLJ14503 FHL1 BEX2 HLF ARMCX1 UBE2J1 NSBP1 CD302 SCN7A
TGGNNNNNNKCCAR_UNKNOWN	325	299	0.92	21	0.0599481	1	MGAT4A PLXNA3 DUSP3 ADAM23 GTPBP2 DAB2IP CUEDC1 CDK2AP1 EHD4 RAB24 GPC4 KIAA0922 FHL1 SLC22A8 GAL3ST1 FAP EFNB1 SH3TC1 C10orf26 SPINLW1 CYP1A2
chr1p13	134	87	0.649254	8	0.0615432	1	GPR61 HSD3B1 FAM19A3 KCNA10 KCNA3 GNAT2 FNDC7 C1orf161
ATPASE_ACTIVITY_COUPLED	92	87	0.945652	8	0.0615432	1	ATP1B3 ABCB7 DHX9 DDX43 MYO1E DDX17 MYH7 MYH6
GTAAGAT,MIR-200A	46	44	0.956522	5	0.0617006	1	AMMECR1 HMGB1 TMSB4X UBE3A NHS
NUCLEOTIDYLTRANSFERASE_ACTIVITY	47	44	0.93617	5	0.0617006	1	POLE4 TEP1 DKC1 CTDP1 PCYT1B
MOOTHA_GLUCONEOGENESIS	32	31	0.96875	4	0.0621937	1	CD4 PGK1 LDHC GK
GENTILE_UV_RESPONSE_CLUSTER_D7	32	31	0.96875	4	0.0621937	1	PMP22 TLE1 PFTK1 IL4R
KEGG_ALANINE_ASPARTATE_AND_GLUTAMATE_METABOLISM	32	31	0.96875	4	0.0621937	1	GLUD2 GLUD1 DDO AGXT
GNF2_ANP32B	32	31	0.96875	4	0.0621937	1	HMGB1 VRK1 PRPS1 VBP1
SHAFFER_IRF4_TARGETS_IN_ACTIVATED_DENDRITIC_CELL	64	58	0.90625	6	0.0624369	1	UBE2J1 HIVEP2 FADS1 FKBP11 FHL1 ST6GAL1
NIELSEN_GIST	20	19	0.95	3	0.0625649	1	CETN2 FLJ14054 MGAT4A
BIOCARTA_PROTEASOME_PATHWAY	19	19	1	3	0.0625649	1	UBE1 PSMB7 UBE3A
SODIUM_ION_TRANSPORT	21	19	0.904762	3	0.0625649	1	SLC34A3 SCN7A SCNN1D
INORGANIC_ANION_TRANSMEMBRANE_TRANSPORTER_ACTIVITY	19	19	1	3	0.0625649	1	SLC17A1 ANKH SLC34A3
TRANSFERASE_ACTIVITY_TRANSFERRING_PENTOSYL_GROUPS	19	19	1	3	0.0625649	1	HPRT1 APRT ECGF1
MORF_RAD51L3	374	336	0.898396	23	0.0639431	1	AFF2 POFUT2 CCL16 IL13RA1 REPS2 ZP2 TACC2 STK23 FGF18 CRHR1 OR10H3 RGS7 CTSB SLC17A1 CDC73 ATP2B2 PHF16 SLC18A1 PRKCA CYP2D6 AMMECR1 SCN7A HEPH
REGULATION_OF_BIOLOGICAL_QUALITY	405	371	0.916049	25	0.0639755	1	CCL11 CCL14 PLP1 BDKRB1 APBB1 AGTR2 WAS FGD1 HPRT1 RB1 CD55 F10 MTL5 CLDN16 HNF4A SLC9A7 MYH7 MYH6 TSPYL2 TMEM23 05-Sep GNB3 ACVRL1 SLC34A3 CCR8
MORF_ATF2	320	285	0.890625	20	0.0656027	1	CCL16 PLXNA3 IL13RA1 REPS2 TACC2 STK23 FGF18 TLE1 CRHR1 OR10H3 RGS7 CTSB SLC17A1 CDC73 ATP2B2 PHF16 PRKCA AMMECR1 SCN7A HEPH
BENPORATH_NOS_TARGETS	179	151	0.843575	12	0.065613	1	PHF8 GNPTAB PFTK1 MGEA5 LEFTY2 PCTK2 MED12 FRAT2 CA4 MTM1 TMEM23 PRR11
IL-1	222	217	0.977477	16	0.0656417	1	HSD3B1 GSTP1 ZNF672 ERBB2 DLX5 ARSA DUSP3 IMPDH2 HPRT1 TMLHE UST SAA2 CSF2 TSPYL2 CCL11 CCL8
CHIANG_LIVER_CANCER_SUBCLASS_CTNNB1_DN	145	135	0.931034	11	0.0657982	1	PMP22 AIM2 TIMP1 HABP2 GALNT7 MAD1L1 ATP2B2 ACSL4 NAV2 MYO1E KCTD12
SCHLOSSER_MYC_TARGETS_AND_SERUM_RESPONSE_DN	47	45	0.957447	5	0.066759	1	PRDX4 PDIA5 IRAK1 DKC1 FTSJ1
WONG_PROTEASOME_GENE_MODULE	46	45	0.978261	5	0.066759	1	PSMD10 USP13 USP11 UBE3A CDC34
LINDSTEDT_DENDRITIC_CELL_MATURATION_B	47	45	0.957447	5	0.066759	1	CD80 BTG1 CD83 SLAMF1 PALM2-AKAP2
AGGGCCA,MIR-328	69	59	0.855072	6	0.0667811	1	MECP2 AFF2 FGD1 CHST7 PNCK 03-Sep
GNF2_CCNA2	62	59	0.951613	6	0.0667811	1	KIF4A KIAA0101 PCNA MCM7 FOXM1 CENPF
POSITIVE_REGULATION_OF_TRANSCRIPTION_FROM_RNA_POLYMERASE_II_PROMOTER	65	59	0.907692	6	0.0667811	1	MED12 PLAGL1 RXRA NCOA6 HNF4A CDK7
module_118	395	373	0.944304	25	0.0671984	1	AQP8 TCL1A AGXT CD151 HPRT1 PCNA PARP2 EDA NNMT KIAA0101 LOXL2 AIF1 GPC3 IL2RG MAGEA4 MYBL2 TGFBR2 FOXM1 CENPF TACC2 FADS1 CLDN9 RIBC2 PIR SLC6A7
BRUECKNER_TARGETS_OF_MIRLET7A3_UP	111	104	0.936937	9	0.0672585	1	GABARAPL1 ATP1B3 PIR BTG1 SULT2B1 SAT LDHAL6A CD55 PCNA
BENPORATH_ES_CORE_NINE	9	9	1	2	0.0681047	1	MYBL2 HMGB3
XU_RESPONSE_TO_TRETINOIN_DN	10	9	0.9	2	0.0681047	1	MAD1L1 UBE3A
WEBER_METHYLATED_ICP_IN_SPERM_DN	10	9	0.9	2	0.0681047	1	LDHC ADAM2
WU_APOPTOSIS_BY_CDKN1A_NOT_VIA_TP53	11	9	0.818182	2	0.0681047	1	MYBL2 CENPF
BIOCARTA_IL5_PATHWAY	10	9	0.9	2	0.0681047	1	CD4 CCL11
PROTEOGLYCAN_BIOSYNTHETIC_PROCESS	13	9	0.692308	2	0.0681047	1	CHST7 HS3ST3B1
STEROID_DEHYDROGENASE_ACTIVITY	11	9	0.818182	2	0.0681047	1	NSDHL HSD3B1
BETA_TUBULIN_BINDING	10	9	0.9	2	0.0681047	1	UXT GABARAPL1
VALK_AML_CLUSTER_5	33	32	0.969697	4	0.0684558	1	TFEB ECGF1 UBE2D1 KCNQ1
TTTGCAC,MIR-19A,MIR-19B	448	375	0.837054	25	0.0705328	1	CALM1 CHMP4B PFKFB3 NR4A2 SNPH HLF BTG1 NHS OCRL ACSL4 GRM7 RXRA RASSF1 VGLL4 C10orf26 MECP2 ABCB7 TGFBR2 C14orf147 PDE7B ATP2B2 CGN SHANK2 ATXN1 VPS37A
RHEIN_ALL_GLUCOCORTICOID_THERAPY_DN	359	340	0.947075	23	0.0708553	1	PGK1 CALM1 PRPS2 SMS CETN2 C14orf147 MPP1 HPRT1 VRK1 MCTS1 IMPDH2 PSMD10 PCNA PDIA6 HMGB3 PRDX4 BCAP31 KIAA0101 FHL1 ARMCX1 CDC25A PHF16 SH3BGRL
V$GABP_B	168	153	0.910714	12	0.0709464	1	CLMN LDOC1 VPS16 ARRB2 PHF6 SSR4 C9orf25 IDH3G KIF4A SUV39H1 ACTB PCBP2
V$E2F_Q3	166	153	0.921687	12	0.0709464	1	SNPH UXT CPNE5 DDX17 MCM7 ARHGAP6 PRPS1 CDC25A ZIM2 IMPDH2 PCNA LIG1
FOURNIER_ACINAR_DEVELOPMENT_LATE_DN	21	20	0.952381	3	0.0710367	1	FOXM1 VRK1 ACTB
CHIN_BREAST_CANCER_COPY_NUMBER_UP	22	20	0.909091	3	0.0710367	1	CCND1 ERBB2 MYBL2
ODONNELL_METASTASIS_DN	23	20	0.869565	3	0.0710367	1	DLG3 RIBC2 HLF
KEGG_GLYCOSAMINOGLYCAN_BIOSYNTHESIS_CHONDROITIN_SULFATE	22	20	0.909091	3	0.0710367	1	CHST7 UST GALNACT-2
REACTOME_CHOLESTEROL_BIOSYNTHESIS	21	20	0.952381	3	0.0710367	1	EBP NSDHL IDI1
module_4	21	20	0.952381	3	0.0710367	1	UBE4A UBE2D1 UBL4A
module_73	21	20	0.952381	3	0.0710367	1	IL2RG IL4R IL10RA
MITOTIC_CELL_CYCLE_CHECKPOINT	21	20	0.952381	3	0.0710367	1	CHFR CDKN2B MAD2L2
CALCIUM_INDEPENDENT_CELL_CELL_ADHESION	22	20	0.909091	3	0.0710367	1	CLDN16 CLDN17 CLDN9
Hedgehog	20	20	1	3	0.0710367	1	HHIP CCND1 PMP22
METAL_ION_TRANSMEMBRANE_TRANSPORTER_ACTIVITY	145	137	0.944828	11	0.0714848	1	SLC9A7 ITPR3 KCNA10 KCNA3 CLDN16 TRPC5 KCNQ5 CCS KCNQ1 SCNN1D SCN7A
module_45	563	537	0.953819	34	0.0718323	1	TCL1A FCN1 IL13RA1 UBE2D1 TSC22D3 ST6GAL1 WAS ASGR1 CD55 PFKFB3 EDA S100A9 ACSL1 IDS AIF1 KCNQ1 IL10RA IL2RG CA4 CD302 IL4R LAMP2 TGFBR2 MPP1 GNLY TACC2 -99 FADS1 CLDN9 ARHGAP4 CCBP2 SLC6A7 PIGR PFC
ROSS_AML_WITH_CBFB_MYH11_FUSION	52	46	0.884615	5	0.0720412	1	IL10RA IL13RA1 S100A9 PFC KCTD12
KEGG_DRUG_METABOLISM_OTHER_ENZYMES	51	46	0.901961	5	0.0720412	1	HPRT1 IMPDH2 UGT1A1 ECGF1 NAT2
MOLECULAR_ADAPTOR_ACTIVITY	49	46	0.938776	5	0.0720412	1	SOCS2 SH3BGRL ARHGAP4 ARHGAP6 IRS4
module_145	110	90	0.818182	8	0.0721208	1	MECP2 TCL1A PTPRO ARHGAP4 KCNA3 PORCN C3orf36 IL4R
CROONQUIST_IL6_DEPRIVATION_DN	80	75	0.9375	7	0.0726215	1	MYBL2 KIAA0101 PCNA MCM7 FOXM1 CDC25A LIG1
module_297	79	75	0.949367	7	0.0726215	1	TRIM29 SERPINB5 EFNB1 GABRE CSF2 MAOA S100A9
module_357	79	75	0.949367	7	0.0726215	1	TRIM29 SERPINB5 EFNB1 GABRE CSF2 MAOA S100A9
LI_WILMS_TUMOR_VS_FETAL_KIDNEY_1_DN	162	154	0.950617	12	0.0737152	1	TMSL8 YAF2 KIAA0101 CENPF ST6GAL1 KIF23 CKAP5 FADS1 PCNA DKC1 PCBP2 PBX3
V$E2F1_Q6	172	154	0.895349	12	0.0737152	1	PRPS2 SLC9A7 KIAA0101 MCM7 ARHGAP6 PRPS1 CDC25A TFAP4 SUV39H1 POLE4 PCNA CCNT1
CATION_TRANSPORT	146	138	0.945205	11	0.0744423	1	CCL8 KCNA10 KCNAB3 SLC22A3 KCNA3 TRPC5 CCS SLC34A3 KCNQ1 SCNN1D SCN7A
module_252	227	221	0.973568	16	0.0745827	1	MYBL2 MAFG FOXM1 CENPF KIF23 ACTL6A PSMD10 PCNA SLU7 LIG1 HMGB1 DHX9 DLX5 CDK7 CCNT1 SNRPC
OUELLET_CULTURED_OVARIAN_CANCER_INVASIVE_VS_LMP_DN	35	33	0.942857	4	0.07503	1	TRIB1 GSTP1 AR OPRS1
ZHAN_V2_LATE_DIFFERENTIATION_GENES	33	33	1	4	0.07503	1	IL2RG ATP1B3 IRAK1 CDK7
BIOCARTA_GPCR_PATHWAY	35	33	0.942857	4	0.07503	1	PRKCA CALM1 MAP2K1 GNAS
SPINDLE	37	33	0.891892	4	0.07503	1	KIF4A KIF23 CENPF SAC3D1
TRANSCRIPTION_INITIATION	35	33	0.942857	4	0.07503	1	MED12 NCOA6 BRF1 CDK7
HEART_DEVELOPMENT	36	33	0.916667	4	0.07503	1	NCOA6 ERBB2 MYH7 MYH6
module_105	194	188	0.969072	14	0.0762195	1	PMP22 ITPR3 MYBL2 FOXM1 AGXT PCNA CBR1 MRPL12 DDX17 MAD1L1 CDC34 IDI1 SREBF2 SERPINB5
MASSARWEH_TAMOXIFEN_RESISTANCE_UP	568	450	0.792254	29	0.0767764	1	PMP22 IL13RA1 PIP5K2C RDH10 CD55 GLUD1 C12orf49 CBR1 TMCO3 HOXC13 ACSL1 ERBB2 CHFR MGAT4A TRIB3 FLJ20298 NUAK1 PRPS1 TACC2 ORMDL3 KIAA0922 NT5C2 SCARA3 BEX2 CGN SH3BGRL SHANK2 SAT PBX3
GCM_CALM1	93	76	0.817204	7	0.0768045	1	GPRASP2 CALM1 SESN3 DDX17 NUAK1 C9orf25 IDS
CCAGGTT,MIR-490	55	47	0.854545	5	0.0775454	1	TRMU DDX17 PCBP2 C9orf25 NHS
GNF2_MCL1	50	47	0.94	5	0.0775454	1	AIF1 SAMHD1 ARRB2 CD302 PFC
module_46	386	380	0.984456	25	0.0793649	1	CCL11 CCL8 FCN2 CCL14 FCN1 C8A CD4 ST6GAL1 CD83 CD55 NR4A2 AIM2 EDA MAD1L1 BTG1 ERBB2 IL2RG CFHR1 IL4R TIMP1 PTMS GNLY SH2D1A SLAMF1 PFC
V$E2F1DP1RB_01	175	156	0.891429	12	0.0794586	1	KIAA0101 MCM7 ARHGAP6 PRPS1 CDC25A TFAP4 ZIM2 IMPDH2 POLE4 PCNA LIG1 CCNT1
GTGCCTT,MIR-506	624	524	0.839744	33	0.0795293	1	PDIK1L UBE3A DUSP15 PHF6 CD151 RDH10 UBE4A APBA3 SLITRK4 TMCO3 C7orf26 RXRA AMMECR1 DLX5 SMOX MGAT4A TRIB3 HIVEP2 PLXNA3 PRPS1 MYO1E AMOT TFEB CHRD SLITRK2 TFAP4 CGN EFNB1 SHANK2 TEAD1 10-Sep AR SNTA1
DNA_REPLICATION	101	92	0.910891	8	0.0797495	1	NUP98 PTMS MCM7 TSPYL2 CDK2AP1 ECGF1 DKC1 ORC5L
CHEN_LUNG_CANCER_SURVIVAL	22	21	0.954545	3	0.079992	1	PGK1 GSTP1 ACTB
DAVIES_MULTIPLE_MYELOMA_VS_MGUS_DN	21	21	1	3	0.079992	1	TMSB4X SAT PFTK1
module_58	21	21	1	3	0.079992	1	CD55 CFHR1 C8A
REGULATION_OF_BLOOD_PRESSURE	22	21	0.954545	3	0.079992	1	ACVRL1 GNB3 AGTR2
INTERLEUKIN_BINDING	24	21	0.875	3	0.079992	1	IL2RG IL4R IL10RA
MORF_STK17A	156	140	0.897436	11	0.0805869	1	VKORC1 AFF2 CRHR1 WT1 POFUT2 ZNF592 SLC18A1 CYP2D6 RASSF1 AMMECR1 PIGR
KEGG_COLORECTAL_CANCER	62	62	1	6	0.0808422	1	MAP2K1 AXIN2 CTNNB1 ARAF TGFBR2 CCND1
KEGG_VIRAL_MYOCARDITIS	73	62	0.849315	6	0.0808422	1	CD80 CD55 ACTB CCND1 MYH7 MYH6
ION_TRANSMEMBRANE_TRANSPORTER_ACTIVITY	275	258	0.938182	18	0.0809852	1	SLC9A7 ITPR3 KCNA10 KCNA3 TRPC5 SLC22A7 ATP1B3 ANKH SLC22A3 SLC17A1 SLC22A8 CLDN16 KCNQ5 CCS SLC34A3 KCNQ1 SCNN1D SCN7A
LIAO_METASTASIS	534	435	0.814607	28	0.0818163	1	SAC3D1 PLAGL1 BCORL1 STRBP HMGB3 C12orf49 KIAA0101 GNAS VGLL4 KCNQ1 AMMECR1 ZMYND19 IRAK1 G6PD SNAPC4 CHFR SMOX ITPR3 MYBL2 ARFGAP1 FOXM1 FLCN GDI1 PRR11 KIFC2 FLJ14503 ARHGAP4 DDEF1
XU_HGF_SIGNALING_NOT_VIA_AKT1_48HR_UP	34	34	1	4	0.08191	1	PCTK2 FHL1 ITPR3 TIMP1
GNF2_FOS	35	34	0.971429	4	0.08191	1	CD302 PFC FCN1 CD163
V$NFMUE1_Q6	181	157	0.867403	12	0.0824335	1	HMGB3 PHF8 CD4 BCLAF1 CCND1 APBB1 PRPS1 ASB2 STRN4 IRAK1 NDST2 PBX3
V$E2F_Q6_01	170	157	0.923529	12	0.0824335	1	SLITRK4 KIAA0101 DDX17 SLC16A2 MCM7 CDC25A REPS2 ZIM2 SUV39H1 PCNA LIG1 KIAA0922
FUNG_IL2_SIGNALING_1	10	10	1	2	0.0824517	1	SOCS2 DKC1
BIOCARTA_SKP2E2F_PATHWAY	10	10	1	2	0.0824517	1	CDC34 RB1
BIOCARTA_EGFR_SMRTE_PATHWAY	11	10	0.909091	2	0.0824517	1	MAP2K1 RXRA
BIOCARTA_BARR_MAPK_PATHWAY	12	10	0.833333	2	0.0824517	1	MAP2K1 GNAS
REACTOME_TRANSFORMATION_OF_LANOSTEROL_TO_CHOLESTEROL	10	10	1	2	0.0824517	1	EBP NSDHL
AGCGCAG,MIR-191	11	10	0.909091	2	0.0824517	1	CHRD HMGB1
module_560	11	10	0.909091	2	0.0824517	1	SRXN1 PMP22
S_PHASE_OF_MITOTIC_CELL_CYCLE	10	10	1	2	0.0824517	1	CDK2AP1 APBB1
POSITIVE_REGULATION_OF_ANGIOGENESIS	10	10	1	2	0.0824517	1	AMOT BTG1
CELLULAR_RESPONSE_TO_NUTRIENT_LEVELS	10	10	1	2	0.0824517	1	CDKN2B FADS1
SONG_TARGETS_OF_IE86_CMV_PROTEIN	49	48	0.979592	5	0.0832693	1	MYBL2 KIAA0101 PCNA MCM7 FOXM1
MORF_MLLT10	292	259	0.886986	18	0.0832884	1	CCL16 IL13RA1 ZP2 TACC2 STK23 FGF18 TLE1 AMOT CRHR1 OR10H3 CTSB CDC73 PHF16 PRKCA SULT2B1 CYP2D6 AMMECR1 SCN7A
V$ELK1_01	191	174	0.910995	13	0.0835941	1	APBA3 LDOC1 RPL28 VPS16 MGEA5 ANKH TGFBR2 TRPC4AP ZNF323 ARHGEF4 WAS MCTS1 CCNT1
TAGCTTT,MIR-9	200	174	0.87	13	0.0835941	1	MECP2 PHF6 ACTL6A PALM2-AKAP2 YAF2 GSPT2 PHF16 SLITRK2 SOX3 CKAP5 ATXN1 PI15 TEAD1
BEHAVIOR	149	141	0.946309	11	0.0837744	1	CCL11 CCL8 CCL16 AGTR2 ACSL4 CCL27 HPRT1 MAP2K1 CCR8 CCBP2 MAOA
ORGANELLE_LUMEN	440	401	0.911364	26	0.0852394	1	HSD3B1 C6orf51 SMARCA4 PDIA5 RB1 FGF18 NUP98 MRPL12 MCM7 MED12 DKC1 SNAPC4 HDAC8 CENPF ACTL6A TSPYL2 MRPL41 NCOA6 SLU7 ACTB NAP1L2 TRPC4AP ATXN1 UTP20 TEP1 CCNT1
MEMBRANE_ENCLOSED_LUMEN	440	401	0.911364	26	0.0852394	1	HSD3B1 C6orf51 SMARCA4 PDIA5 RB1 FGF18 NUP98 MRPL12 MCM7 MED12 DKC1 SNAPC4 HDAC8 CENPF ACTL6A TSPYL2 MRPL41 NCOA6 SLU7 ACTB NAP1L2 TRPC4AP ATXN1 UTP20 TEP1 CCNT1
JAZAG_TGFB1_SIGNALING_VIA_SMAD4_DN	64	63	0.984375	6	0.0858695	1	PCTK2 CCL27 RBMX2 PNOC AIM2 RASSF1
KEGG_GLIOMA	65	63	0.969231	6	0.0858695	1	PRKCA CALM1 MAP2K1 RB1 ARAF CCND1
module_75	391	384	0.982097	25	0.0869495	1	CCL11 CCL8 FCN2 CCL14 FCN1 C8A CD4 ST6GAL1 CD83 CD55 NR4A2 AIM2 MAD1L1 BTG1 AIF1 ERBB2 IL2RG CFHR1 IL4R TIMP1 PTMS GNLY SH2D1A SLAMF1 PFC
RUTELLA_RESPONSE_TO_HGF_DN	234	209	0.893162	15	0.0870854	1	FCN1 IL13RA1 ST6GAL1 PDIA5 CD83 CD55 CD163 KIAA0922 NR4A2 RPL28 S100A9 BTG1 AIF1 RNF138 PFC
module_69	473	402	0.849894	26	0.0871375	1	FLJ10781 TMLHE PIP5K2C TSC22D3 MCTS1 MAGED4 ACSBG1 HNRPU RXRA CD302 C5orf20 BCL2L14 HIVEP2 MYBL2 FLJ20298 SMG7 PORCN PCDHB7 BPIL1 SCARA3 DDX17 NOL7 SLC22A3 CNKSR2 TFAP4 UBE2J1
module_151	308	296	0.961039	20	0.0882001	1	C9orf89 UXT HPRT1 RB1 IMPDH2 ZNF706 RPL10A PSMD10 PCNA PRDX4 BCAP31 RPL28 VBP1 RPL39 SLC25A5 AIF1 IL2RG RPL8 APRT SNRPC
TRANSMEMBRANE_TRANSPORTER_ACTIVITY	371	349	0.940701	23	0.0882401	1	SLC9A7 ITPR3 ABCB7 AQP8 KCNA10 KCNA3 TRPC5 SLC22A7 ATP1B3 ANKH SLC22A3 SLC17A1 SLC16A2 SLC22A8 CLDN16 SLC25A5 SLC18A1 KCNQ5 CCS SLC34A3 KCNQ1 SCNN1D SCN7A
module_98	381	367	0.963255	24	0.0886498	1	SEC23B MYBL2 MAFG FOXM1 CENPF SCAND1 KIF23 ACTL6A PSMD10 TLE1 SLU7 PCNA ORC5L LIG1 HMGB1 PIR SAFB DDX17 PSMB7 DHX9 DLX5 CDK7 CCNT1 SNRPC
ODONNELL_TARGETS_OF_MYC_AND_TFRC_DN	44	35	0.795455	4	0.089089	1	CD151 FOXM1 CENPF MYBL2
MATTIOLI_MULTIPLE_MYELOMA_WITH_14Q32_TRANSLOCATIONS	36	35	0.972222	4	0.089089	1	NGFRAP1 NUAK1 CCND1 VPREB3
SAKAI_CHRONIC_HEPATITIS_VS_LIVER_CANCER_DN	35	35	1	4	0.089089	1	MYF5 EFNB1 FOXM1 RXRA
WEIGEL_OXIDATIVE_STRESS_BY_TBH_AND_H2O2	35	35	1	4	0.089089	1	CDKN2B ACTB RB1 RNH1
KEGG_SPHINGOLIPID_METABOLISM	40	35	0.875	4	0.089089	1	SGPP2 GAL3ST1 ARSA TMEM23
GNF2_CENPE	37	35	0.945946	4	0.089089	1	PCNA FOXM1 CENPF MYBL2
module_286	37	35	0.945946	4	0.089089	1	LDHC NSDHL IMPDH2 CBR1
LIN_APC_TARGETS	52	49	0.942308	5	0.0892102	1	BCAP31 L1CAM PCNA CCND1 UBE1
ELECTRON_TRANSPORT_GO_0006118	51	49	0.960784	5	0.0892102	1	GLUD2 PDIA5 DDO COVA1 NOX4
IDENTICAL_PROTEIN_BINDING	301	279	0.92691	19	0.089387	1	SLC9A7 CD4 CENPF AGXT SCAND1 SMARCA4 WAS ZXDA HPRT1 PFKFB3 CLDN9 ORC5L CLDN17 TRPC4AP GNAS CLDN16 ERBB2 ATXN1 RASSF1
DORSEY_GAB2_TARGETS	22	22	1	3	0.0894086	1	GK PRSS3 PRSS1
CLIMENT_BREAST_CANCER_COPY_NUMBER_UP	22	22	1	3	0.0894086	1	CCND1 ERBB2 STK3
module_130	23	22	0.956522	3	0.0894086	1	CD55 CFHR1 C8A
EXTRINSIC_TO_MEMBRANE	25	22	0.88	3	0.0894086	1	SYTL4 GNAS RGS19
EXOCYTOSIS	25	22	0.88	3	0.0894086	1	05-Sep SYTL4 CCL8
DI___TRI_VALENT_INORGANIC_CATION_TRANSMEMBRANE_TRANSPORTER_ACTIVITY	22	22	1	3	0.0894086	1	ITPR3 CLDN16 CCS
RNA_HELICASE_ACTIVITY	24	22	0.916667	3	0.0894086	1	DHX9 DDX17 DDX43
GRADE_COLON_AND_RECTAL_CANCER_UP	221	210	0.950226	15	0.0898	1	MBTPS2 TIMP1 KIF23 DRG1 PCNA HMGB1 PRDX4 VBP1 CTSB MCM7 SERPINB5 DHX9 PSMB7 IRAK1 CDK7
COULOUARN_TEMPORAL_TGFB1_SIGNATURE_UP	86	79	0.918605	7	0.0901802	1	KIAA1632 EMD SPRR3 BTG1 TMSB4X IDI1 BCL2L14
HORIUCHI_WTAP_TARGETS_DN	303	262	0.864686	18	0.0904538	1	PGK1 LAMP2 MBTPS2 MYBL2 FOXM1 KIF23 VRK1 IMPDH2 CXorf26 NUP98 TMSL8 KIAA0101 MCM7 SLC25A5 KIF4A CMPK EBPL 10-Sep
SYNAPTIC_TRANSMISSION	172	160	0.930233	12	0.0917732	1	PMP22 RIT2 05-Sep PLP1 PDE7B NPBWR2 GRM7 KCNQ5 HPRT1 STRN4 DRD1IP SYN1
REACTOME_G1_S_TRANSITION	102	95	0.931373	8	0.0920578	1	MCM7 CDC25A RB1 PSMB7 PSMD10 PCNA CDK7 ORC5L
CAGCAGG,MIR-370	133	111	0.834586	9	0.0923932	1	KIFC2 YAF2 C17orf48 CHRD TGFBR2 DUSP3 RAP1GDS1 ATXN1 ORC5L
module_64	506	496	0.980237	31	0.0936954	1	CCL11 CCL8 CCL14 AQP8 CD4 NR0B2 ASGR1 CD83 CD55 PFKFB3 AXL CD163 NR4A2 S100A9 PTPRO RXRA IL10RA IL2RG IL4R GABRE SH2D1A TSPAN7 SLC16A2 RDS EFNB1 SLAMF1 CCR8 CCBP2 SLC6A7 PIGR SCN7A
V$E2F1_Q3	182	161	0.884615	12	0.0950249	1	SNPH KIAA0101 CPNE5 MCM7 ARHGAP6 PRPS1 CDC25A TFAP4 ZIM2 POLE4 PCNA CCNT1
WOUND_HEALING	54	50	0.925926	5	0.0953648	1	WAS F10 SPRR3 HNF4A ACVRL1
OXIDOREDUCTASE_ACTIVITY	281	264	0.939502	18	0.0954447	1	HSD3B1 LDHC COVA1 PDIA5 IMPDH2 RDH10 FADS1 NOX4 GLUD2 PRDX4 GLUD1 DDO CBR1 LOXL2 IDH3G NSDHL CYP1A2 PDCD8
BROWNE_HCMV_INFECTION_1HR_DN	220	195	0.886364	14	0.095689	1	WT1 MYF5 PHKA1 NAT2 AGTR2 MTM1 AMOT CGGBP1 SLC16A2 MAD1L1 RDS FRMPD4 FRAT2 YTHDC1
REACTOME_METABLISM_OF_NUCLEOTIDES	71	65	0.915493	6	0.0964269	1	NT5C2 CMPK HPRT1 IMPDH2 ECGF1 APRT
STEROID_METABOLIC_PROCESS	69	65	0.942029	6	0.0964269	1	HSD3B1 SULT2B1 MBTPS2 UGT1A1 NSDHL NR0B2
AUNG_GASTRIC_CANCER	38	36	0.947368	4	0.0965592	1	KIF4A TMLHE RPL8 MYBL2
FARMER_BREAST_CANCER_CLUSTER_1	44	36	0.818182	4	0.0965592	1	HERC5 FKBP11 IL10RA SH2D1A
HUANG_FOXA2_TARGETS_DN	36	36	1	4	0.0965592	1	LOXL2 CTSB IGFBP6 ST6GAL1
CAGTCAC,MIR-134	41	36	0.878049	4	0.0965592	1	SLC25A5 VGLL4 ACSL1 STRBP
TRANSFORMING_GROWTH_FACTOR_BETA_RECEPTOR_SIGNALING_PATHWAY	36	36	1	4	0.0965592	1	CDKN2B LEFTY1 LEFTY2 ACVRL1
LU_AGING_BRAIN_UP	152	145	0.953947	11	0.0972943	1	CALM1 PTPRO DUSP3 NRXN1 FRMPD4 ATP2B2 UBE2D1 YWHAE NR1D2 TSPYL2 CA4
LOPEZ_MESOTELIOMA_SURVIVAL_TIME_UP	14	11	0.785714	2	0.097617	1	KIF4A PLXNA3
DING_LUNG_CANCER_MUTATED_FREQUENTLY	12	11	0.916667	2	0.097617	1	BAP1 RB1
CONRAD_GERMLINE_STEM_CELL	13	11	0.846154	2	0.097617	1	SAT STRBP
BIOCARTA_SRCRPTP_PATHWAY	11	11	1	2	0.097617	1	CDC25A PRKCA
BIOCARTA_ASBCELL_PATHWAY	12	11	0.916667	2	0.097617	1	CD4 CD80
BIOCARTA_AGPCR_PATHWAY	13	11	0.846154	2	0.097617	1	PRKCA GNAS
BIOCARTA_IL4_PATHWAY	11	11	1	2	0.097617	1	IL2RG IL4R
BIOCARTA_PTC1_PATHWAY	11	11	1	2	0.097617	1	CDK7 CDC25A
REACTOME_PURINE_SALVAGE_REACTIONS	12	11	0.916667	2	0.097617	1	APRT HPRT1
CELLULAR_RESPONSE_TO_EXTRACELLULAR_STIMULUS	12	11	0.916667	2	0.097617	1	CDKN2B FADS1
ENDOTHELIAL_CELL_MIGRATION	11	11	1	2	0.097617	1	AMOT PRSS3
N_METHYLTRANSFERASE_ACTIVITY	13	11	0.846154	2	0.097617	1	SUV39H1 NNMT
REACTOME_CELL_CYCLE_MITOTIC	306	265	0.866013	18	0.0980046	1	CETN2 CENPF UBE2D1 KIF23 RB1 PSMD10 PCNA ORC5L LIG1 NUP98 CCND1 MAD1L1 MCM7 CDC25A YWHAE CKAP5 PSMB7 CDK7
YATGNWAAT_V$OCT_C	295	265	0.898305	18	0.0980046	1	EML1 MYF5 ITPR3 PHF6 VPREB3 SESN3 GPC4 PCYT1B MAGEE2 NGFRAP1 GNB3 NRXN1 CCND1 ARHGAP4 SREBF2 STRN4 SH3BGRL IRAK1
V$AP1_Q2	217	196	0.903226	14	0.0987003	1	IGFBP6 UBE3A AXIN2 TGFBR2 PORCN LTBP3 DDX17 TRIM8 NHS KBTBD5 USP13 FAP RGS8 IRAK1
module_27	345	336	0.973913	22	0.0987113	1	CD80 CD4 IL13RA1 BDKRB1 NR0B2 ASGR1 MYOC GABRE AXL CD163 NR4A2 PTPRO RDS PRKCA ERBB2 RXRA SLAMF1 CCR8 IL10RA IL2RG AR IL4R
V$STAT5A_01	193	179	0.927461	13	0.098765	1	MECP2 ZNF180 TMLHE APBB1 SOCS2 PLAGL1 NT5C2 NR4A2 SLITRK4 BCLAF1 PVALB FAP GK
GNF2_MKI67	26	23	0.884615	3	0.0992629	1	PCNA FOXM1 CENPF
module_82	24	23	0.958333	3	0.0992629	1	UBE4A UBE2D1 UBL4A
REGULATION_OF_HEART_CONTRACTION	24	23	0.958333	3	0.0992629	1	MYH7 KCNQ1 MYH6
HETEROCYCLE_METABOLIC_PROCESS	26	23	0.884615	3	0.0992629	1	HPRT1 PRPS1 UGT1A1
FERREIRA_EWINGS_SARCOMA_UNSTABLE_VS_STABLE_DN	91	81	0.89011	7	0.0997796	1	F8A1 CXorf12 PDIK1L OTUD5 SPINLW1 CRY2 SEMA4G
KEGG_TGF_BETA_SIGNALING_PATHWAY	86	81	0.94186	7	0.0997796	1	BMP8A CHRD CDKN2B TGFBR2 LEFTY1 LEFTY2 ACVRL1
PICCALUGA_ANGIOIMMUNOBLASTIC_LYMPHOMA_DN	131	113	0.862595	9	0.100464	1	NR4A2 MGAT4A C20orf67 BTG1 TSC22D3 SNF1LK IDS TSPYL2 GALNACT-2
BLUM_RESPONSE_TO_SALIRASIB_DN	340	319	0.938235	21	0.100597	1	MYBL2 CENPF PRPS1 KIF23 VRK1 CDK2AP1 PFKFB3 LTBP3 PCNA LIG1 HMGB3 HMGB1 NR4A2 TSPAN7 ANKH EBP CDC25A KIF4A USP13 SUV39H1 DHX9
VECCHI_GASTRIC_CANCER_EARLY_UP	426	355	0.833333	23	0.101276	1	SAC3D1 SMARCA4 ZDHHC11 STK3 HMGB3 HMGB1 ZNF592 KIAA0101 KLHL21 CTSB MCM7 CDC34 KIF4A HNRPU TRIM31 RPL8 DKC1 H19 MYBL2 FOXM1 CENPF C13orf25 SERPINB5
CELL_CYCLE_GO_0007049	306	284	0.928105	19	0.101657	1	CHFR SAC3D1 HERC5 CENPF APBB1 KIF23 PLAGL1 RB1 CDK2AP1 CDK5RAP1 MAD2L2 CCND1 CDC25A AIF1 CKAP5 RASSF1 CDKN2B CDK7 CCNT1
ACEVEDO_LIVER_CANCER_DN	539	482	0.894249	30	0.101701	1	CALM1 GSTP1 C8A CCL16 ASGR1 GLUD1 NR4A2 NNMT CD99L2 CTSB F8A1 HBA1 RXRA CYP1A2 SNAPC4 MT1B TRIB3 ZNF180 TRIB1 PTMS ARFGAP1 NAT2 CHST7 PCNX CCND1 UBE2J1 XPNPEP2 EBPL PCBP2 PBX3
WANG_PROSTATE_CANCER_ANDROGEN_INDEPENDENT	64	51	0.796875	5	0.101729	1	FRAT2 EDA BDKRB1 PARP2 REPS2
SU_LIVER	56	51	0.910714	5	0.101729	1	RXRA C8A CCL16 HABP2 CYP1A2
CCAWNWWNNNGGC_UNKNOWN	57	51	0.894737	5	0.101729	1	STRN4 UBE3A TRIM8 CNKSR2 BPIL1
CTGRYYYNATT_UNKNOWN	52	51	0.980769	5	0.101729	1	SREBF2 SMOX GNB3 DRG1 CNKSR2
GNF2_CDC2	56	51	0.910714	5	0.101729	1	KIF4A MYBL2 PCNA FOXM1 CENPF
SESTO_RESPONSE_TO_UV_C7	69	66	0.956522	6	0.101953	1	HMGB1 ATP1B3 CBR1 KIAA0101 ACSL1 H19
V$MYCMAX_01	194	180	0.927835	13	0.101988	1	HHIP TRIB1 PRPS1 PRDX4 FKBP11 ACY1 TFAP4 KCNQ5 CYP2D6 EFNB1 GPC3 CNNM1 TIMM8A
V$MYCMAX_B	197	180	0.913706	13	0.101988	1	BAP1 TRIB1 NELF CPNE5 TRIM8 CCND1 ACY1 TRPC4AP PDP2 SLC25A5 TFAP4 CYP2D6 HS3ST3B1
FARMER_BREAST_CANCER_APOCRINE_VS_BASAL	330	302	0.915152	20	0.102443	1	SEC23B FCN2 HERC5 TRIM36 TSC22D3 SNF1LK KIF23 PLAGL1 NAV2 HPRT1 MAOA NT5C2 GSPT2 GALNT7 ACSL1 IDI1 SERPINB5 RNF138 AR G6PD
GKCGCNNNNNNNTGAYG_UNKNOWN	45	37	0.822222	4	0.104312	1	ORMDL3 UXT UBE4A BAP1
LEADING_EDGE	46	37	0.804348	4	0.104312	1	AMOT FGD1 FAP APBB1
YEGNASUBRAMANIAN_PROSTATE_CANCER	128	114	0.890625	9	0.104647	1	MAGEA4 TRIM36 ZNF323 ARHGAP6 SSX2 KIF23 NSBP1 PAGE1 CTAG2
MORF_CAMK4	283	250	0.883392	17	0.104736	1	CCL16 TACC2 STK23 FGF18 CRHR1 OR10H3 RGS7 CTSB SLC17A1 CDC73 ATP2B2 PHF16 PRKCA CYP2D6 AMMECR1 SCN7A HEPH
GRAHAM_CML_QUIESCENT_VS_NORMAL_QUIESCENT_UP	88	82	0.931818	7	0.104781	1	CCL8 SAC3D1 PALM2-AKAP2 AMMECR1 KIAA0101 TPSB2 CENPF
V$MEIS1_01	175	164	0.937143	12	0.105195	1	HINT2 UST KCNAB3 SLC22A8 SREBF2 KIAA1632 KCNQ5 TMEM27 CDKN2B STK3 TLE1 HEPH
MORF_BNIP1	179	164	0.916201	12	0.105195	1	VKORC1 AFF2 CRHR1 WT1 YAF2 ZNF592 CDC73 SLC18A1 SULT2B1 CYP2D6 AMMECR1 CA4
V$AP1_Q6_01	202	181	0.89604	13	0.105273	1	UBE3A AXIN2 NR0B2 GABARAPL1 SNPH DDX17 TRIM8 IDS KBTBD5 USP13 PI15 IRAK1 SYN1
V$NFAT_Q4_01	206	181	0.878641	13	0.105273	1	PHF6 PHKA1 CUEDC1 ORMDL3 LTC4S ATP1B3 NR4A2 SOX3 TFAP4 KCNQ5 CYP2D6 GPC3 TEAD1
module_23	557	539	0.967684	33	0.105386	1	TRIM29 FCN2 SAC3D1 C8A ARSA AGXT ST6GAL1 NR0B2 WAS ASGR1 CD151 F10 NNMT ACSL1 CCS CYP2D6 RXRA CFHR1 IL4R TRIB1 MAOA -99 FADS1 STK23 TLE1 LTC4S CLDN9 RIBC2 CCND1 TRPC4AP AR PFC APRT
JAZAG_TGFB1_SIGNALING_UP	106	98	0.924528	8	0.105396	1	PMP22 YAF2 PLP1 L1CAM EBP KIF4A MAP2K1 SLC22A7
