# Supplementary material for: A BRCA1-mutation associated DNA methylation signature in blood cells predicts sporadic breast cancer incidence and survival
Source: Genome Med. 2014 Jun 27;6(6):47. doi: 10.1186/gm567 (PMC4110671; doi:10.1186/gm567)
Supplement: Additional file 9 — Gene Set Enrichment Analysis on the 105 differentially methylated CpGs (FDR < =0.05) in white blood cells associated with BRCA1 mutation. [file gm567-S9.xls]

## Sheet: Data file 9
Additional data file 9: Gene Set Enrichment Analysis on the 105 differentially methylated CpGs (FDR <0.05) associated with BRCA1 in white blood cells
Gene List	nList	nRep	fRep	nOVLAP	pvalue	adjPval	Genes
LAIHO_COLORECTAL_CANCER_SERRATED_DN	86	67	0.77907	4	0.00126109	1	LRP6 MED12 FMR1 PHF8
SCHURINGA_STAT5A_TARGETS_UP	8	8	1	2	0.0013356	1	MAOA RAC3
GGGYGTGNY_UNKNOWN	494	460	0.931174	10	0.00147578	1	PLP2 RALGPS2 FGD1 DDAH2 MAGEE2 FHL1 MAGED2 RBM3 ARMCX1 EFNB1
V$PAX_Q6	203	183	0.901478	6	0.00184478	1	MCTS1 PLAC1 HOXB2 NHS DLG3 SOX14
SMID_BREAST_CANCER_LUMINAL_A_UP	84	77	0.916667	4	0.00211037	1	C5orf4 MAOA HOXB2 FHL1
RICKMAN_METASTASIS_UP	336	255	0.758929	7	0.0021457	1	CETN2 RNF12 GPRASP2 LRP6 RBMX2 ZNF6 ARMCX1
OXIDOREDUCTASE_ACTIVITY_ACTING_ON_PEROXIDE_AS_ACCEPTOR	11	11	1	2	0.00258759	1	PRDX4 CYGB
RHEIN_ALL_GLUCOCORTICOID_THERAPY_DN	359	340	0.947075	8	0.00273391	1	PRPS2 CETN2 MPP1 HPRT1 MCTS1 PRDX4 FHL1 ARMCX1
WNT_SIGNALING	89	83	0.932584	4	0.00277515	1	LRP6 PORCN HPRT1 CCND2
TIMOFEEVA_GROWTH_STRESS_VIA_STAT1_DN	14	12	0.857143	2	0.00309089	1	GSTP1 CCND2
ZHAN_VARIABLE_EARLY_DIFFERENTIATION_GENES_UP	12	12	1	2	0.00309089	1	CTSL HOXB2
module_56	12	12	1	2	0.00309089	1	HPRT1 PRPS2
CREIGHTON_ENDOCRINE_THERAPY_RESISTANCE_1	518	429	0.828185	9	0.00323478	1	PLP2 RALGPS2 HPRT1 RP13-360B22.2 GPRASP2 FHL1 C5orf4 ZNF6 ARMCX1
BENPORATH_SUZ12_TARGETS	1037	898	0.865959	14	0.00404274	1	TSC22D3 CAMK2N1 HOXB2 TCEAL3 PIR ZNF6 FLJ14503 SOX14 RP13-360B22.2 HAND2 NHS PDZK3 MTM1 EFNB1
LUCAS_HNF4A_TARGETS_UP	50	46	0.92	3	0.0041238	1	MPP1 MTM1 DDAH2
ONDER_CDH1_TARGETS_3_UP	16	15	0.9375	2	0.00485017	1	TSC22D3 MAGED2
module_102	18	16	0.888889	2	0.00551773	1	HPRT1 PRPS2
ANTIOXIDANT_ACTIVITY	17	16	0.941176	2	0.00551773	1	PRDX4 CYGB
AGGAGTG	MIR-483	59	52	0.881356	3	0.00582393	1	WDR44 RBM3 FHL1
module_321	108	103	0.953704	4	0.00600105	1	GSTP1 PIR PLP2 CCND2
KORKOLA_YOLK_SAC_TUMOR_UP	20	17	0.85	2	0.00622487	1	LRP6 CCND2
V$AP2_Q6_01	185	172	0.92973	5	0.00732995	1	HOXB2 PORCN FGD1 HPN DLG3
V$ZF5_B	184	173	0.940217	5	0.00750685	1	FMR1 HTATSF1 NHS PORCN DPEP3
LIU_PROSTATE_CANCER_DN	467	407	0.87152	8	0.00796394	1	GSTP1 FLJ10781 TSC22D3 FHL1 NHS CCND2 KLF8 FAM11A
FLECHNER_PBL_KIDNEY_TRANSPLANT_REJECTED_VS_OK_UP	63	60	0.952381	3	0.00866043	1	PLP2 TSC22D3 IDS
CELL_PROJECTION_BIOGENESIS	25	21	0.84	2	0.00943782	1	FGD1 RAC3
KIM_MYCN_AMPLIFICATION_TARGETS_UP	72	64	0.888889	3	0.0103337	1	PRDX4 PHKA1 ADARB1
RNGTGGGC_UNKNOWN	569	518	0.910369	9	0.0107286	1	PLP2 RALGPS2 NHS CCND2 DLG3 FMR1 PRPS2 EFNB1 SOX14
SMID_BREAST_CANCER_BASAL_DN	692	611	0.882948	10	0.0107904	1	RALGPS2 ZNF659 HPN CAMK2N1 HOXB2 DLG3 ATP8A2 MAOA C5orf4 MAGED2
RAGHAVACHARI_PLATELET_SPECIFIC_GENES	69	66	0.956522	3	0.0112357	1	MPP1 ITGA2B FHL1
DANG_MYC_TARGETS_UP	130	124	0.953846	4	0.0113888	1	PRPS2 UXT CCND2 RPL10
GCM_MAPK10	76	67	0.881579	3	0.0117033	1	ACTRT1 CAMK2N1 IDS
module_219	26	24	0.923077	2	0.0122354	1	PRPS2 HPRT1
GGGTGGRR_V$PAX4_03	1009	923	0.914767	13	0.0125922	1	PLP2 HOXB2 MAGED2 RBM3 SOX14 MCTS1 DDAH2 FHL1 CCND2 DLG3 KLF8 HDAC8 EFNB1
CTTTGA_V$LEF1_Q2	924	829	0.897186	12	0.0134489	1	PLAC1 ERAS HOXB2 PRDX4 MAGED2 SOX14 RALGPS2 MCTS1 PCYT1B FMR1 CYGB XKRX
module_37	424	363	0.856132	7	0.0141299	1	FLJ10781 RALGPS2 TSC22D3 MCTS1 MAGED4 ATP8A2 PORCN
TARTE_PLASMA_CELL_VS_PLASMABLAST_UP	391	367	0.938619	7	0.0149255	1	TSC22D3 ITGA2B CTSL HOXB2 RPL39 COVA1 EFNB1
GCM_CALM1	93	76	0.817204	3	0.0164143	1	GPRASP2 ACTRT1 IDS
LI_PROSTATE_CANCER_EPIGENETIC	28	28	1	2	0.0164548	1	GSTP1 CCND2
KIM_MYC_AMPLIFICATION_TARGETS_UP	157	142	0.904459	4	0.017918	1	PHKA1 ADARB1 HPRT1 MCTS1
module_151	308	296	0.961039	6	0.0181334	1	UXT PLP2 HPRT1 PRDX4 RPL39 RPL10
KEGG_WNT_SIGNALING_PATHWAY	151	143	0.94702	4	0.0183365	1	LRP6 CCND2 PORCN RAC3
FARMER_BREAST_CANCER_APOCRINE_VS_BASAL	330	302	0.915152	6	0.0198035	1	FMR1 TSC22D3 HPRT1 MAOA MAGED2 HOXB2
module_54	245	224	0.914286	5	0.020958	1	PLP2 HPRT1 PRDX4 PIR MAGED4
RHO_PROTEIN_SIGNAL_TRANSDUCTION	37	32	0.864865	2	0.0212027	1	FGD1 ARHGAP4
ACEVEDO_LIVER_CANCER_WITH_H3K27ME3_DN	226	151	0.668142	4	0.0219046	1	MBTPS2 ATP8A2 PLP2 ACTRT1
TURASHVILI_BREAST_LOBULAR_CARCINOMA_VS_DUCTAL_NORMAL_DN	92	85	0.923913	3	0.022044	1	FLJ10781 MAOA KLF8
module_69	473	402	0.849894	7	0.0233032	1	FLJ10781 RALGPS2 TSC22D3 MCTS1 MAGED4 ATP8A2 PORCN
module_114	327	314	0.960245	6	0.023453	1	UXT PLP2 HPRT1 PRDX4 RPL39 RPL10
WAMUNYOKOLI_OVARIAN_CANCER_LMP_DN	188	156	0.829787	4	0.024336	1	GPRASP2 TCEAL3 FLJ10781 ARMCX1
V$PAX2_01	36	35	0.972222	2	0.0250911	1	PCYT1B RBM3
GNF2_TPT1	38	35	0.921053	2	0.0250911	1	RPL10 RPL39
module_67	200	160	0.8	4	0.0263945	1	PDZK3 ZNF659 HAND2 RAC3
KORKOLA_EMBRYONAL_CARCINOMA_UP	41	36	0.878049	2	0.026447	1	LRP6 CCND2
singlePCGTs	1357	1357	1	16	0.0273513	1	CAMK2N1 EFNB1 FLJ14503 HAND2 HOXB2 MTM1 NHS PDZK3 PIR RP13-360B22.2 SOX14 TCEAL3 TSC22D3 ZNF6 FLJ25444 FAM11A
TCCATTKW_UNKNOWN	185	164	0.886486	4	0.0285548	1	ANKMY2 PHF8 DLG3 SOX14
JAATINEN_HEMATOPOIETIC_STEM_CELL_UP	313	244	0.779553	5	0.028941	1	PDZK3 PRDX4 ZNF6 FHL1 ARMCX1
KORKOLA_SEMINOMA_UP	44	38	0.863636	2	0.0292456	1	LRP6 CCND2
BENPORATH_OCT4_TARGETS	290	247	0.851724	5	0.0302837	1	PHF8 CXorf26 MTM1 MAGED2 MED12
CTCTAGA	MIR-526C	MIR-518F	MIR-526A	42	39	0.928571	2	0.0306874	1	FHL1 RBM3
V$NFY_C	182	168	0.923077	4	0.0308177	1	MCTS1 DLG3 PCYT1B HAND2
V$SP1_01	184	169	0.918478	4	0.0313995	1	ANKMY2 MAGED2 PORCN HPN
module_15	350	337	0.962857	6	0.0316615	1	MPP1 HPRT1 ITGA2B ARHGAP4 CCND2 RAC3
V$PAX4_02	193	170	0.880829	4	0.0319878	1	RALGPS2 HPN ANKMY2 SOX14
JISON_SICKLE_CELL_DISEASE_UP	178	172	0.966292	4	0.0331839	1	PRDX4 ITGA2B CTSL MPP1
CACTTTG	MIR-520G	MIR-520H	209	173	0.827751	4	0.0337916	1	CAMK2N1 PCYT1B CCND2 EFNB1
V$HAND1E47_01	204	174	0.852941	4	0.0344059	1	USP51 PLP2 ARMCX1 XKRX
V$MTF1_Q4	194	174	0.896907	4	0.0344059	1	PHKA1 PORCN ANKMY2 MAGED2
HEIDENBLAD_AMPLIFIED_IN_BONE_CANCER	6	5	0.833333	1	0.0346976	1	CCND2
OHM_EMBRYONIC_CARCINOMA_UP	5	5	1	1	0.0346976	1	GSTP1
LE_SKI_TARGETS_DN	5	5	1	1	0.0346976	1	FHL1
GRAHAM_CML_QUIESCENT_VS_NORMAL_QUIESCENT_DN	45	42	0.933333	2	0.0351772	1	FHL1 IDS
GNF2_RTN1	46	42	0.913043	2	0.0351772	1	ACTRT1 CAMK2N1
CYTOSKELETON_ORGANIZATION_AND_BIOGENESIS	205	180	0.878049	4	0.0382279	1	UXT FGD1 ARHGAP4 RAC3
module_237	50	44	0.88	2	0.038303	1	KLF8 IDS
V$CEBPGAMMA_Q6	201	182	0.905473	4	0.0395541	1	UXT DDAH2 HOXB2 SOX14
TTANWNANTGGM_UNKNOWN	50	45	0.9	2	0.0399043	1	DLG3 SOX14
GARY_CD5_TARGETS_DN	428	358	0.836449	6	0.0406299	1	PQBP1 RALGPS2 RNF12 FMR1 RBM3 GNL3L
V$CEBP_Q3	197	184	0.93401	4	0.0409064	1	CXorf26 PLAC1 MAOA XKRX
FAELT_B_CLL_WITH_VH3_21_DN	48	46	0.958333	2	0.0415307	1	PLP2 ADARB1
REACTOME_NRAGE_SIGNALS_DEATH_THROUGH_JNK	47	46	0.978723	2	0.0415307	1	FGD1 ARHGAP4
REACTOME_RHO_GTPASE_CYCLE	124	109	0.879032	3	0.0415688	1	ARHGAP4 FGD1 RAC3
ZHANG_PROLIFERATING_VS_QUIESCENT	49	48	0.979592	2	0.0448569	1	GSTP1 CCND2
module_136	440	368	0.836364	6	0.0454157	1	FLJ10781 RALGPS2 MCTS1 MAGED4 ATP8A2 PORCN
V$IK2_01	211	192	0.909953	4	0.0465768	1	PRPS2 RALGPS2 P2RY4 HOXB2
TURASHVILI_BREAST_NORMAL_DUCTAL_VS_LOBULAR_DN	7	7	1	1	0.0482404	1	MBTPS2
FUNG_IL2_TARGETS_WITH_STAT5_BINDING_SITES	7	7	1	1	0.0482404	1	CCND2
DER_IFN_BETA_RESPONSE_DN	7	7	1	1	0.0482404	1	ARHGAP4
YANAGISAWA_LUNG_CANCER_RECURRENCE	8	7	0.875	1	0.0482404	1	RPL39
module_31	7	7	1	1	0.0482404	1	HPRT1
REGULATION_OF_RAS_GTPASE_ACTIVITY	11	7	0.636364	1	0.0482404	1	FGD1
ACAWNRNSRCGG_UNKNOWN	52	50	0.961538	2	0.0482784	1	RBM3 SOX14
HSIAO_HOUSEKEEPING_GENES	385	375	0.974026	6	0.0489677	1	GSTP1 PLP2 FHL1 RPL39 CCND2 CETN2
RICKMAN_TUMOR_DIFFERENTIATED_WELL_VS_POORLY_UP	232	196	0.844828	4	0.0495685	1	LRP6 FLJ14503 MED12 FRMD4A
REACTOME_G_ALPHA_12_13_SIGNALLING_EVENTS	54	52	0.962963	2	0.0517918	1	FGD1 ARHGAP4
module_337	60	52	0.866667	2	0.0517918	1	PRPS2 HPRT1
module_350	57	52	0.912281	2	0.0517918	1	EFNB1 CTSL
module_532	358	288	0.804469	5	0.0526138	1	FLJ10781 ATP8A2 PORCN MCTS1 MAGED4
ATGTTTC	MIR-494	139	120	0.863309	3	0.0526581	1	PHF8 WDR44 CCND2
ACCATTT	MIR-522	140	120	0.857143	3	0.0526581	1	FMR1 NHS CCND2
CAGNYGKNAAA_UNKNOWN	54	53	0.981481	2	0.053582	1	PLAC1 HOXB2
GCM_DDX5	55	53	0.963636	2	0.053582	1	HTATSF1 RBM3
GOERING_BLOOD_HDL_CHOLESTEROL_QTL_TRANS	10	8	0.8	1	0.0549411	1	SEPN1
YAGUE_PRETUMOR_DRUG_RESISTANCE_DN	8	8	1	1	0.0549411	1	FRMD4A
REICHERT_G1S_REGULATORS_AS_PI3K_TARGETS	8	8	1	1	0.0549411	1	CCND2
GUTIERREZ_WALDENSTROEMS_MACROGLOBULINEMIA_1_UP	9	8	0.888889	1	0.0549411	1	ADARB1
ACCGAGC	MIR-423	8	8	1	1	0.0549411	1	BCORL1
BEIER_GLIOMA_STEM_CELL_DN	62	54	0.870968	2	0.055394	1	PORCN DDAH2
CHARAFE_BREAST_CANCER_LUMINAL_VS_BASAL_UP	373	293	0.785523	5	0.055855	1	HPN DDAH2 MAGED2 FRMD4A DLG3
ACAACTT	MIR-382	64	55	0.859375	2	0.0572274	1	PRPS2 BCORL1
WGTTNNNNNAAA_UNKNOWN	425	391	0.92	6	0.0577192	1	HAND2 PHF8 MAOA PRDX4 ARMCX1 CYGB
WATANABE_COLON_CANCER_MSI_VS_MSS_DN	70	56	0.8	2	0.0590818	1	PRPS2 FLJ14503
SAMOLS_TARGETS_OF_KHSV_MIRNAS_DN	60	56	0.933333	2	0.0590818	1	FLJ10781 MAOA
WAMUNYOKOLI_OVARIAN_CANCER_GRADES_1_2_DN	63	56	0.888889	2	0.0590818	1	TCEAL3 ARMCX1
HOQUE_METHYLATED_IN_CANCER	56	56	1	2	0.0590818	1	GSTP1 CCND2
VECCHI_GASTRIC_CANCER_EARLY_DN	360	299	0.830556	5	0.0598944	1	TSC22D3 MAOA FLJ14503 FHL1 ARMCX1
GGGCGGR_V$SP1_Q6	2178	1986	0.911846	20	0.0601824	1	GSTP1 PQBP1 HPN PHF8 HTATSF1 MAGED2 PHKA1 CASR FGD1 DDAH2 DLG3 FMR1 PRPS2 MAOA CYGB ANKMY2 MCTS1 NHS EFNB1 XKRX
HAN_SATB1_TARGETS_DN	331	300	0.906344	5	0.0605835	1	GPR21 PLAC1 PIR FHL1 ADARB1
GNF2_PTPRC	61	57	0.934426	2	0.0609568	1	ARHGAP4 TSC22D3
SHIRAISHI_PLZF_TARGETS_UP	10	9	0.9	1	0.061595	1	LMO6
module_557	10	9	0.9	1	0.061595	1	MAOA
CELL_SOMA	10	9	0.9	1	0.061595	1	CAMK2N1
REGULATION_OF_RHO_PROTEIN_SIGNAL_TRANSDUCTION	13	9	0.692308	1	0.061595	1	FGD1
REGULATION_OF_CELL_SHAPE	12	9	0.75	1	0.061595	1	FGD1
CDC42_PROTEIN_SIGNAL_TRANSDUCTION	12	9	0.75	1	0.061595	1	FGD1
BETA_TUBULIN_BINDING	10	9	0.9	1	0.061595	1	UXT
PROTEIN_DEACETYLASE_ACTIVITY	9	9	1	1	0.061595	1	HDAC8
DODD_NASOPHARYNGEAL_CARCINOMA_UP	1782	1275	0.715488	14	0.0626535	1	BCORL1 TCEAL3 MAGED2 DDAH2 FHL1 PDZK3 C5orf4 IDS RALGPS2 KLHDC7A KLF8 RPL10 CETN2 FLJ25444
TTGGGAG	MIR-150	67	58	0.865672	2	0.0628521	1	PLP2 TSC22D3
RAS_PROTEIN_SIGNAL_TRANSDUCTION	65	58	0.892308	2	0.0628521	1	FGD1 ARHGAP4
CASORELLI_ACUTE_PROMYELOCYTIC_LEUKEMIA_DN	661	607	0.918306	8	0.0640901	1	PCYT1B ITGA2B CTSL PDCD8 MAOA PRDX4 PIR FLJ10178
ZHOU_INFLAMMATORY_RESPONSE_LIVE_DN	379	305	0.804749	5	0.0640972	1	GPRASP2 ANKMY2 FHL1 FRMD4A SOX14
ZHOU_INFLAMMATORY_RESPONSE_LPS_DN	379	305	0.804749	5	0.0640972	1	GPRASP2 ANKMY2 FHL1 FRMD4A SOX14
AKL_HTLV1_INFECTION_DN	68	59	0.867647	2	0.0647673	1	ATP8A2 MAOA
REACTOME_CELL_DEATH_SIGNALLING_VIA_NRAGE_NRIF_AND_NADE	61	59	0.967213	2	0.0647673	1	FGD1 ARHGAP4
BASSO_B_LYMPHOCYTE_NETWORK	141	131	0.929078	3	0.0650239	1	PRDX4 CCND2 HPRT1
module_212	320	308	0.9625	5	0.0662598	1	MPP1 HPN GPRASP2 PRDX4 CTSL
module_459	382	310	0.811518	5	0.0677242	1	FLJ10781 ATP8A2 PORCN MCTS1 MAGED4
KIM_RESPONSE_TO_TSA_AND_DECITABINE_DN	13	10	0.769231	1	0.0682026	1	RPL10
FUNG_IL2_SIGNALING_1	10	10	1	1	0.0682026	1	CCND2
CHEOK_RESPONSE_TO_MERCAPTOPURINE_AND_LD_MTX_UP	10	10	1	1	0.0682026	1	HTATSF1
IIZUKA_RECURRENT_LIVER_CANCER	10	10	1	1	0.0682026	1	CCND2
RAY_TARGETS_OF_P210_BCR_ABL_FUSION_UP	15	10	0.666667	1	0.0682026	1	HOXB2
LEE_SP4_THYMOCYTE	10	10	1	1	0.0682026	1	CTSL
REACTOME_NOREPINEPHRINE_NEUROTRANSMITTER_RELEASE_CYCLE	12	10	0.833333	1	0.0682026	1	MAOA
module_21	10	10	1	1	0.0682026	1	HPRT1
module_101	10	10	1	1	0.0682026	1	GSTP1
REGULATION_OF_CELL_MORPHOGENESIS	13	10	0.769231	1	0.0682026	1	FGD1
REGULATION_OF_GTPASE_ACTIVITY	14	10	0.714286	1	0.0682026	1	FGD1
STEROL_BINDING	11	10	0.909091	1	0.0682026	1	SYP
DEACETYLASE_ACTIVITY	10	10	1	1	0.0682026	1	HDAC8
module_378	384	312	0.8125	5	0.0692066	1	FLJ10781 ATP8A2 PORCN MCTS1 MAGED4
BENPORATH_MYC_TARGETS_WITH_EBOX	229	220	0.960699	4	0.0696868	1	GSTP1 RBM3 CCND2 RPL10
ACEVEDO_LIVER_CANCER_WITH_H3K27ME3_UP	295	220	0.745763	4	0.0696868	1	USP51 MPP1 PDZK3 XAGE2
ORGANELLE_ORGANIZATION_AND_BIOGENESIS	459	413	0.899782	6	0.071203	1	UXT FGD1 PDCD8 HDAC8 ARHGAP4 RAC3
ODONNELL_TFRC_TARGETS_UP	433	316	0.729792	5	0.0722253	1	TSC22D3 PCYT1B LRP6 MAOA C5orf4
module_317	389	316	0.812339	5	0.0722253	1	FLJ10781 MCTS1 MAGED4 ATP8A2 PORCN
KAAB_FAILED_HEART_ATRIUM_DN	141	137	0.971631	3	0.0722832	1	GSTP1 PIR MPP1
YAGI_AML_WITH_11Q23_REARRANGED	346	319	0.921965	5	0.0745365	1	DDAH2 PCYT1B MAGED2 CCND2 IDS
HOSHIDA_LIVER_CANCER_LATE_RECURRENCE_DN	65	64	0.984615	2	0.0746289	1	PIR MAOA
KEGG_DRUG_METABOLISM_CYTOCHROME_P450	72	64	0.888889	2	0.0746289	1	GSTP1 MAOA
SABATES_COLORECTAL_ADENOMA_SIZE_DN	14	11	0.785714	1	0.0747641	1	MAOA
PATTERSON_DOCETAXEL_RESISTANCE	11	11	1	1	0.0747641	1	ARMCX1
FERRANDO_LYL1_NEIGHBORS	12	11	0.916667	1	0.0747641	1	CCND2
REACTOME_PURINE_SALVAGE_REACTIONS	12	11	0.916667	1	0.0747641	1	HPRT1
PURINE_NUCLEOTIDE_METABOLIC_PROCESS	12	11	0.916667	1	0.0747641	1	HPRT1
ANDROGEN_RECEPTOR_SIGNALING_PATHWAY	12	11	0.916667	1	0.0747641	1	MED12
LOW_DENSITY_LIPOPROTEIN_BINDING	12	11	0.916667	1	0.0747641	1	LRP6
BEHAVIOR	149	141	0.946309	3	0.0773164	1	CASR HPRT1 MAOA
HOOI_ST7_TARGETS_UP	90	66	0.733333	2	0.0787003	1	ZNF659 FHL1
module_220	328	325	0.990854	5	0.0792795	1	GSTP1 HOXB2 FHL1 ADARB1 EFNB1
module_255	398	325	0.816583	5	0.0792795	1	FLJ10781 MCTS1 MAGED4 ATP8A2 PORCN
V$HEN1_01	157	143	0.910828	3	0.0798897	1	ZNF70 PLAC1 SOX14
TACTTGA	MIR-26A	MIR-26B	262	232	0.885496	4	0.0811075	1	FGD1 NHS CCND2 XKRX
REACTOME_P2Y_RECEPTORS	13	12	0.923077	1	0.0812798	1	P2RY4
REACTOME_IONOTROPIC_ACTIVITY_OF_KAINATE_RECEPTORS	12	12	1	1	0.0812798	1	DLG3
DNA_FRAGMENTATION_DURING_APOPTOSIS	13	12	0.923077	1	0.0812798	1	PDCD8
RNA_POLYMERASE_II_TRANSCRIPTION_MEDIATOR_ACTIVITY	13	12	0.923077	1	0.0812798	1	MED12
INOSITOL_OR_PHOSPHATIDYLINOSITOL_PHOSPHODIESTERASE_ACTIVITY	13	12	0.923077	1	0.0812798	1	CASR
TRANSCRIPTION_ELONGATION_REGULATOR_ACTIVITY	12	12	1	1	0.0812798	1	HTATSF1
NUCLEOTIDE_KINASE_ACTIVITY	13	12	0.923077	1	0.0812798	1	MPP1
GCACTTT	MIR-17-5P	MIR-20A	MIR-106A	MIR-106B	MIR-20B	MIR-519D	516	428	0.829457	6	0.081361	1	FGD1 CAMK2N1 PCYT1B CCND2 EFNB1 FRMD4A
HOSHIDA_LIVER_CANCER_SUBCLASS_S1	237	233	0.983122	4	0.082099	1	GSTP1 PLP2 CCND2 EFNB1
SCHUHMACHER_MYC_TARGETS_UP	69	68	0.985507	2	0.0828399	1	PRDX4 PRPS2
LIU_CMYB_TARGETS_UP	162	146	0.901235	3	0.0838191	1	WDR44 IDS PRAF2
MOREAUX_MULTIPLE_MYELOMA_BY_TACI_UP	378	331	0.875661	5	0.084182	1	PQBP1 DDAH2 ITGA2B P2RY4 ADARB1
module_45	563	537	0.953819	7	0.0843126	1	TSC22D3 ITGA2B CCND2 IDS MPP1 ARHGAP4 RAC3
ACTGCAG	MIR-17-3P	91	69	0.758242	2	0.0849345	1	BCORL1 HDAC8
V$RREB1_01	163	148	0.907975	3	0.0864843	1	HOXB2 PLP2 MCTS1
MULLIGHAN_NPM1_MUTATED_SIGNATURE_2_DN	74	70	0.945946	2	0.0870451	1	UXT FHL1
SESTO_RESPONSE_TO_UV_C8	72	70	0.972222	2	0.0870451	1	FHL1 CCND2
module_154	74	70	0.945946	2	0.0870451	1	EFNB1 MAOA
CHANDRAN_METASTASIS_TOP50_DN	13	13	1	1	0.0877501	1	MAGED2
NIKOLSKY_BREAST_CANCER_21Q22_AMPLICON	16	13	0.8125	1	0.0877501	1	ADARB1
COLLER_MYC_TARGETS_UP	13	13	1	1	0.0877501	1	CCND2
HASLINGER_B_CLL_WITH_17P13_DELETION	16	13	0.8125	1	0.0877501	1	PRDX4
KYNG_ENVIRONMENTAL_STRESS_RESPONSE_NOT_BY_4NQO_IN_WS	14	13	0.928571	1	0.0877501	1	PRDX4
REACTOME_CLASS_C3_METABOTROPIC_GLUTAMATE_PHEROMONE_RECEPTORS	15	13	0.866667	1	0.0877501	1	CASR
module_132	13	13	1	1	0.0877501	1	GSTP1
module_470	14	13	0.928571	1	0.0877501	1	MAOA
EXTERNAL_SIDE_OF_PLASMA_MEMBRANE	16	13	0.8125	1	0.0877501	1	COVA1
DENDRITE	16	13	0.8125	1	0.0877501	1	CAMK2N1
BIOGENIC_AMINE_METABOLIC_PROCESS	16	13	0.8125	1	0.0877501	1	HPRT1
REGULATION_OF_RAS_PROTEIN_SIGNAL_TRANSDUCTION	18	13	0.722222	1	0.0877501	1	FGD1
MICROTUBULE_BASED_MOVEMENT	16	13	0.8125	1	0.0877501	1	UXT
SULFURIC_ESTER_HYDROLASE_ACTIVITY	16	13	0.8125	1	0.0877501	1	IDS
PHOSPHOLIPASE_C_ACTIVITY	15	13	0.866667	1	0.0877501	1	CASR
PUIFFE_INVASION_INHIBITED_BY_ASCITES_UP	79	71	0.898734	2	0.0891715	1	MPP1 FHL1
YAMASHITA_LIVER_CANCER_STEM_CELL_DN	75	71	0.946667	2	0.0891715	1	GSTP1 MAOA
CHIANG_LIVER_CANCER_SUBCLASS_UNANNOTATED_DN	157	150	0.955414	3	0.0891853	1	PRDX4 UXT MCTS1
BENPORATH_NOS_TARGETS	179	151	0.843575	3	0.0905491	1	PHF8 MED12 MTM1
SCIBETTA_KDM5B_TARGETS_DN	78	72	0.923077	2	0.0913133	1	PIR FHL1
MORF_PPP2R5E	78	72	0.923077	2	0.0913133	1	FMR1 HTATSF1
CONCANNON_APOPTOSIS_BY_EPOXOMICIN_DN	169	152	0.899408	3	0.0919217	1	CXX1 DNASE1L1 MAOA
V$FOXD3_01	165	153	0.927273	3	0.093303	1	RALGPS2 PCYT1B HAND2
HELLER_HDAC_TARGETS_UP	274	244	0.890511	4	0.0933988	1	MAOA DDAH2 FHL1 ADARB1
ROSS_LEUKEMIA_WITH_MLL_FUSIONS	77	73	0.948052	2	0.0934702	1	FLJ10781 CCND2
module_179	416	342	0.822115	5	0.093579	1	FLJ10781 MCTS1 MAGED4 ATP8A2 PORCN
OZANNE_AP1_TARGETS_UP	15	14	0.933333	1	0.0941753	1	CTSL
XU_RESPONSE_TO_TRETINOIN_AND_NSC682994_UP	14	14	1	1	0.0941753	1	GSTP1
GALE_APL_WITH_FLT3_MUTATED_DN	17	14	0.823529	1	0.0941753	1	PQBP1
WANG_RECURRENT_LIVER_CANCER_UP	16	14	0.875	1	0.0941753	1	CETN2
REACTOME_GRB2_SOS_PROVIDES_LINKAGE_TO_MAPK_SIGNALING_FOR_INTERGRINS_	15	14	0.933333	1	0.0941753	1	ITGA2B
REACTOME_P130CAS_LINKAGE_TO_MAPK_SIGNALING_FOR_INTEGRINS	15	14	0.933333	1	0.0941753	1	ITGA2B
module_360	14	14	1	1	0.0941753	1	DNASE1L1
module_445	15	14	0.933333	1	0.0941753	1	MAOA
module_563	15	14	0.933333	1	0.0941753	1	MAOA
PROTEIN_TETRAMERIZATION	14	14	1	1	0.0941753	1	HPRT1
CENTROSOME_ORGANIZATION_AND_BIOGENESIS	15	14	0.933333	1	0.0941753	1	UXT
GLUTAMINE_FAMILY_AMINO_ACID_METABOLIC_PROCESS	14	14	1	1	0.0941753	1	DDAH2
DETECTION_OF_CHEMICAL_STIMULUS	18	14	0.777778	1	0.0941753	1	CASR
DNA_DAMAGE_RESPONSESIGNAL_TRANSDUCTION_RESULTING_IN_INDUCTION_OF_APOPTOSIS	15	14	0.933333	1	0.0941753	1	PDCD8
CARBOHYDRATE_KINASE_ACTIVITY	15	14	0.933333	1	0.0941753	1	PRPS2
AAGCACT	MIR-520F	201	154	0.766169	3	0.0946929	1	RALGPS2 CAMK2N1 CCND2
HADDAD_T_LYMPHOCYTE_AND_NK_PROGENITOR_UP	79	74	0.936709	2	0.095642	1	PDZK3 ARMCX1
FERRANDO_T_ALL_WITH_MLL_ENL_FUSION_DN	77	74	0.961039	2	0.095642	1	HPRT1 PLP2
SHEDDEN_LUNG_CANCER_GOOD_SURVIVAL_A12	311	247	0.794212	4	0.0966036	1	PCYT1B PRDX4 CCND2 SOX14
KAAB_HEART_ATRIUM_VS_VENTRICLE_DN	263	248	0.942966	4	0.0976833	1	PHKA1 CXX1 CCND2 PDCD8
AAGWWRNYGGC_UNKNOWN	87	75	0.862069	2	0.0978281	1	PHF8 RBM3
YAATNRNNNYNATT_UNKNOWN	83	75	0.903614	2	0.0978281	1	PHF8 SOX14
module_297	79	75	0.949367	2	0.0978281	1	EFNB1 MAOA
module_357	79	75	0.949367	2	0.0978281	1	EFNB1 MAOA
module_480	88	75	0.852273	2	0.0978281	1	MCTS1 FRMD4A
V$HIF1_Q3	169	157	0.928994	3	0.0989137	1	PRDX4 CCND2 SOX14
KEGG_RIBOSOME	88	76	0.863636	2	0.100029	1	RPL10 RPL39
module_107	77	76	0.987013	2	0.100029	1	CTSL HPN
V$OCT1_03	168	158	0.940476	3	0.100337	1	GPR21 SEPN1 SOX14
WATANABE_ULCERATIVE_COLITIS_WITH_CANCER_UP	18	15	0.833333	1	0.100556	1	LRP6
LOPEZ_MBD_TARGETS_IMPRINTED_AND_X_LINKED	16	15	0.9375	1	0.100556	1	MTM1
CHEOK_RESPONSE_TO_MERCAPTOPURINE_AND_LD_MTX_DN	20	15	0.75	1	0.100556	1	CTSL
FERRANDO_HOX11_NEIGHBORS	15	15	1	1	0.100556	1	HPRT1
LEE_LIVER_CANCER_HEPATOBLAST	15	15	1	1	0.100556	1	CCND2
REACTOME_PHASE_1_FUNCTIONALIZATION	15	15	1	1	0.100556	1	MAOA
CGCTGCT	MIR-503	18	15	0.833333	1	0.100556	1	CCND2
MICROTUBULE_ORGANIZING_CENTER_ORGANIZATION_AND_BIOGENESIS	16	15	0.9375	1	0.100556	1	UXT
POSITIVE_REGULATION_OF_CELL_CYCLE	16	15	0.9375	1	0.100556	1	CCND2
LIPOPROTEIN_BINDING	18	15	0.833333	1	0.100556	1	LRP6
RHO_GTPASE_ACTIVATOR_ACTIVITY	16	15	0.9375	1	0.100556	1	ARHGAP4
THYROID_HORMONE_RECEPTOR_BINDING	17	15	0.882353	1	0.100556	1	MED12
OKUMURA_INFLAMMATORY_RESPONSE_LPS	183	159	0.868852	3	0.10177	1	PDZK3 MAOA MTM1
REACTOME_PEPTIDE_CHAIN_ELONGATION	84	77	0.916667	2	0.102243	1	RPL10 RPL39
REACTOME_VIRAL_MRNA_TRANSLATION	84	77	0.916667	2	0.102243	1	RPL10 RPL39
JISON_SICKLE_CELL_DISEASE_DN	179	160	0.893855	3	0.10321	1	KIAA1018 TSC22D3 LMO6
V$ETS_Q4	180	160	0.888889	3	0.10321	1	UXT ARHGAP4 SOX14
YNGTTNNNATT_UNKNOWN	275	254	0.923636	4	0.104281	1	FMR1 PLP2 PCYT1B SOX14
BLALOCK_ALZHEIMERS_DISEASE_DN	1233	1141	0.925385	12	0.104328	1	HPRT1 CXX1 IDS PRAF2 PRDX4 MCTS1 FHL1 CCND2 ATP8A2 MPP1 MAOA ARMCX1
ALCOHOL_METABOLIC_PROCESS	84	78	0.928571	2	0.104471	1	HPRT1 MBTPS2
SMALL_GTPASE_MEDIATED_SIGNAL_TRANSDUCTION	88	78	0.886364	2	0.104471	1	FGD1 ARHGAP4
LI_AMPLIFIED_IN_LUNG_CANCER	165	161	0.975758	3	0.104658	1	PRDX4 PLP2 HPN
RICKMAN_HEAD_AND_NECK_CANCER_A	97	79	0.814433	2	0.106712	1	ZNF6 FLJ14503
KORKOLA_TERATOMA_UP	16	16	1	1	0.106892	1	CCND2
SUZUKI_AMPLIFIED_IN_ORAL_CANCER	16	16	1	1	0.106892	1	CCND2
REACTOME_G1_PHASE	16	16	1	1	0.106892	1	CCND2
REACTOME_GLUTATHIONE_CONJUGATION	17	16	0.941176	1	0.106892	1	GSTP1
REACTOME_GLYCOGEN_BREAKDOWN_GLYCOGENOLYSIS	16	16	1	1	0.106892	1	PHKA1
REACTOME_NUCLEOTIDE_LIKE_PURINERGIC_RECEPTORS	17	16	0.941176	1	0.106892	1	P2RY4
REACTOME_UNFOLDED_PROTEIN_RESPONSE	19	16	0.842105	1	0.106892	1	MBTPS2
GTCAACC	MIR-380-5P	20	16	0.8	1	0.106892	1	FRMD4A
MICROTUBULE_ORGANIZING_CENTER_PART	19	16	0.842105	1	0.106892	1	UXT
MEDIATOR_COMPLEX	18	16	0.888889	1	0.106892	1	MED12
REGULATION_OF_SMALL_GTPASE_MEDIATED_SIGNAL_TRANSDUCTION	22	16	0.727273	1	0.106892	1	FGD1
PHOSPHOTRANSFERASE_ACTIVITY_PHOSPHATE_GROUP_AS_ACCEPTOR	18	16	0.888889	1	0.106892	1	MPP1
REACTOME_P75_NTR_RECEPTOR_MEDIATED_SIGNALLING	82	80	0.97561	2	0.108966	1	FGD1 ARHGAP4
module_486	93	80	0.860215	2	0.108966	1	MED12 CCND2
V$TCF11_01	178	164	0.921348	3	0.109052	1	RBM3 CCND2 PCYT1B
YATTNATC_UNKNOWN	283	260	0.918728	4	0.111078	1	USP51 ANKMY2 HOXB2 SOX14
GUENTHER_GROWTH_SPHERICAL_VS_ADHERENT_UP	21	17	0.809524	1	0.113183	1	CCND2
GOUYER_TATI_TARGETS_DN	17	17	1	1	0.113183	1	HPN
WALLACE_PROSTATE_CANCER_UP	18	17	0.944444	1	0.113183	1	HPN
REACTOME_REGULATION_OF_INSULIN_LIKE_GROWTH_FACTOR_ACTIVITY_BY_INSULIN_LIKE_GROWTH_FACTOR_BINDING_PROTEINS	17	17	1	1	0.113183	1	CTSL
module_236	17	17	1	1	0.113183	1	MBTPS2
HISTONE_DEACETYLASE_COMPLEX	18	17	0.944444	1	0.113183	1	HDAC8
CELL_STRUCTURE_DISASSEMBLY_DURING_APOPTOSIS	18	17	0.944444	1	0.113183	1	PDCD8
STEROID_HORMONE_RECEPTOR_SIGNALING_PATHWAY	20	17	0.85	1	0.113183	1	MED12
STEROID_BINDING	18	17	0.944444	1	0.113183	1	SYP
ENDOPLASMIC_RETICULUM	283	262	0.925795	4	0.113387	1	PLP2 PDZK3 IDS RPL10
GRAHAM_CML_QUIESCENT_VS_NORMAL_QUIESCENT_UP	88	82	0.931818	2	0.113512	1	ITGA2B CTSL
AAAYRNCTG_UNKNOWN	297	263	0.885522	4	0.11455	1	PLP2 HDAC8 DDAH2 PCYT1B
OXIDOREDUCTASE_ACTIVITY	281	264	0.939502	4	0.115718	1	COVA1 PRDX4 CYGB PDCD8
ZHONG_RESPONSE_TO_AZACITIDINE_AND_TSA_UP	183	169	0.923497	3	0.116531	1	FHL1 PLAC1 DPEP3
V$GATA4_Q3	191	169	0.884817	3	0.116531	1	GPR21 HOXB2 PCYT1B
YATGNWAAT_V$OCT_C	295	265	0.898305	4	0.116891	1	PCYT1B ANKMY2 MAGEE2 ARHGAP4
ACTGCCT	MIR-34B	195	170	0.871795	3	0.11805	1	RALGPS2 LRP6 FRMD4A
STANELLE_E2F1_TARGETS	18	18	1	1	0.119431	1	ARHGAP4
MASRI_RESISTANCE_TO_TAMOXIFEN_AND_AROMATASE_INHIBITORS_UP	20	18	0.9	1	0.119431	1	FHL1
GENTILE_UV_LOW_DOSE_DN	18	18	1	1	0.119431	1	EFNB1
GENTILE_UV_LOW_DOSE_UP	18	18	1	1	0.119431	1	EFNB1
KEGG_PHENYLALANINE_METABOLISM	18	18	1	1	0.119431	1	MAOA
BIOCARTA_ACTINY_PATHWAY	20	18	0.9	1	0.119431	1	PIR
REGULATION_OF_ANATOMICAL_STRUCTURE_MORPHOGENESIS	24	18	0.75	1	0.119431	1	FGD1
APOPTOTIC_NUCLEAR_CHANGES	19	18	0.947368	1	0.119431	1	PDCD8
NUCLEOTIDE_BIOSYNTHETIC_PROCESS	19	18	0.947368	1	0.119431	1	HPRT1
INTRACELLULAR_RECEPTOR_MEDIATED_SIGNALING_PATHWAY	21	18	0.857143	1	0.119431	1	MED12
V$ALPHACP1_01	189	171	0.904762	3	0.119576	1	RBM3 DLG3 SOX14
INTRACELLULAR_SIGNALING_CASCADE	648	587	0.905864	7	0.119665	1	FGD1 DDAH2 MED12 PDCD8 PRDX4 P2RY4 ARHGAP4
module_209	86	85	0.988372	2	0.120421	1	CTSL HPN
V$CETS1P54_01	186	172	0.924731	3	0.12111	1	FMR1 ZNF70 MCTS1
YAGI_AML_WITH_INV_16_TRANSLOCATION	419	372	0.887828	5	0.121802	1	LRP6 CCND2 IDS PDCD8 RBM3
TRANSCRIPTION_DNA_DEPENDENT	624	590	0.945513	7	0.122002	1	PQBP1 TSC22D3 HAND2 MED12 HDAC8 HTATSF1 PIR
RNA_BIOSYNTHETIC_PROCESS	626	592	0.945687	7	0.123573	1	PQBP1 TSC22D3 HAND2 MED12 HDAC8 HTATSF1 PIR
TAKAO_RESPONSE_TO_UVB_RADIATION_DN	90	87	0.966667	2	0.125084	1	PIR CCND2
REACTOME_FORMATION_OF_A_POOL_OF_FREE_40S_SUBUNITS	95	87	0.915789	2	0.125084	1	RPL10 RPL39
SEIDEN_MET_SIGNALING	19	19	1	1	0.125635	1	PRPS2
ALONSO_METASTASIS_DN	23	19	0.826087	1	0.125635	1	IDS
NIELSEN_GIST	20	19	0.95	1	0.125635	1	CETN2
GTAGGCA	MIR-189	22	19	0.863636	1	0.125635	1	FMR1
LAMELLIPODIUM	25	19	0.76	1	0.125635	1	FGD1
PROTEIN_HOMOOLIGOMERIZATION	22	19	0.863636	1	0.125635	1	HPRT1
POSITIVE_REGULATION_OF_PROTEIN_AMINO_ACID_PHOSPHORYLATION	20	19	0.95	1	0.125635	1	CCND2
TRANSFERASE_ACTIVITY_TRANSFERRING_PENTOSYL_GROUPS	19	19	1	1	0.125635	1	HPRT1
V$SPZ1_01	189	176	0.931217	3	0.127317	1	MAGED2 HDAC8 CCND2
V$YY1_01	195	177	0.907692	3	0.128886	1	PHF8 DLG3 SOX14
RICKMAN_TUMOR_DIFFERENTIATED_WELL_VS_MODERATELY_UP	108	89	0.824074	2	0.12979	1	PHF8 FLJ14503
AMINO_ACID_AND_DERIVATIVE_METABOLIC_PROCESS	98	89	0.908163	2	0.12979	1	HPRT1 DDAH2
ENK_UV_RESPONSE_EPIDERMIS_UP	292	276	0.945205	4	0.130138	1	C5orf4 CTSL LMO6 PDCD8
ODONNELL_METASTASIS_DN	23	20	0.869565	1	0.131796	1	DLG3
LIANG_SILENCED_BY_METHYLATION_UP	20	20	1	1	0.131796	1	CCND2
VERRECCHIA_RESPONSE_TO_TGFB1_C5	20	20	1	1	0.131796	1	FGD1
KEGG_GLYCOSAMINOGLYCAN_DEGRADATION	21	20	0.952381	1	0.131796	1	IDS
KEGG_PROTEIN_EXPORT	24	20	0.833333	1	0.131796	1	IMMP1L
GNF2_MBD4	23	20	0.869565	1	0.131796	1	UXT
module_373	22	20	0.909091	1	0.131796	1	MAOA
VIRAL_GENOME_REPLICATION	21	20	0.952381	1	0.131796	1	HTATSF1
AMINO_ACID_DERIVATIVE_METABOLIC_PROCESS	23	20	0.869565	1	0.131796	1	HPRT1
DEOXYRIBONUCLEASE_ACTIVITY	22	20	0.909091	1	0.131796	1	DNASE1L1
HYDROLASE_ACTIVITY_ACTING_ON_CARBON_NITROGEN_NOT_PEPTIDEBONDSIN_LINEAR_AMIDES	20	20	1	1	0.131796	1	HDAC8
Hedgehog	20	20	1	1	0.131796	1	CCND2
module_128	98	90	0.918367	2	0.132159	1	CTSL CCND2
module_145	110	90	0.818182	2	0.132159	1	ARHGAP4 PORCN
HAHTOLA_SEZARY_SYNDROM_UP	97	91	0.938144	2	0.134538	1	PRDX4 IDS
LENAOUR_DENDRITIC_CELL_MATURATION_UP	92	91	0.98913	2	0.134538	1	MAOA CCND2
module_170	100	91	0.91	2	0.134538	1	CTSL CCND2
module_427	106	91	0.858491	2	0.134538	1	MCTS1 FRMD4A
ACTIN_CYTOSKELETON_ORGANIZATION_AND_BIOGENESIS	104	91	0.875	2	0.134538	1	FGD1 RAC3
FULCHER_INFLAMMATORY_RESPONSE_LECTIN_VS_LPS_DN	454	385	0.848018	5	0.13515	1	DDAH2 FMR1 MPP1 ARMCX1 FRMD4A
V$AP2_Q3	195	181	0.928205	3	0.135233	1	ZNF70 PORCN FGD1
GNF2_DAP3	103	92	0.893204	2	0.136926	1	UXT RPL39
module_79	100	92	0.92	2	0.136926	1	CTSL CCND2
module_172	93	92	0.989247	2	0.136926	1	CTSL HPN
module_192	103	92	0.893204	2	0.136926	1	MCTS1 FRMD4A
REN_ALVEOLAR_RHABDOMYOSARCOMA_DN	407	387	0.95086	5	0.137261	1	MCTS1 IDS PRPS2 PRAF2 PRDX4
GAUSSMANN_MLL_AF4_FUSION_TARGETS_G_DN	27	21	0.777778	1	0.137914	1	MTM1
CHEN_LUNG_CANCER_SURVIVAL	22	21	0.954545	1	0.137914	1	GSTP1
VALK_AML_CLUSTER_8	24	21	0.875	1	0.137914	1	C5orf4
TRAYNOR_RETT_SYNDROM_UP	22	21	0.954545	1	0.137914	1	DNASE1L1
BIOCARTA_CERAMIDE_PATHWAY	22	21	0.954545	1	0.137914	1	PDCD8
BIOCARTA_MITOCHONDRIA_PATHWAY	21	21	1	1	0.137914	1	PDCD8
REACTOME_INTEGRIN_ALPHAIIBBETA3_SIGNALING	23	21	0.913043	1	0.137914	1	ITGA2B
module_310	21	21	1	1	0.137914	1	GSTP1
MRNA_BINDING	22	21	0.954545	1	0.137914	1	FMR1
ID	22	21	0.954545	1	0.137914	1	CCND2
REACTOME_INFLUENZA_VIRAL_RNA_TRANSCRIPTION_AND_REPLICATION	100	93	0.93	2	0.139324	1	RPL39 RPL10
REACTOME_REGULATION_OF_GENE_EXPRESSION_IN_BETA_CELLS	101	93	0.920792	2	0.139324	1	RPL39 RPL10
TRANSCRIPTION_FACTOR_BINDING	302	285	0.943709	4	0.141423	1	HDAC8 PQBP1 PIR MED12
KOBAYASHI_EGFR_SIGNALING_24HR_UP	98	94	0.959184	2	0.141731	1	TSC22D3 MAOA
ACTGTAG	MIR-139	113	94	0.831858	2	0.141731	1	FMR1 FRMD4A
MORF_TPT1	100	94	0.94	2	0.141731	1	RBM3 RPL10
TNF-alpha	784	731	0.932398	8	0.142732	1	DDAH2 RPL39 RPL10 PIR PLP2 ARMCX1 CETN2 GSTP1
V$NF1_Q6_01	207	186	0.898551	3	0.143316	1	RALGPS2 EFNB1 SOX14
AMINO_ACID_CATABOLIC_PROCESS	24	22	0.916667	1	0.143989	1	DDAH2
DNA_CATABOLIC_PROCESS	23	22	0.956522	1	0.143989	1	PDCD8
REGULATION_OF_NEUROTRANSMITTER_LEVELS	24	22	0.916667	1	0.143989	1	HPRT1
ACTIN_FILAMENT_BINDING	25	22	0.88	1	0.143989	1	UXT
NUCLEOBASENUCLEOSIDENUCLEOTIDE_KINASE_ACTIVITY	24	22	0.916667	1	0.143989	1	MPP1
METALLOENDOPEPTIDASE_ACTIVITY	27	22	0.814815	1	0.143989	1	MBTPS2
CHEN_LVAD_SUPPORT_OF_FAILING_HEART_UP	103	96	0.932039	2	0.146572	1	FHL1 TSC22D3
REACTOME_GTP_HYDROLYSIS_AND_JOINING_OF_THE_60S_RIBOSOMAL_SUBUNIT	106	96	0.90566	2	0.146572	1	RPL39 RPL10
CELLULAR_CATION_HOMEOSTASIS	101	96	0.950495	2	0.146572	1	P2RY4 CASR
V$COREBINDINGFACTOR_Q6	206	188	0.912621	3	0.146594	1	FGD1 ARMCX1 CYGB
V$NKX25_02	203	189	0.931034	3	0.148242	1	RALGPS2 DLG3 RPL10
V$AML_Q6	204	189	0.926471	3	0.148242	1	FGD1 ARMCX1 CYGB
AMBROSINI_FLAVOPIRIDOL_TREATMENT_TP53	109	97	0.889908	2	0.149005	1	LRP6 MED12
RODWELL_AGING_KIDNEY_DN	113	97	0.858407	2	0.149005	1	C5orf4 ZNF6
BORCZUK_MALIGNANT_MESOTHELIOMA_UP	300	291	0.97	4	0.149157	1	PRPS2 HPRT1 PRDX4 MAGED2
HAN_SATB1_TARGETS_UP	318	291	0.915094	4	0.149157	1	MPP1 PIR FHL1 FLJ10178
KEGG_FOCAL_ADHESION	201	190	0.945274	3	0.149896	1	ITGA2B CCND2 RAC3
MAYBURD_RESPONSE_TO_L663536_UP	28	23	0.821429	1	0.150022	1	MED12
WATTEL_AUTONOMOUS_THYROID_ADENOMA_DN	24	23	0.958333	1	0.150022	1	FLJ10178
LIU_LIVER_CANCER	24	23	0.958333	1	0.150022	1	FHL1
LOPES_METHYLATED_IN_COLON_CANCER_UP	23	23	1	1	0.150022	1	CCND2
ZHAN_LATE_DIFFERENTIATION_GENES_UP	23	23	1	1	0.150022	1	FHL1
CHIANG_LIVER_CANCER_SUBCLASS_UNANNOTATED_UP	28	23	0.821429	1	0.150022	1	LRP6
BIOCARTA_CELLCYCLE_PATHWAY	23	23	1	1	0.150022	1	CCND2
TTCCGTT	MIR-191	25	23	0.92	1	0.150022	1	CCND2
RUFFLE	30	23	0.766667	1	0.150022	1	FGD1
AMINE_CATABOLIC_PROCESS	26	23	0.884615	1	0.150022	1	DDAH2
AROMATIC_COMPOUND_METABOLIC_PROCESS	26	23	0.884615	1	0.150022	1	HPRT1
HETEROCYCLE_METABOLIC_PROCESS	26	23	0.884615	1	0.150022	1	HPRT1
NITROGEN_COMPOUND_BIOSYNTHETIC_PROCESS	25	23	0.92	1	0.150022	1	DDAH2
CYTOSKELETON_DEPENDENT_INTRACELLULAR_TRANSPORT	26	23	0.884615	1	0.150022	1	UXT
INDUCTION_OF_APOPTOSIS_BY_INTRACELLULAR_SIGNALS	24	23	0.958333	1	0.150022	1	PDCD8
module_83	307	292	0.95114	4	0.150462	1	UXT RBM3 RPL39 RPL10
SCGGAAGY_V$ELK1_02	822	742	0.902676	8	0.151393	1	UXT PLP2 ANKMY2 MAGED2 MCTS1 CCND2 FMR1 ZNF70
MORF_RAC1	200	192	0.96	3	0.153223	1	FMR1 PRDX4 HTATSF1
GGCACTT	MIR-519E	111	99	0.891892	2	0.153896	1	FGD1 PCYT1B
CATION_HOMEOSTASIS	104	99	0.951923	2	0.153896	1	P2RY4 CASR
FLECHNER_BIOPSY_KIDNEY_TRANSPLANT_REJECTED_VS_OK_DN	544	514	0.944853	6	0.15403	1	HPN CXX1 CTSL PDCD8 FMR1 MAOA
GRUETZMANN_PANCREATIC_CANCER_DN	196	193	0.984694	3	0.154895	1	MAOA PRDX4 CCND2
V$CEBPB_02	208	193	0.927885	3	0.154895	1	CXorf26 P2RY4 CCND2
DAIRKEE_TERT_TARGETS_UP	334	296	0.886228	4	0.155727	1	GSTP1 PQBP1 HPRT1 PIR
VALK_AML_CLUSTER_7	27	24	0.888889	1	0.156013	1	C5orf4
KEGG_PENTOSE_PHOSPHATE_PATHWAY	27	24	0.888889	1	0.156013	1	PRPS2
REACTOME_PLATELET_AGGREGATION_PLUG_FORMATION	26	24	0.923077	1	0.156013	1	ITGA2B
GCM_MSN	25	24	0.96	1	0.156013	1	ARHGAP4
RHYTHMIC_PROCESS	29	24	0.827586	1	0.156013	1	COVA1
NITROGEN_COMPOUND_CATABOLIC_PROCESS	28	24	0.857143	1	0.156013	1	DDAH2
RAS_GTPASE_ACTIVATOR_ACTIVITY	26	24	0.923077	1	0.156013	1	ARHGAP4
PROTEIN_KINASE_INHIBITOR_ACTIVITY	24	24	1	1	0.156013	1	CAMK2N1
V$XBP1_01	108	100	0.925926	2	0.156353	1	PRDX4 PCYT1B
SENESE_HDAC1_AND_HDAC2_TARGETS_UP	233	194	0.832618	3	0.156574	1	MAOA CCND2 FRMD4A
V$NF1_Q6	213	194	0.910798	3	0.156574	1	RALGPS2 EFNB1 DLG3
V$PAX4_01	205	194	0.946341	3	0.156574	1	FGD1 ANKMY2 DLG3
SMTTTTGT_UNKNOWN	329	297	0.902736	4	0.157053	1	GPR21 PCYT1B RBM3 XKRX
FARMER_BREAST_CANCER_APOCRINE VS LUMINAL	325	298	0.916923	4	0.158385	1	PDZK3 HPRT1 MAOA DDAH2
WOOD_EBV_EBNA1_TARGETS_UP	104	101	0.971154	2	0.158818	1	PIR FHL1
WOO_LIVER_CANCER_RECURRENCE_UP	104	101	0.971154	2	0.158818	1	ARHGAP4 CCND2
GNF2_EIF3S6	110	101	0.918182	2	0.158818	1	UXT RPL39
ACTIN_FILAMENT_BASED_PROCESS	114	101	0.885965	2	0.158818	1	FGD1 RAC3
GTPASE_REGULATOR_ACTIVITY	117	101	0.863248	2	0.158818	1	ARHGAP4 FGD1
TGGNNNNNNKCCAR_UNKNOWN	325	299	0.92	4	0.15972	1	RALGPS2 HPN FHL1 EFNB1
MASSARWEH_TAMOXIFEN_RESISTANCE_DN	251	196	0.780876	3	0.159947	1	PLAC1 RP13-360B22.2 C5orf4
V$AP1_Q2	217	196	0.903226	3	0.159947	1	PORCN PLAC1 NHS
TANG_SENESCENCE_TP53_TARGETS_UP	25	25	1	1	0.161962	1	CCND2
WANG_BARRETTS_ESOPHAGUS_DN	25	25	1	1	0.161962	1	PLP2
YANG_BREAST_CANCER_ESR1_UP	25	25	1	1	0.161962	1	MAGED2
TING_SILENCED_BY_DICER	28	25	0.892857	1	0.161962	1	HOXB2
LU_TUMOR_ANGIOGENESIS_UP	25	25	1	1	0.161962	1	CCND2
VALK_AML_CLUSTER_2	29	25	0.862069	1	0.161962	1	HOXB2
REACTOME_NEUROTRANSMITTER_RELEASE_CYCLE	28	25	0.892857	1	0.161962	1	MAOA
SYNAPSE	27	25	0.925926	1	0.161962	1	EFNB1
AMINO_ACID_TRANSPORT	26	25	0.961538	1	0.161962	1	PRAF2
POSITIVE_REGULATION_OF_PHOSPHORYLATION	26	25	0.961538	1	0.161962	1	CCND2
CHROMATIN_ASSEMBLY_OR_DISASSEMBLY	26	25	0.961538	1	0.161962	1	HDAC8
KINASE_INHIBITOR_ACTIVITY	25	25	1	1	0.161962	1	CAMK2N1
NUCLEAR_HORMONE_RECEPTOR_BINDING	28	25	0.892857	1	0.161962	1	MED12
V$PBX1_02	111	103	0.927928	2	0.16377	1	CCND2 MCTS1
module_208	121	103	0.85124	2	0.16377	1	FLJ10781 CTSL
ACEVEDO_LIVER_TUMOR_VS_NORMAL_ADJACENT_TISSUE_UP	863	758	0.878331	8	0.164441	1	HPRT1 ANKMY2 HTATSF1 PIR MCTS1 DDAH2 CETN2 MTM1
RNA_METABOLIC_PROCESS	811	759	0.935882	8	0.165274	1	PQBP1 TSC22D3 HTATSF1 PIR RBM3 HAND2 MED12 HDAC8
XU_GH1_AUTOCRINE_TARGETS_DN	124	104	0.83871	2	0.166256	1	MAGED2 RP13-360B22.2
REACTOME_REGULATION_OF_BETA_CELL_DEVELOPMENT	114	104	0.912281	2	0.166256	1	RPL39 RPL10
V$PR_01	111	104	0.936937	2	0.166256	1	RBM3 DLG3
ENDOPEPTIDASE_ACTIVITY	113	104	0.920354	2	0.166256	1	MBTPS2 CTSL
FARMER_BREAST_CANCER_BASAL_VS_LULMINAL	329	305	0.927052	4	0.16782	1	GSTP1 TSC22D3 PRDX4 MAGED2
LOPES_METHYLATED_IN_COLON_CANCER_DN	26	26	1	1	0.167869	1	GSTP1
CHUANG_OXIDATIVE_STRESS_RESPONSE_UP	29	26	0.896552	1	0.167869	1	LRP6
KEGG_HISTIDINE_METABOLISM	29	26	0.896552	1	0.167869	1	MAOA
TAGAACC	MIR-182	30	26	0.866667	1	0.167869	1	NHS
BONE_REMODELING	29	26	0.896552	1	0.167869	1	CASR
HORMONE_RECEPTOR_BINDING	29	26	0.896552	1	0.167869	1	MED12
RTAAACA_V$FREAC2_01	714	644	0.901961	7	0.167966	1	RALGPS2 MCTS1 HPN PCYT1B HAND2 FMR1 PHF8
KEGG_REGULATION_OF_ACTIN_CYTOSKELETON	216	201	0.930556	3	0.168477	1	FGD1 ITGA2B RAC3
module_345	122	105	0.860656	2	0.168749	1	FLJ10781 CTSL
NUCLEOBASENUCLEOSIDENUCLEOTIDE_AND_NUCLEIC_ACID_METABOLIC_PROCESS	1208	1128	0.933775	11	0.16891	1	PQBP1 TSC22D3 HPRT1 PDCD8 HTATSF1 PIR RBM3 HAND2 MED12 PRPS2 HDAC8
RODRIGUES_THYROID_CARCINOMA_ANAPLASTIC_DN	512	417	0.814453	5	0.170613	1	GSTP1 RP13-360B22.2 GPRASP2 FHL1 ZNF6
V$AP1FJ_Q2	224	204	0.910714	3	0.173658	1	PORCN PLAC1 NHS
AIYAR_COBRA1_TARGETS_DN	29	27	0.931034	1	0.173735	1	HPRT1
RUGO_ENVIRONMENTAL_STRESS_RESPONSE_UP	28	27	0.964286	1	0.173735	1	PRDX4
OHM_METHYLATED_IN_ADULT_CANCERS	27	27	1	1	0.173735	1	GSTP1
VALK_AML_CLUSTER_1	28	27	0.964286	1	0.173735	1	FHL1
VALK_AML_CLUSTER_15	31	27	0.870968	1	0.173735	1	HOXB2
CHIARETTI_T_ALL_REFRACTORY_TO_THERAPY	28	27	0.964286	1	0.173735	1	FHL1
POSITIVE_REGULATION_OF_PHOSPHATE_METABOLIC_PROCESS	28	27	0.964286	1	0.173735	1	CCND2
TRANSCRIPTION_INITIATION_FROM_RNA_POLYMERASE_II_PROMOTER	29	27	0.931034	1	0.173735	1	MED12
TISSUE_REMODELING	30	27	0.9	1	0.173735	1	CASR
LIU_VMYB_TARGETS_UP	126	108	0.857143	2	0.176267	1	PHF8 IDS
V$PR_02	113	108	0.955752	2	0.176267	1	RBM3 DLG3
POSITIVE_REGULATION_OF_CELLULAR_METABOLIC_PROCESS	222	206	0.927928	3	0.177138	1	HPRT1 CCND2 MED12
REACTOME_TRANSLATION	120	109	0.908333	2	0.178784	1	RPL39 RPL10
GCM_PTK2	130	109	0.838462	2	0.178784	1	C5orf4 ACTRT1
NUNODA_RESPONSE_TO_DASATINIB_IMATINIB_UP	28	28	1	1	0.17956	1	CCND2
HATADA_METHYLATED_IN_LUNG_CANCER_DN	32	28	0.875	1	0.17956	1	FRMD4A
BAELDE_DIABETIC_NEPHROPATHY_UP	32	28	0.875	1	0.17956	1	HPN
REACTOME_PURINE_METABOLISM	30	28	0.933333	1	0.17956	1	HPRT1
GNF2_BNIP2	31	28	0.903226	1	0.17956	1	RBM3
REGULATION_OF_PROTEIN_AMINO_ACID_PHOSPHORYLATION	30	28	0.933333	1	0.17956	1	CCND2
VIRAL_INFECTIOUS_CYCLE	32	28	0.875	1	0.17956	1	HTATSF1
NUCLEAR_ORGANIZATION_AND_BIOGENESIS	29	28	0.965517	1	0.17956	1	PDCD8
POSITIVE_REGULATION_OF_PROTEIN_MODIFICATION_PROCESS	29	28	0.965517	1	0.17956	1	CCND2
