# Supplementary material for: A BRCA1-mutation associated DNA methylation signature in blood cells predicts sporadic breast cancer incidence and survival
Source: Genome Med. 2014 Jun 27;6(6):47. doi: 10.1186/gm567 (PMC4110671; doi:10.1186/gm567)
Supplement: Additional file 11 — Average number of differentially methylated CpGs between tissue types. UKOPS WB = whole blood from postmenopausal healthy women; T1D WB = whole blood from pre and postmenopausal women with type-1 diabetes. [file gm567-S11.xls]

## Sheet: Data file 11
Additional data file 11: Average number of differentially methylated CpGs between tissue types.
UKOPS WB=whole blood from postmenopausal healthy women; T1D WB=whole blood from pre and postmenopausal women with type-1 diabetes.
	Serum DNA	UKOPS WB	T1D WB	Cervix	Endometrium	Breast
Serum	0	2	4	76	311	263
UKOPS WB	2	0	3	78	292	242
T1D WB	4	3	0	83	315	263
Cervix	76	78	83	0	163	130
Endometrium	311	292	315	163	0	21
Breast	263	242	263	130	21	0
