# Supplementary material for: A BRCA1-mutation associated DNA methylation signature in blood cells predicts sporadic breast cancer incidence and survival
Source: Genome Med. 2014 Jun 27;6(6):47. doi: 10.1186/gm567 (PMC4110671; doi:10.1186/gm567)
Supplement: Additional file 13 — Top ranked 5482 CpGs associated with future breast cancer risk from serum DNA in the UKCTOCS set. [file gm567-S13.xls]

## Sheet: Data file 13
Additional data file 13:Top ranked 5482 CpGs associated with future breast cancer risk from serum DNA in the UKCTOCS set.
CpG	Symbol	Entrez.GeneID	z.statistics	pvalue	qvalue	Odds Ratio	AUC
cg07715201	GDNF	2668	4.36	1.3e-05	0.0772799	1.85249	0.651624
cg22181664	CLCA1	1179	4.312	1.62e-05	0.0772799	0.542083	0.644665
cg15321211	HNRPF	3185	4.279	1.88e-05	0.0772799	1.82317	0.6429
cg21105318	ITGB6	3694	4.267	1.98e-05	0.0772799	0.54419	0.631656
cg18967846	CLDN12	9069	4.245	2.19e-05	0.0772799	1.82954	0.631253
cg05960024	CLOCK	9575	4.222	2.42e-05	0.0772799	0.55231	0.639421
cg23577242	MPPED2	744	4.114	3.89e-05	0.079949	0.541226	0.622983
cg18485955	TNFRSF17	608	4.044	5.26e-05	0.079949	0.56651	0.612445
cg12623088	MGC4562	115752	3.995	6.48e-05	0.079949	1.79337	0.635034
cg05365525	DEPDC6	64798	3.994	6.49e-05	0.079949	1.74348	0.618798
cg23523368	AMPD1	270	3.99	6.6e-05	0.079949	0.561384	0.6191
cg26738880	DPP6	1804	3.987	6.7e-05	0.079949	0.57098	0.619252
cg09425228	CCL20	6364	3.978	6.96e-05	0.079949	0.573668	0.639673
cg20683151	TM4SF20	79853	3.97	7.2e-05	0.079949	0.56906	0.641035
cg21209356	CSF2RB	1439	3.969	7.22e-05	0.079949	0.57617	0.620058
cg03547924	GDF5	8200	3.952	7.74e-05	0.079949	0.569792	0.613655
cg15182360	PCDH20	64881	3.949	7.86e-05	0.079949	1.77202	0.630748
cg07925687	RABL3	285282	3.947	7.9e-05	0.079949	1.72358	0.633219
cg17430393	VSNL1	7447	3.946	7.94e-05	0.079949	1.73383	0.642648
cg13593287	SPTB	6710	3.904	9.48e-05	0.0906744	1.73686	0.615722
cg10654016	C12orf31	84298	3.884	0.000102792	0.0910185	1.74552	0.625807
cg22487322	IL20RA	53832	3.879	0.000104712	0.0910185	0.574381	0.634379
cg16298282	KIAA0776	23376	3.86	0.000113157	0.0933959	1.72935	0.626059
cg11304524	TSSK4	283629	3.84	0.000122874	0.0933959	0.584224	0.624546
cg05600174	C9orf95	54981	3.819	0.000134006	0.0933959	1.71775	0.630395
cg04189838	CYP2C19	1557	3.817	0.000135053	0.0933959	0.579338	0.63811
cg01367992	LY9	4063	3.786	0.000153211	0.0933959	0.583207	0.606898
cg03349953	PCDHB5	26167	3.784	0.000154605	0.0933959	1.71456	0.617084
cg13958426	C1orf114	57821	3.772	0.000162104	0.0933959	1.71024	0.623286
cg04619381	LOC222171	222171	3.769	0.000163943	0.0933959	1.67664	0.629891
cg15736336	PLCZ1	89869	3.767	0.000165213	0.0933959	0.591532	0.636698
cg15473868	MT1X	4501	3.765	0.000166639	0.0933959	1.67419	0.626513
cg21581873	PLEKHA6	22874	3.763	0.000167942	0.0933959	1.6801	0.618495
cg20443314	VPS25	84313	3.761	0.000168906	0.0933959	1.71728	0.620311
cg04127255	PSG2	5670	3.758	0.000170939	0.0933959	0.587207	0.618495
cg20401549	PRKY	5616	3.741	0.000183006	0.0963841	1.72392	0.603772
cg06324671	KRTAP19-7	337974	3.725	0.00019551	0.0963841	0.595832	0.622731
cg25924032	BMS1L	9790	3.724	0.000196378	0.0963841	1.72599	0.597721
cg08550724	C6orf182	285753	3.723	0.000196569	0.0963841	0.594898	0.628933
cg12554857	PGDS	27306	3.707	0.000210051	0.0979758	1.72649	0.630496
cg15534084	ZNF649	65251	3.706	0.000210412	0.0979758	1.69882	0.632614
cg23357981	GRP	2922	3.7	0.000215655	0.0979758	0.581653	0.604024
cg08466074	SMAP	10944	3.695	0.000220309	0.0979758	1.66871	0.619201
cg25226014	CXCR6	10663	3.673	0.000239783	0.0982206	0.60092	0.61431
cg05360220	TNFRSF14	8764	3.67	0.000242412	0.0982206	1.66356	0.640732
cg20641660	C11orf30	56946	3.666	0.000246042	0.0982206	1.68755	0.62384
cg12532500	STARD13	90627	3.66	0.000252022	0.0982206	1.67663	0.63211
cg07236943	PEG10	23089	3.66	0.000252353	0.0982206	1.71046	0.623033
cg02097420	HRG	3273	3.658	0.000254591	0.0982206	0.593379	0.622428
cg09501516	RGS4	5999	3.655	0.000256814	0.0982206	1.68477	0.628681
cg04317031	FAM73B	84895	3.649	0.000262806	0.0985416	1.66111	0.622681
cg10099900	PSMF1	9491	3.643	0.000269015	0.0989299	0.59852	0.611537
cg06548519	LYZL6	57151	3.634	0.000279304	0.100377	0.589408	0.606898
cg17277529	FGF3	2248	3.623	0.000290898	0.100377	1.67951	0.630395
cg00427635	TBC1D21	161514	3.612	0.000303515	0.100377	1.6248	0.617285
cg03889226	OLIG3	167826	3.605	0.00031259	0.100377	1.65556	0.625706
cg19894943	KTI12	112970	3.604	0.000313262	0.100377	1.71083	0.615167
cg09313705	HOXB2	3212	3.594	0.000325419	0.100377	1.63257	0.627067
cg06290096	PHLDB1	23187	3.591	0.000328794	0.100377	0.597025	0.626765
cg14511156	OSCAR	126014	3.591	0.000328979	0.100377	1.64808	0.617588
cg26369642	C8orf72	90362	3.589	0.000332045	0.100377	0.60512	0.628883
cg24448259	CPVL	54504	3.588	0.000333786	0.100377	1.67596	0.614361
cg11304234	IL18	3606	3.587	0.00033505	0.100377	1.67201	0.598023
cg07588664	PPHLN1	51535	3.574	0.000351394	0.100377	1.63718	0.616453
cg15569512	C14orf153	84334	3.573	0.000352265	0.100377	1.63295	0.631757
cg02519218	CHFR	55743	3.571	0.000354953	0.100377	0.595089	0.62142
cg23983366	RANBP6	26953	3.566	0.000362044	0.100377	1.65934	0.621269
cg24323726	ZBED2	79413	3.561	0.000369552	0.100377	0.594423	0.636144
cg20879768	TCEB3B	51224	3.559	0.000372261	0.100377	0.609828	0.61189
cg15926557	KATNA1	11104	3.556	0.00037636	0.100377	0.599513	0.619958
cg24063382	MAS1L	116511	3.554	0.000379737	0.100377	0.601776	0.629236
cg00336605	NR1H2	7376	3.552	0.000381831	0.100377	1.6406	0.619958
cg14747225	POLR3K	51728	3.551	0.000383179	0.100377	1.65606	0.621521
cg14480463	INT1	26173	3.544	0.000394091	0.10154	0.598283	0.614109
cg03679305	SLC2A5	6518	3.539	0.000401091	0.10154	1.65466	0.609923
cg25423111	TSSK4	283629	3.536	0.000406642	0.10154	0.611433	0.626664
cg00545573	TAOK3	51347	3.529	0.00041744	0.10154	1.63112	0.616226
cg07888040	GLDN	342035	3.525	0.00042339	0.10154	0.610089	0.621773
cg05303448	AACS	65985	3.523	0.000426231	0.10154	1.62126	0.61663
cg21856603	ITGAE	3682	3.522	0.000427935	0.10154	0.615752	0.622933
cg23181170	GABRP	2568	3.521	0.000430099	0.10154	0.604799	0.616277
cg14368286	PRAF2	11230	3.515	0.000439487	0.102491	0.613731	0.599082
cg02756614	FER1L3	26509	3.51	0.000448155	0.103253	1.65689	0.61784
cg25881193	BTN2A2	10385	3.507	0.000454028	0.10336	1.62108	0.640783
cg16466334	MMP3	4314	3.5	0.000464609	0.10336	0.597847	0.611033
cg17022635	FUS	2521	3.495	0.000474461	0.10336	1.6286	0.602713
cg16752778	PIGK	10026	3.493	0.000478271	0.10336	1.65899	0.60957
cg03225779	COL27A1	85301	3.481	0.000498951	0.10336	1.64444	0.617588
cg27277403	KMO	8564	3.48	0.00050209	0.10336	1.61986	0.621722
cg03993463	KCNJ15	3772	3.478	0.000505079	0.10336	0.610913	0.608814
cg25299676	MET	4233	3.477	0.000507913	0.10336	1.65463	0.636194
cg08840010	TNFRSF9	3604	3.476	0.000508954	0.10336	1.63474	0.61552
cg12604192	KCNA10	3744	3.472	0.000517138	0.10336	0.611699	0.610276
cg12444340	RBM5	10181	3.468	0.000523533	0.10336	1.62408	0.606495
cg04052038	CLDN8	9073	3.466	0.000528713	0.10336	0.613431	0.601402
cg18796520	NDUFA9	4704	3.464	0.000531325	0.10336	1.62595	0.627874
cg26986815	CASP8	841	3.462	0.000536516	0.10336	1.6312	0.62258
cg08629913	IGFBP6	3489	3.462	0.000536691	0.10336	1.60942	0.61547
cg00746083	CHD8	57680	3.461	0.000538268	0.10336	1.60526	0.623639
cg22830590	SCRN3	79634	3.46	0.000540503	0.10336	1.62719	0.625756
cg15016628	BRS3	680	3.456	0.000549148	0.103701	0.620558	0.611184
cg02998425	ADAM21	8747	3.452	0.000557436	0.103701	0.619102	0.631
cg08693325	LUZP4	51213	3.446	0.000569798	0.103701	0.61345	0.615067
cg25310567	GALNTL5	168391	3.445	0.000571284	0.103701	0.625376	0.601452
cg10751811	CYP4Z1	199974	3.444	0.000573089	0.103701	0.620933	0.597217
cg00669856	SPRY1	10252	3.438	0.000586425	0.103701	1.62396	0.615167
cg10951619	FAM5C	339479	3.437	0.000587161	0.103701	1.64513	0.619605
cg17524624	GSTK1	373156	3.435	0.000592592	0.103701	1.61853	0.623538
cg01798589	STAC	6769	3.433	0.00059712	0.103701	1.62982	0.632009
cg21410991	ISL1	3670	3.426	0.000612357	0.103701	1.61158	0.629437
cg21295467	LOH11CR2A	4013	3.425	0.00061561	0.103701	1.61057	0.632009
cg02774963	KEL	3792	3.424	0.000616523	0.103701	0.621195	0.617134
cg25125453	C20orf38	55304	3.422	0.000621454	0.103701	1.61771	0.610428
cg08308510	C20orf173	140873	3.422	0.00062233	0.103701	0.614426	0.618798
cg06281795	CALB1	793	3.419	0.000627638	0.103701	1.59963	0.622227
cg15502446	HSPC138	51501	3.414	0.000639177	0.103701	1.64937	0.603419
cg16855929	EGLN1	54583	3.411	0.000646342	0.103701	0.621206	0.613377
cg13897449	PFKFB1	5207	3.411	0.000648424	0.103701	0.618226	0.600998
cg25140370	IRF4	3662	3.41	0.000648635	0.103701	1.62214	0.609671
cg22436411	FCGR2B	2213	3.407	0.000655892	0.103701	1.67039	0.608915
cg07621456	CCDC48	79825	3.405	0.000660887	0.103701	0.613052	0.605032
cg07957491	UCK1	83549	3.405	0.000661589	0.103701	1.60681	0.608663
cg08373610	C2orf11	130132	3.402	0.000668398	0.103917	1.64227	0.611991
cg15320474	UBD	10537	3.398	0.000678606	0.104653	0.625017	0.61189
cg19258882	ERBB3	2065	3.395	0.000685556	0.104879	1.60905	0.601704
cg25070010	MYRIP	25924	3.39	0.000698453	0.106004	1.58147	0.616277
cg08559914	ACE2	59272	3.381	0.000721147	0.106529	0.619813	0.619655
cg10238171	BDKRB1	623	3.38	0.000725199	0.106529	0.618371	0.623109
cg06193397	ENPP2	5168	3.378	0.000729329	0.106529	1.62285	0.610024
cg03780486	OR6A2	8590	3.377	0.00073318	0.106529	0.618008	0.590914
cg07232688	LRRC39	127495	3.377	0.000733856	0.106529	0.611185	0.607604
cg17124509	C17orf57	124989	3.376	0.000735342	0.106529	1.58975	0.60115
cg26232187	NTRK3	4916	3.37	0.000753012	0.107417	1.56638	0.601704
cg19953406	KLK7	5650	3.362	0.000772831	0.107417	1.57118	0.618697
cg26822241	CYP2C9	1559	3.361	0.000776025	0.107417	0.6175	0.609722
cg00532335	LGI1	9211	3.36	0.000779506	0.107417	0.629338	0.613251
cg06817917	BMPR1A	657	3.359	0.000781182	0.107417	1.59231	0.588745
cg09816180	GC	2638	3.359	0.000781697	0.107417	0.621698	0.5952
cg02210123	RHOJ	57381	3.359	0.000782859	0.107417	1.62785	0.597418
cg16927136	RPL35A	6165	3.357	0.000789258	0.107417	1.60315	0.612646
cg07172256	ERBB2IP	55914	3.356	0.000792022	0.107417	1.58751	0.57972
cg24469803	POLR3A	11128	3.348	0.000812823	0.108164	1.61389	0.611134
cg11976166	TGFB2	7042	3.346	0.000820282	0.108164	1.63219	0.618243
cg20261167	SPP1	6696	3.346	0.000821207	0.108164	1.58904	0.602763
cg14107638	MAGEA5	4104	3.344	0.000825909	0.108164	0.627207	0.618445
cg20530314	AGTR1	185	3.342	0.000832786	0.108164	1.58529	0.596359
cg27398547	C14orf39	317761	3.339	0.000839942	0.108164	1.6172	0.614663
cg27032352	C21orf94	246705	3.338	0.000843509	0.108164	1.59608	0.618974
cg23279136	ABCB7	22	3.338	0.000843673	0.108164	0.609582	0.580073
cg16729794	MOBP	4336	3.336	0.000848435	0.108164	0.634698	0.610377
cg04368919	EFNB1	1947	3.333	0.000858408	0.10871	1.59047	0.628025
cg11899895	TAX1BP1	8887	3.33	0.000867277	0.109111	1.60925	0.621722
cg25226247	TFAP2B	7021	3.321	0.000896619	0.110261	1.56741	0.613907
cg01713938	IFNA13	3447	3.321	0.000897194	0.110261	0.630328	0.604528
cg13364756	CYP3A43	64816	3.32	0.00089906	0.110261	0.630926	0.612646
cg04365980	CLEC3A	10143	3.32	0.000899478	0.110261	0.628028	0.63037
cg21578207	C1orf164	55182	3.318	0.000905284	0.110265	1.59858	0.598628
cg25294646	OBFC1	79991	3.312	0.000926924	0.112044	1.59848	0.619958
cg13729392	C14orf112	51241	3.31	0.000933349	0.112044	1.57458	0.608411
cg23129478	ST8SIA5	29906	3.309	0.00093746	0.112044	1.6018	0.607654
cg12455187	CCL5	6352	3.305	0.000951211	0.112912	0.63286	0.614764
cg17767184	DHFRL1	200895	3.303	0.000956532	0.112912	1.61936	0.617991
cg21093060	TXLNA	200081	3.301	0.000962832	0.112958	0.633968	0.615268
cg26771217	CLK2	1196	3.293	0.00099236	0.115113	1.57669	0.60357
cg18808261	SATB1	6304	3.292	0.000993237	0.115113	1.59546	0.599587
cg07510052	HIGD2A	192286	3.289	0.0010043	0.115276	0.620896	0.610377
cg00037763	SETBP1	26040	3.289	0.00100671	0.115276	0.644722	0.604982
cg06320982	FLJ10815	55238	3.282	0.00102953	0.116976	1.57955	0.604175
cg07328579	GLT8D2	83468	3.28	0.00103662	0.116976	1.60362	0.605839
cg10576828	LRRC7	57554	3.28	0.0010399	0.116976	0.628281	0.620411
cg03430998	TLR1	7096	3.276	0.00105463	0.117859	1.59911	0.624798
cg15414833	RPIB9	154661	3.272	0.00106711	0.117859	1.55841	0.620764
cg04595835	WDFY3	23001	3.27	0.00107719	0.117859	1.58795	0.619907
cg27486427	RARB	5915	3.267	0.0010856	0.117859	1.58351	0.615873
cg02506908	HPD	3242	3.267	0.0010885	0.117859	0.634146	0.591973
cg13696887	KRTHB2	3888	3.265	0.00109469	0.117859	0.635632	0.606898
cg02280309	PKLR	5313	3.264	0.00109959	0.117859	0.634479	0.601099
cg14472778	MTHFR	4524	3.262	0.0011063	0.117859	0.633972	0.598326
cg21842274	CRHBP	1393	3.261	0.00110921	0.117859	1.5915	0.621874
cg20751395	KCNQ1	3784	3.26	0.00111576	0.117859	0.644873	0.602562
cg18665023	ATP5O	539	3.258	0.00112251	0.117859	1.56948	0.624798
cg05596294	LPPR4	9890	3.252	0.00114397	0.117859	1.57563	0.601881
cg20695562	USP33	23032	3.252	0.00114783	0.117859	1.57181	0.588645
cg27513764	EFCAB3	146779	3.249	0.00115872	0.117859	0.634876	0.616226
cg06096336	HTR2B	3357	3.248	0.00116357	0.117859	1.58404	0.618142
cg25682559	FHOD3	80206	3.246	0.00117072	0.117859	1.58792	0.602965
cg12017007	PHF12	57649	3.245	0.00117306	0.117859	1.56136	0.617033
cg24325790	CCL23	6368	3.245	0.00117502	0.117859	0.635789	0.589199
cg13765961	MS4A1	931	3.243	0.00118146	0.117859	0.640934	0.592073
cg13919215	POLR2K	5440	3.242	0.00118808	0.117859	1.58522	0.605486
cg02430692	PEX5L	51555	3.241	0.00119221	0.117859	1.55993	0.614865
cg11822932	LMO2	4005	3.24	0.00119367	0.117859	1.59614	0.611486
cg06337239	DDX58	23586	3.239	0.00119852	0.117859	1.56555	0.603973
cg18085517	TRPM1	4308	3.238	0.00120175	0.117859	0.637533	0.591519
cg06476337	NDUFS4	4724	3.238	0.00120183	0.117859	1.57146	0.612293
cg20837735	SERPINB5	5268	3.232	0.00122788	0.118381	0.623128	0.605184
cg20543416	MMP25	64386	3.23	0.00123803	0.118381	1.56171	0.603116
cg06350796	CXorf41	139212	3.228	0.00124512	0.118381	1.54412	0.61315
cg24603941	MIA2	117153	3.228	0.00124735	0.118381	0.638702	0.605889
cg13158571	CYP4X1	260293	3.228	0.00124859	0.118381	1.56612	0.602864
cg02229946	IL1F7	27178	3.227	0.00124963	0.118381	0.632259	0.60362
cg15737168	TECTA	7007	3.227	0.00125225	0.118381	0.61725	0.598578
cg04825431	ZNF239	8187	3.226	0.00125668	0.118381	0.635704	0.609318
cg18992201	DPPA2	151871	3.218	0.00128948	0.118705	0.641101	0.599687
cg26061772	CASC3	22794	3.215	0.00130345	0.118705	1.60027	0.604125
cg18794577	GRIN3A	116443	3.214	0.00131057	0.118705	1.5563	0.611486
cg15995002	RAD54B	25788	3.213	0.00131473	0.118705	1.59795	0.602914
cg13257485	NXT2	55916	3.213	0.00131492	0.118705	0.645869	0.610932
cg13274713	TBX2	6909	3.213	0.00131552	0.118705	0.637899	0.607604
cg07894717	CORT	1325	3.212	0.00131977	0.118705	0.637516	0.592073
cg05769161	B4GALNT3	283358	3.211	0.00132088	0.118705	1.54941	0.621269
cg03455024	SLC12A3	6559	3.211	0.00132233	0.118705	0.637784	0.602814
cg15541315	REXO2	25996	3.209	0.00133344	0.118705	1.5722	0.604326
cg03017653	TTC13	79573	3.208	0.0013365	0.118705	1.55717	0.606268
cg02547439	ELMO2	63916	3.208	0.0013365	0.118705	1.54983	0.60831
cg14372394	CHST10	9486	3.204	0.00135368	0.118705	1.56909	0.628429
cg25538571	FLJ46365	401459	3.203	0.00135913	0.118705	1.56415	0.603772
cg15401952	KCNIP4	80333	3.202	0.00136278	0.118705	1.55367	0.631101
cg25455753	C15orf32	145858	3.202	0.00136429	0.118705	0.636142	0.602914
cg18979491	LBP	3929	3.202	0.00136564	0.118705	0.641994	0.621168
cg16114640	THSD1	55901	3.198	0.00138367	0.1193	1.56643	0.607251
cg20331177	KRTAP4-2	85291	3.194	0.00140187	0.1193	0.638292	0.579367
cg06251129	SSR2	6746	3.194	0.00140273	0.1193	1.57565	0.590863
cg17574251	FNDC8	54752	3.194	0.00140455	0.1193	0.638236	0.592981
cg09152089	IL22RA1	58985	3.191	0.00141992	0.1193	0.649508	0.60362
cg22730560	SNRPA1	6627	3.19	0.00142376	0.1193	0.620828	0.59641
cg10849854	GREB1	9687	3.188	0.00143314	0.1193	1.55496	0.609217
cg13968390	SULT1C1	6819	3.188	0.00143356	0.1193	0.645775	0.596914
cg26106720	STX12	23673	3.187	0.00143513	0.1193	0.627828	0.603721
cg02099418	CD28	940	3.186	0.00144061	0.1193	1.58077	0.58688
cg22021786	WFDC8	90199	3.185	0.00144554	0.1193	0.636131	0.5952
cg10703331	TRIM24	8805	3.185	0.00144735	0.1193	1.57737	0.599662
cg06206628	FRMPD2	143162	3.182	0.00146278	0.119782	0.637707	0.615974
cg20895028	CDH26	60437	3.181	0.00146583	0.119782	0.644337	0.608007
cg07623294	ELAVL2	1993	3.18	0.00147303	0.119782	1.56021	0.613907
cg04916911	NTS	4922	3.174	0.00150595	0.119782	1.57442	0.620563
cg20469837	GALNT5	11227	3.172	0.00151247	0.119782	1.53365	0.607705
cg10883303	HOXA13	3209	3.172	0.00151577	0.119782	1.5511	0.597368
cg12045676	CRTC1	23373	3.171	0.00151806	0.119782	1.5616	0.608864
cg06601473	MGC34830	120196	3.171	0.00151814	0.119782	0.642447	0.599889
cg18220284	TAF5L	27097	3.171	0.00152026	0.119782	1.53797	0.610327
cg00005847	HOXD3	3232	3.17	0.00152335	0.119782	1.56058	0.60594
cg07935264	IL1B	3553	3.169	0.00152833	0.119782	1.56739	0.598881
cg10307548	SOD3	6649	3.169	0.00152836	0.119782	1.55055	0.591468
cg02037013	MC4R	4160	3.162	0.00156513	0.122163	0.647126	0.606469
cg16478792	RGSL1	353299	3.161	0.00157426	0.122376	0.643955	0.605839
cg20337106	C6orf139	55166	3.157	0.00159207	0.123259	1.54554	0.611638
cg05538387	RP11-529I10.4	25911	3.156	0.00160118	0.123465	1.55255	0.590056
cg24012157	DDX50	79009	3.152	0.00161985	0.123813	1.5205	0.602864
cg05546383	OTUD4	54726	3.151	0.00162763	0.123813	0.637877	0.597872
cg12879425	BRDG1	26228	3.15	0.00163024	0.123813	1.59865	0.611335
cg13875807	JMJD2C	23081	3.148	0.00164534	0.123813	1.5254	0.597923
cg18223379	BPIL3	128859	3.147	0.0016494	0.123813	0.647861	0.611638
cg18636558	SLC15A2	6565	3.147	0.00164985	0.123813	0.651744	0.610982
cg22402007	NTRK2	4915	3.144	0.00166409	0.123813	1.54411	0.608108
cg02192965	SLC3A1	6519	3.144	0.00166783	0.123813	0.638984	0.612243
cg25890048	OR5I1	10798	3.14	0.00168753	0.123813	0.64125	0.609369
cg02552945	C5	727	3.14	0.00168787	0.123813	0.646189	0.610806
cg01193293	SIGLEC7	27036	3.139	0.0016924	0.123813	0.646243	0.607251
cg04223956	NEK7	140609	3.139	0.00169504	0.123813	0.64555	0.60594
cg00832994	ATPAF1	64756	3.139	0.00169801	0.123813	1.52898	0.604024
cg12053284	SYT4	6860	3.137	0.00170562	0.123813	1.56844	0.608864
cg02415431	IGLL1	3543	3.137	0.001708	0.123813	1.54403	0.609722
cg26660631	FLJ32011	148930	3.136	0.00171488	0.123813	0.644957	0.599738
cg09309269	PSMD11	5717	3.135	0.00171576	0.123813	1.51453	0.614663
cg25488206	RBM9	23543	3.132	0.00173428	0.12442	1.5596	0.601452
cg09081544	MUC13	56667	3.132	0.00173719	0.12442	0.649075	0.614109
cg20162076	LY86	9450	3.123	0.00178846	0.126657	0.655459	0.593334
cg05564266	C6orf204	387119	3.123	0.00179078	0.126657	0.648996	0.615117
cg05825950	CR1	1378	3.122	0.00179326	0.126657	1.539	0.606696
cg22110261	PGAP1	80055	3.121	0.00180117	0.126657	1.55144	0.61305
cg23709121	C14orf149	112849	3.121	0.00180154	0.126657	1.5771	0.606394
cg24597988	SELL	6402	3.118	0.00182304	0.127699	0.641902	0.602461
cg04878152	AGTR1	185	3.116	0.0018309	0.127705	1.52148	0.586476
cg01684901	C3orf40	131408	3.112	0.00185589	0.127705	0.645604	0.588897
cg03359285	TOP2A	7153	3.112	0.00185712	0.127705	1.54223	0.619756
cg13406768	C2orf33	56947	3.112	0.00185933	0.127705	0.652212	0.59399
cg24426405	AGR2	10551	3.111	0.00186347	0.127705	0.648854	0.574072
cg09847584	RIMBP2	23504	3.111	0.00186572	0.127705	0.648943	0.596612
cg18215716	TMEM111	55831	3.11	0.00186987	0.127705	1.57292	0.60947
cg26741595	HIST1H2BD	3017	3.108	0.00188178	0.127724	1.54792	0.591317
cg11809091	PCDHB7	56129	3.108	0.0018835	0.127724	1.53732	0.623185
cg26354398	RGS3	5998	3.107	0.00189152	0.127736	0.649044	0.604377
cg21291985	BTBD4	140685	3.105	0.00190126	0.127736	0.652696	0.60362
cg22188495	PRICKLE1	144165	3.105	0.00190372	0.127736	1.53645	0.607906
cg03173722	RUFY3	22902	3.103	0.00191656	0.128148	0.649728	0.585342
cg24576425	GALNT5	11227	3.102	0.00192458	0.128236	1.56477	0.60952
cg18766755	SPRR2A	6700	3.099	0.00194073	0.128289	0.644598	0.605889
cg19632206	FAM5C	339479	3.097	0.00195326	0.128289	1.56121	0.593183
cg26390526	FLG	2312	3.097	0.00195422	0.128289	0.64528	0.599939
cg16579101	NOL1	4839	3.097	0.00195612	0.128289	1.58385	0.641136
cg20305726	DEFB126	81623	3.095	0.00196886	0.128289	0.649626	0.590611
cg07602200	P2RX7	5027	3.094	0.00197358	0.128289	1.54418	0.598981
cg22875391	FAM79B	285386	3.093	0.00197856	0.128289	0.647132	0.597217
cg13982505	KCNJ13	3769	3.091	0.00199536	0.128289	0.640081	0.599385
cg08899632	ZFP64	55734	3.091	0.00199591	0.128289	1.53798	0.597166
cg06352750	SDPR	8436	3.09	0.00200329	0.128289	1.54595	0.602007
cg13897627	FLJ44674	400535	3.088	0.00201788	0.128289	0.655458	0.611285
cg18931888	A4GNT	51146	3.086	0.00202982	0.128289	0.654533	0.582392
cg17651821	HIST1H4L	8368	3.085	0.00203425	0.128289	1.55106	0.601654
cg00729275	C18orf16	147429	3.084	0.0020396	0.128289	0.642493	0.594544
cg12598364	GCAT	23464	3.084	0.00204428	0.128289	1.53233	0.59767
cg05845357	PGEA1	25776	3.083	0.00204766	0.128289	1.51566	0.62021
cg11944393	CSPG6	9126	3.082	0.00205745	0.128289	1.55227	0.608209
cg10677144	MYOM1	8736	3.082	0.00205879	0.128289	0.648492	0.598376
cg04340502	GSTA3	2940	3.082	0.00205937	0.128289	1.52873	0.602158
cg08668790	ZNF154	7710	3.081	0.00206353	0.128289	1.51577	0.614562
cg19595170	SRF	6722	3.08	0.00206759	0.128289	0.651198	0.594695
cg19042062	KCNJ2	3759	3.08	0.00207298	0.128289	1.52938	0.594342
cg13847070	KLHL3	26249	3.078	0.00208218	0.128443	1.54646	0.612344
cg20066677	CHFR	55743	3.077	0.00209032	0.128531	0.636453	0.612445
cg18022926	MAWBP	64081	3.075	0.00210622	0.128611	1.51308	0.596208
cg04845579	SULF1	23213	3.074	0.00211542	0.128611	1.5211	0.615747
cg03617456	EXOSC10	5394	3.072	0.00212331	0.128611	1.52187	0.60004
cg25465634	DLG7	9787	3.072	0.00212776	0.128611	1.55447	0.602612
cg03059018	SIX4	51804	3.072	0.00212932	0.128611	1.5371	0.606999
cg12424907	TAS2R49	259295	3.071	0.00213198	0.128611	0.638771	0.606671
cg26265060	SON	6651	3.07	0.00214107	0.128753	1.54481	0.612293
cg14003512	PLGLB2	5342	3.064	0.00218754	0.13015	0.658964	0.602612
cg08307963	GJA5	2702	3.063	0.00219333	0.13015	1.51463	0.596158
cg03712237	SSX2	6757	3.062	0.00220048	0.13015	0.649246	0.613554
cg10507231	PIK3C2B	5287	3.062	0.002201	0.13015	0.642973	0.596359
cg02880679	MBTD1	54799	3.062	0.00220145	0.13015	0.636377	0.604427
cg20308679	FRZB	2487	3.06	0.00221459	0.13015	1.54624	0.60352
cg21226225	TXNRD1	7296	3.059	0.00221747	0.13015	1.54165	0.61194
cg11062095	C5orf15	56951	3.058	0.00222517	0.13015	1.53934	0.601856
cg13274254	GULP1	51454	3.058	0.00222556	0.13015	1.53696	0.593233
cg10848367	SCGB1D2	10647	3.057	0.00223742	0.130424	0.649846	0.600141
cg11064797	C5orf16	285613	3.056	0.00224388	0.130424	0.649586	0.607352
cg19584733	DENND4C	55667	3.054	0.00225509	0.130678	0.658158	0.601251
cg25293251	GOLGA5	9950	3.051	0.00227933	0.131684	1.53713	0.618344
cg15091410	IL31RA	133396	3.048	0.00230416	0.132718	0.661715	0.595956
cg11901954	C1orf73	25896	3.043	0.00233884	0.13302	1.55236	0.59283
cg01143454	C20orf141	128653	3.042	0.00234702	0.13302	1.52036	0.588745
cg05141400	MAGEB4	4115	3.042	0.00235211	0.13302	0.662419	0.60473
cg06270401	DYRK4	8798	3.041	0.00235943	0.13302	1.53516	0.596208
cg04599297	GAD2	2572	3.041	0.00236041	0.13302	1.53234	0.599183
cg14930674	SLC12A1	6557	3.04	0.00236422	0.13302	0.651485	0.601402
cg00342530	GARNL3	84253	3.04	0.00236515	0.13302	0.655391	0.609217
cg16507522	SERPINA3	12	3.038	0.002381	0.13302	0.657236	0.612445
cg01305421	IGF1	3479	3.037	0.00238603	0.13302	1.52239	0.60594
cg27607639	UNC119	9094	3.036	0.00239949	0.13302	1.51306	0.584964
cg18593668	GNAZ	2781	3.035	0.00240531	0.13302	1.51918	0.605083
cg09497789	SPAG17	200162	3.035	0.00240586	0.13302	1.5076	0.586376
cg22183706	CALCA	796	3.034	0.00241482	0.13302	1.52969	0.612495
cg09874127	UBE1L	7318	3.034	0.00241505	0.13302	1.5108	0.612344
cg08637669	C9orf102	56959	3.033	0.0024176	0.13302	0.659146	0.598931
cg17237813	TTLL7	79739	3.033	0.00242496	0.13302	0.645404	0.594746
cg16521028	GLIPR1	11010	3.032	0.00242766	0.13302	1.51973	0.591569
cg22512531	CRTAM	56253	3.029	0.00245503	0.133959	0.64752	0.598326
cg01446692	CER1	9350	3.028	0.00245881	0.133959	0.65664	0.600797
cg07453748	MGMT	4255	3.026	0.00247556	0.134138	0.649337	0.595351
cg08771429	KRIT1	889	3.026	0.00247612	0.134138	1.56435	0.590914
cg26806924	PROCR	10544	3.022	0.00251194	0.135694	1.50219	0.585266
cg24777710	NAG8	27099	3.019	0.00253906	0.13635	0.651485	0.59999
cg26538349	FLJ20035	55601	3.018	0.00254457	0.13635	1.54454	0.601603
cg08763351	SPRR4	163778	3.018	0.00254548	0.13635	0.657807	0.610075
cg26946769	MAPK4	5596	3.015	0.00256678	0.136622	0.650139	0.599687
cg08290628	CORO2B	10391	3.015	0.0025711	0.136622	0.663424	0.601351
cg10375110	CHRNA9	55584	3.013	0.00258339	0.136622	0.662656	0.600948
cg20610545	WNK1	65125	3.013	0.00258784	0.136622	1.5188	0.571753
cg09519758	C9orf68	55064	3.013	0.00259083	0.136622	0.6557	0.601503
cg05761971	FAM82A	151393	3.012	0.00259843	0.136622	0.656159	0.604478
cg02105856	PIGR	5284	3.011	0.00260578	0.136622	0.660787	0.591418
cg27146152	BIRC4BP	54739	3.011	0.00260771	0.136622	1.52577	0.603721
cg18946226	MYR8	23026	3.009	0.00261915	0.136654	0.665884	0.602309
cg01897036	SCTR	6344	3.005	0.00265176	0.136654	0.651758	0.586275
cg06255227	NPBWR2	2832	3.005	0.00265513	0.136654	0.656172	0.589451
cg00368022	FLJ11193	55322	3.005	0.00265738	0.136654	1.51659	0.6012
cg14178991	RCHY1	25898	3.003	0.00266928	0.136654	0.65677	0.60947
cg12453778	COMMD1	150684	3.003	0.00267056	0.136654	1.53294	0.596511
cg27087809	ACSBG1	23205	3.003	0.00267133	0.136654	0.657603	0.599687
cg16405957	KRT2A	3849	3.003	0.00267325	0.136654	0.653619	0.581837
cg20764656	GPX2	2877	3.003	0.00267459	0.136654	1.5266	0.596208
cg02175308	SORT1	6272	3.002	0.00267979	0.136654	1.52251	0.607049
cg12086773	C2orf25	27249	3.001	0.00268893	0.136756	1.50537	0.607453
cg24528447	NR2F1	7025	3	0.00269623	0.136764	1.52356	0.603217
cg15378655	TSPYL4	23270	2.999	0.00270569	0.13688	1.54371	0.591519
cg00792740	UBE3A	7337	2.997	0.00272854	0.136956	1.50482	0.6012
cg09867835	GLP1R	2740	2.997	0.00272941	0.136956	1.52522	0.601654
cg11566244	GSTP1	2950	2.996	0.00273336	0.136956	1.51304	0.598023
cg11804789	CST7	8530	2.995	0.00274291	0.136956	1.52565	0.595653
cg25070637	SDC2	6383	2.995	0.00274299	0.136956	1.51552	0.624244
cg25712380	GRAP2	9402	2.992	0.00276999	0.137371	0.649543	0.608511
cg24207176	ABCG2	9429	2.992	0.00277546	0.137371	1.52432	0.593536
cg04297093	KRTAP19-3	337970	2.991	0.00277635	0.137371	0.66117	0.589603
cg16509569	HEM1	3071	2.991	0.00278005	0.137371	1.51621	0.603923
cg09358725	LMO2	4005	2.989	0.00279622	0.137814	1.5209	0.59283
cg21223353	ANGPTL7	10218	2.986	0.00282204	0.138729	0.658887	0.606848
cg13336167	ZNF579	163033	2.985	0.00283407	0.138963	1.51857	0.602309
cg24197445	FLJ23049	79740	2.984	0.00284635	0.139208	0.656971	0.60236
cg10864501	POLDIP3	84271	2.982	0.00286675	0.139848	1.51058	0.603167
cg11595245	HELLS	3070	2.98	0.00287797	0.139927	1.52277	0.593384
cg08880153	MAP1A	4130	2.98	0.00288299	0.139927	0.666766	0.605133
cg25466368	HES1	3280	2.978	0.0029053	0.140117	1.54478	0.603066
cg08002996	SOCS2	8835	2.977	0.00291202	0.140117	1.50956	0.602763
cg20315951	OVOL1	5017	2.977	0.00291339	0.140117	1.52588	0.586729
cg12783573	C6orf113	221302	2.976	0.00292199	0.140117	1.51196	0.603217
cg10485472	TMEM68	137695	2.976	0.00292354	0.140117	1.4874	0.613756
cg03586029	MGC33302	256471	2.974	0.00294206	0.140388	1.48613	0.616579
cg20583316	SERPINE1	5054	2.974	0.00294396	0.140388	1.50817	0.593788
cg08263647	LXN	56925	2.973	0.00295122	0.140388	1.50697	0.601704
cg05004940	C20orf195	79025	2.972	0.00295977	0.140445	1.50589	0.580224
cg16509658	GABRB2	2561	2.97	0.00297607	0.140616	1.51834	0.603973
cg01598642	HBG1	3047	2.97	0.00297808	0.140616	0.662524	0.601452
cg10266490	ACOT11	26027	2.967	0.00300593	0.141405	1.51321	0.607957
cg03959079	TAB3	257397	2.967	0.00300957	0.141405	0.664869	0.601251
cg12733079	ZNF277	11179	2.965	0.00302633	0.141518	1.51597	0.584006
cg13943564	SERPINB2	5055	2.964	0.0030374	0.141518	0.668325	0.605184
cg20637307	ERBB4	2066	2.964	0.00304014	0.141518	1.50067	0.604175
cg15952725	ELA2A	63036	2.964	0.00304158	0.141518	0.663937	0.603015
cg24073022	TAL2	6887	2.96	0.00307146	0.141948	0.652928	0.611789
cg10895130	BNIPL	149428	2.96	0.00307497	0.141948	0.650518	0.601351
cg27510871	C9orf43	257169	2.96	0.00307856	0.141948	1.50975	0.617638
cg03283421	CUZD1	50624	2.959	0.00308956	0.141948	0.652885	0.603469
cg18741962	TRIM23	373	2.958	0.0030997	0.141948	1.51711	0.606948
cg02162950	KIAA1008	22894	2.957	0.00310347	0.141948	1.52357	0.608007
cg10683939	C16orf47	388289	2.957	0.00311022	0.141948	0.65202	0.589098
cg11639651	HKDC1	80201	2.957	0.00311047	0.141948	0.665705	0.598225
cg18699916	EGFL8	80864	2.956	0.00311762	0.141948	0.656431	0.606545
cg24022301	PTGFR	5737	2.954	0.00313421	0.142184	1.50909	0.610075
cg04761824	1997-11-30	50514	2.952	0.00316067	0.142184	0.653544	0.59288
cg23412777	PYGO1	26108	2.952	0.003162	0.142184	0.651908	0.599385
cg22232859	HIATL1	84641	2.951	0.0031641	0.142184	0.644689	0.598074
cg21991396	CIAS1	114548	2.951	0.00316592	0.142184	1.50568	0.585745
cg14372520	EDA2R	60401	2.951	0.00316742	0.142184	0.660954	0.594191
cg12802819	PUS3	83480	2.95	0.00318258	0.14253	1.52187	0.610629
cg01917648	SPIC	121599	2.948	0.00319483	0.142744	0.655868	0.605889
cg18704047	PART1	25859	2.948	0.00320237	0.142747	0.665083	0.604478
cg22853986	TRMT12	55039	2.944	0.00323595	0.143848	1.51914	0.585317
cg15523238	ATP10A	57194	2.944	0.00324211	0.143848	1.50064	0.599839
cg15495837	TRIM43	129868	2.942	0.00326543	0.144548	0.660883	0.601603
cg10762615	FBXW10	10517	2.94	0.00328281	0.144733	0.659556	0.588745
cg13549845	GRID2	2895	2.94	0.00328475	0.144733	1.53472	0.609974
cg10660256	BHMT	635	2.938	0.00329864	0.145011	1.48805	0.582846
cg13296563	RPL6	6128	2.937	0.00331113	0.145226	1.50908	0.591166
cg04556854	FLJ35630	166379	2.935	0.00333524	0.145878	1.50608	0.592426
cg24408199	EIF2B5	8893	2.934	0.00334125	0.145878	1.4992	0.600292
cg24926276	LRG1	116844	2.932	0.00336491	0.146576	1.51061	0.600696
cg15779381	PFAAP5	10443	2.931	0.00337403	0.146639	1.5137	0.600444
cg07136421	GPR89A	51463	2.93	0.00339241	0.146877	0.658071	0.590107
cg26414731	PSMF1	9491	2.93	0.00339486	0.146877	0.666801	0.607453
cg26804057	POP1	10940	2.929	0.00340516	0.146947	0.654417	0.596208
cg03817621	ACF	29974	2.928	0.00341185	0.146947	0.676534	0.609394
cg04298323	PDE6C	5146	2.926	0.00343429	0.147426	0.668727	0.599435
cg03370542	ATG4C	84938	2.925	0.00344895	0.147426	1.52228	0.59999
cg14592099	PCDHB13	56123	2.924	0.00345283	0.147426	1.51288	0.596763
cg11769360	LRAP	64167	2.924	0.00345998	0.147426	0.668238	0.602814
cg00187686	TCN1	6947	2.923	0.00346151	0.147426	1.52513	0.589351
cg06692050	SFRP5	6425	2.922	0.00347335	0.147602	0.666048	0.600292
cg26803566	SGPP1	81537	2.921	0.00348726	0.147864	1.48646	0.595704
cg12360736	MBNL1	4154	2.92	0.00350019	0.148084	1.50754	0.609318
cg21094669	GLRA3	8001	2.918	0.00351946	0.148571	1.49929	0.60947
cg06822995	CAMK4	814	2.917	0.00353013	0.148693	1.46724	0.599234
cg11756837	PRKAB1	5564	2.916	0.00354383	0.148941	1.48786	0.59883
cg21270593	PEG10	23089	2.912	0.00358959	0.150437	0.670442	0.607957
cg23752985	VAMP8	8673	2.912	0.00359514	0.150437	0.665411	0.604326
cg09473585	C3orf14	57415	2.91	0.00361618	0.150597	0.6526	0.596158
cg03794550	FANCF	2188	2.909	0.0036276	0.150597	1.50426	0.60478
cg10652277	SLC30A9	10463	2.909	0.00362945	0.150597	1.49397	0.587081
cg00333528	GABRR1	2569	2.908	0.0036351	0.150597	1.49804	0.60836
cg15538427	LOC221091	221091	2.906	0.00365882	0.150597	1.50094	0.579669
cg03649060	ELOF1	84337	2.906	0.00366548	0.150597	0.665222	0.587787
cg10240083	LOC92017	92017	2.905	0.00367359	0.150597	0.668687	0.594796
cg03642518	PNOC	5368	2.904	0.00368277	0.150597	1.4952	0.591015
cg22215520	PAIP1	10605	2.903	0.00369143	0.150597	0.662848	0.59646
cg02729352	ZNF432	9668	2.899	0.00373876	0.150597	1.49988	0.596359
cg12869058	ABCA4	24	2.899	0.00373911	0.150597	0.667292	0.578106
cg09414535	GRIP1	23426	2.899	0.00374051	0.150597	0.662323	0.603167
cg12018696	SFRS10	6434	2.898	0.00375351	0.150597	1.51482	0.60599
cg18434152	PROK1	84432	2.898	0.00375495	0.150597	0.67534	0.595704
cg25106814	C9orf82	79886	2.897	0.00376215	0.150597	1.48421	0.59404
cg27541515	ZNF235	9310	2.897	0.00376303	0.150597	1.48663	0.590359
cg18790143	OTOS	150677	2.897	0.00376784	0.150597	0.673988	0.610125
cg17127769	LCP2	3937	2.897	0.00377305	0.150597	1.503	0.587687
cg21119032	LANCL1	10314	2.895	0.00378896	0.150597	1.50226	0.600494
cg26870566	KIRREL	55243	2.894	0.00379839	0.150597	0.663312	0.592578
cg15459773	C1orf124	83932	2.894	0.0038088	0.150597	0.666828	0.6071
cg00027674	RAB38	23682	2.892	0.00382529	0.150597	1.4877	0.58814
cg09437522	GNAS	2778	2.892	0.00382554	0.150597	1.49515	0.595906
cg21008828	TNK2	10188	2.892	0.0038329	0.150597	1.47439	0.596813
cg16834431	ATPIF1	93974	2.891	0.00383441	0.150597	1.51191	0.593183
cg23558650	PPME1	51400	2.891	0.00383621	0.150597	1.49168	0.59051
cg07586911	NYD-SP18	84691	2.891	0.00383781	0.150597	0.67273	0.596889
cg02087637	PCDHB8	56128	2.891	0.00384141	0.150597	1.4875	0.599889
cg25743584	TIAF1	9220	2.89	0.00384741	0.150597	0.671119	0.581333
cg09958090	KLHL22	84861	2.89	0.00384817	0.150597	1.47666	0.6131
cg21643045	CCL20	6364	2.89	0.0038518	0.150597	0.671029	0.595048
cg19404979	ELSPBP1	64100	2.89	0.00385707	0.150597	0.677445	0.594393
cg26087862	ENSA	2029	2.889	0.00385885	0.150597	0.672849	0.605789
cg02899723	DDX4	54514	2.887	0.00388843	0.151006	0.661694	0.585367
cg03048535	FOXN4	121643	2.886	0.00390582	0.151006	1.47534	0.60362
cg01871995	FGL1	2267	2.884	0.00392731	0.151006	0.669035	0.594544
cg19306866	KRTAP6-2	337967	2.884	0.0039321	0.151006	0.674307	0.594645
cg14717170	SLITRK3	22865	2.881	0.00396415	0.151006	1.46967	0.597015
cg14409083	EMP1	2012	2.879	0.00398521	0.151006	1.5039	0.607755
cg22980079	C4orf8	8603	2.878	0.00400432	0.151006	0.663942	0.589149
cg11649846	LOC346673	346673	2.877	0.0040138	0.151006	0.664967	0.60183
cg01106788	KIAA1632	57724	2.877	0.00401706	0.151006	0.66514	0.60236
cg17333479	ZNF571	51276	2.876	0.00402175	0.151006	1.47945	0.584106
cg19320612	SCN9A	6335	2.874	0.00405712	0.151006	0.65735	0.59999
cg21919219	AMY1A	276	2.874	0.00405773	0.151006	0.673151	0.583249
cg03329572	FCRL5	83416	2.874	0.00405947	0.151006	0.673646	0.594645
cg17479357	FLJ10803	55744	2.872	0.00407814	0.151006	1.53022	0.593384
cg13121699	C2orf10	91752	2.872	0.0040838	0.151006	1.49348	0.602562
cg14058345	TXNDC6	347736	2.871	0.00409016	0.151006	1.47997	0.60236
cg15019617	IFIT1	3434	2.871	0.00409726	0.151006	1.504	0.585216
cg12864903	FLJ46247	374786	2.87	0.0041002	0.151006	0.66274	0.594342
cg00899659	ZNF22	7570	2.87	0.00410613	0.151006	1.51738	0.605133
cg27412093	CAPN9	10753	2.869	0.00411202	0.151006	0.667256	0.603772
cg11487967	FLJ41327	401045	2.868	0.00412659	0.151006	0.663902	0.580728
cg04631202	MAN1C1	57134	2.868	0.00412748	0.151006	1.48668	0.57977
cg12110626	FAM18B2	201158	2.868	0.00413461	0.151006	1.48758	0.584611
cg08878352	PPP1R11	6992	2.868	0.00413528	0.151006	1.48508	0.611134
cg26709859	SYNJ2BP	55333	2.867	0.00414573	0.151006	1.49119	0.593637
cg11812202	PNLIP	5406	2.867	0.00414926	0.151006	0.662122	0.597469
cg15262928	TIMM17A	10440	2.865	0.00416627	0.151006	1.46402	0.606041
cg25523753	ABHD2	11057	2.865	0.00417126	0.151006	1.48911	0.59878
cg04319097	ZFP161	7541	2.865	0.0041755	0.151006	0.674407	0.596763
cg24648715	TCEAL3	85012	2.864	0.00418665	0.151006	0.672437	0.580728
cg07204803	ARL13B	200894	2.863	0.00419102	0.151006	0.676872	0.586527
cg24745738	EDNRB	1910	2.863	0.00419194	0.151006	1.51183	0.599234
cg06890553	ZNF223	7766	2.863	0.00420007	0.151006	1.49891	0.596107
cg19298821	FLJ27505	389320	2.862	0.00420735	0.151006	0.665266	0.593183
cg07703337	ZNF610	162963	2.861	0.00422484	0.151006	0.672595	0.593435
cg15772361	SERPINB3	6317	2.861	0.00422592	0.151006	0.664654	0.602511
cg26180557	POU6F2	11281	2.861	0.00422777	0.151006	0.672113	0.588645
cg21505886	TMEM129	92305	2.861	0.00422826	0.151006	0.677755	0.589401
cg06625811	KIFAP3	22920	2.86	0.00423556	0.151006	1.48632	0.593384
cg19192316	SIRT1	23411	2.86	0.00424122	0.151006	0.673377	0.57861
cg27063986	NDST4	64579	2.86	0.00424271	0.151006	0.670911	0.588342
cg03549127	GCA	25801	2.859	0.00424348	0.151006	1.4673	0.597217
cg08164315	PTGER4	5734	2.859	0.00424484	0.151006	1.48159	0.590712
cg15005385	CCL3L1	6349	2.859	0.00424513	0.151006	0.674533	0.621924
cg11820734	MRPL35	51318	2.859	0.00424614	0.151006	1.48848	0.597721
cg17277939	MGC13168	84821	2.858	0.00426261	0.151006	0.665347	0.584712
cg23430634	C8orf17	56988	2.858	0.00426656	0.151006	0.675506	0.592073
cg12686915	EIF3S3	8667	2.858	0.0042667	0.151006	1.51844	0.582594
cg10368842	C10orf81	79949	2.857	0.00427351	0.151006	0.665016	0.578762
cg00885506	WDR31	114987	2.856	0.00428676	0.151006	1.49238	0.599637
cg09058381	EAF1	85403	2.856	0.00429008	0.151006	1.47935	0.587384
cg16601861	ALDH1A1	216	2.856	0.00429238	0.151006	1.47607	0.611537
cg16970828	UBE1L	7318	2.855	0.00430158	0.151006	1.47151	0.588292
cg08056903	GPHN	10243	2.855	0.00430316	0.151006	1.49569	0.610528
cg22788223	NFYA	4800	2.855	0.00430365	0.151006	1.46903	0.60357
cg00646492	GSTO1	9446	2.853	0.00432815	0.151588	1.50539	0.594342
cg25866075	NALP12	91662	2.852	0.00434572	0.151834	1.49756	0.59162
cg23074401	DDX10	1662	2.851	0.00436376	0.151834	1.47503	0.597015
cg00410895	CCDC23	374969	2.85	0.00436838	0.151834	0.670209	0.593763
cg19255783	PLAC8	51316	2.85	0.00437301	0.151834	1.48782	0.588468
cg15441973	HNMT	3176	2.85	0.00437487	0.151834	0.666728	0.566862
cg09085198	ANKRD29	147463	2.847	0.00440731	0.152519	1.4835	0.57261
cg26540127	ACTR3	10096	2.847	0.00441766	0.152519	1.4837	0.591015
cg11921829	FCRL2	79368	2.847	0.00441856	0.152519	1.49633	0.584207
cg18876189	FGB	2244	2.845	0.00444056	0.152952	0.678326	0.583854
cg06324094	JTB	10899	2.844	0.00445111	0.152952	1.49557	0.592225
cg00488718	MGC33302	256471	2.844	0.00445509	0.152952	1.48069	0.594897
cg20023231	HS3ST2	9956	2.842	0.00447621	0.153402	1.48946	0.594595
cg08474603	CRP	1401	2.842	0.00448429	0.153404	0.680312	0.590813
cg13216057	DKK3	27122	2.84	0.00451455	0.154022	1.46737	0.607402
cg14191360	MET	4233	2.839	0.00452302	0.154022	1.50406	0.600948
cg04914105	PTPN9	5780	2.839	0.00452652	0.154022	1.49022	0.594443
cg11984608	CLDN16	10686	2.837	0.00455312	0.154417	0.673897	0.606595
cg27609819	PLCL1	5334	2.836	0.00456587	0.154417	0.679074	0.600696
cg18180783	MYOZ1	58529	2.836	0.00456712	0.154417	0.674003	0.595452
cg12791554	TAS2R49	259295	2.836	0.00457042	0.154417	0.673473	0.589804
cg27193335	EIF1B	10289	2.835	0.0045791	0.154437	1.48778	0.60599
cg04660410	VILL	50853	2.834	0.00460083	0.154522	1.48543	0.578207
cg24683061	PAIP2	51247	2.834	0.00460412	0.154522	1.46819	0.595855
cg24267801	COX6C	1345	2.831	0.00463852	0.154522	1.46682	0.603217
cg14818279	SH3TC2	79628	2.83	0.00466139	0.154522	0.681317	0.586073
cg19125606	AGT	183	2.828	0.00468474	0.154522	0.685771	0.589653
cg18795395	GNG12	55970	2.828	0.00468536	0.154522	1.47855	0.602662
cg00466436	DEFB126	81623	2.828	0.0046899	0.154522	0.663542	0.608159
cg03114244	FEN1	2237	2.828	0.00469062	0.154522	1.47402	0.598881
cg21614638	DAPP1	27071	2.827	0.00469329	0.154522	1.48457	0.578157
cg21770145	PCYT2	5833	2.826	0.00470602	0.154522	0.667853	0.577299
cg23479658	LIAS	11019	2.826	0.00470921	0.154522	1.4843	0.590208
cg15540820	EOMES	8320	2.825	0.00472334	0.154522	1.47974	0.588796
cg25162921	MTAP	4507	2.825	0.00472562	0.154522	1.48347	0.595502
cg07792737	NPIP	9284	2.825	0.00472678	0.154522	0.665844	0.602612
cg12821045	ZNF573	126231	2.825	0.00473034	0.154522	1.47309	0.582543
cg02863947	NR1I2	8856	2.825	0.00473276	0.154522	1.47797	0.597897
cg19968631	GLRA3	8001	2.825	0.0047339	0.154522	1.49026	0.586023
cg18432105	MYH2	4620	2.825	0.00473488	0.154522	0.675602	0.609318
cg18013830	RPUSD2	27079	2.824	0.00474412	0.154522	1.47124	0.587939
cg21228284	TXNL4B	54957	2.824	0.00474807	0.154522	1.47889	0.604074
cg27610250	LOC91137	91137	2.823	0.00475264	0.154522	1.48658	0.603015
cg14481339	KCNJ1	3758	2.823	0.0047594	0.154522	0.673864	0.604326
cg00566759	DSC2	1824	2.821	0.0047813	0.154569	1.46894	0.607251
cg09699159	PRDM11	56981	2.821	0.00478702	0.154569	0.67656	0.602309
cg16753336	NPAS1	4861	2.82	0.00479516	0.154569	1.45973	0.580123
cg01835489	KRT8	3856	2.82	0.00479558	0.154569	0.665835	0.59757
cg11995303	DCUN1D5	84259	2.82	0.00480782	0.154569	1.46816	0.605637
cg21511069	UBAP2	55833	2.819	0.00481421	0.154569	1.49469	0.585871
cg15754109	COPS5	10987	2.818	0.00483037	0.154569	1.48077	0.588544
cg15942562	CDCA3	83461	2.818	0.00483073	0.154569	0.671706	0.589653
cg09461185	PTGS2	5743	2.817	0.00484524	0.154569	1.47949	0.577451
cg18356799	DSC1	1823	2.817	0.00485283	0.154569	0.675356	0.607806
cg13311440	CD48	962	2.815	0.00487606	0.154569	1.45563	0.609873
cg03532879	SMAF1	149685	2.815	0.0048787	0.154569	0.675823	0.600242
cg13098960	SOX15	6665	2.814	0.00488931	0.154569	0.677776	0.584611
cg10746737	HLA-DRB5	3127	2.814	0.00489335	0.154569	0.678989	0.593637
cg25042226	PAX8	7849	2.814	0.00489608	0.154569	1.48353	0.592275
cg25536676	DHCR24	1718	2.814	0.00489825	0.154569	1.48425	0.598276
cg24408511	C12orf51	283450	2.813	0.00490321	0.154569	0.671769	0.576518
cg04640886	C19orf30	284424	2.813	0.00490652	0.154569	1.47338	0.572408
cg06786424	PRPF4B	8899	2.812	0.00491857	0.154569	1.46918	0.598175
cg15888522	XCR1	2829	2.812	0.00492804	0.154569	0.674887	0.584207
cg25782229	WT1	7490	2.811	0.00494508	0.154569	1.4864	0.592653
cg05301852	FABP1	2168	2.81	0.00495704	0.154569	0.685112	0.601452
cg00384537	KRTHA5	3886	2.81	0.00495838	0.154569	0.673234	0.593637
cg02275294	SOAT1	6646	2.81	0.00496157	0.154569	1.47868	0.599738
cg11558474	TMEM2	23670	2.809	0.00496334	0.154569	1.48272	0.578963
cg15946807	GADL1	339896	2.807	0.00499369	0.154569	0.681092	0.589351
cg03973663	LYN	4067	2.807	0.0049948	0.154569	1.4685	0.596561
cg17500329	C8orf17	56988	2.807	0.00500105	0.154569	0.675502	0.586376
cg04033774	GPSM2	29899	2.806	0.00501431	0.154569	0.670709	0.59646
cg18841894	SOD1	6647	2.806	0.00501532	0.154569	1.46648	0.613403
cg07086380	TNFAIP8	25816	2.806	0.0050194	0.154569	0.671973	0.605234
cg11489580	G3BP2	9908	2.805	0.00502557	0.154569	1.47336	0.600292
cg00275232	ZNF342	162979	2.805	0.00502759	0.154569	1.47033	0.576896
cg14401837	GPR154	387129	2.804	0.00505447	0.154652	0.68585	0.590309
cg00646140	ARSD	414	2.803	0.00506004	0.154652	0.678781	0.590309
cg00112517	PPP1R1B	84152	2.803	0.00506351	0.154652	0.678552	0.584207
cg04878842	ERCC2	2068	2.803	0.00506804	0.154652	1.46386	0.601351
cg11262874	ZNF681	148213	2.803	0.00507071	0.154652	0.676737	0.588191
cg10917602	HSD3B7	80270	2.802	0.00508208	0.154752	1.46712	0.597166
cg08779777	PIK3CG	5294	2.801	0.00509275	0.15483	1.49062	0.593334
cg02499249	RARB	5915	2.8	0.00510539	0.154931	1.48329	0.589098
cg21142398	GLIS1	148979	2.799	0.00512161	0.154931	0.67953	0.593384
cg05120715	UGCG	7357	2.799	0.00512769	0.154931	1.45839	0.618142
cg07122495	MLF1IP	79682	2.799	0.00512846	0.154931	1.48907	0.589552
cg04845063	FAM13A1	10144	2.797	0.00515896	0.155099	1.45941	0.60299
cg01418124	ARHGAP24	83478	2.796	0.00517029	0.155099	1.50442	0.609217
cg07292816	EFCAB3	146779	2.796	0.00517309	0.155099	0.675798	0.579266
cg24812523	AKAP6	9472	2.796	0.00517466	0.155099	0.675751	0.584359
cg05032943	SFRS4	6429	2.796	0.00518004	0.155099	1.47301	0.598729
cg15427774	GORASP1	64689	2.795	0.00518269	0.155099	1.46551	0.606242
cg14221831	CDH16	1014	2.794	0.00520301	0.155464	0.6864	0.574526
cg12237269	SLN	6588	2.794	0.00521184	0.155485	0.678588	0.60352
cg27147004	PIWIL1	9271	2.792	0.00523839	0.155703	0.676348	0.592981
cg15248035	CCIN	881	2.791	0.00525878	0.155703	1.48489	0.610629
cg18117847	ZNFN1A1	10320	2.79	0.00526592	0.155703	0.682524	0.593788
cg25206802	SACS	26278	2.787	0.00532734	0.155703	0.68529	0.59162
cg14792155	PLA2G4E	123745	2.786	0.00533	0.155703	0.678405	0.608562
cg23740844	ATP5L	10632	2.786	0.00534059	0.155703	1.44804	0.599536
cg20867633	GOLT1A	127845	2.785	0.00535621	0.155703	1.45716	0.595855
cg17771150	LCP1	3936	2.784	0.00537758	0.155703	1.46949	0.586174
cg10002103	SLC38A2	54407	2.783	0.00538746	0.155703	1.46627	0.600292
cg07499806	ZSCAN5	79149	2.783	0.00538938	0.155703	0.684193	0.593838
cg17108383	PCDHGC5	56097	2.783	0.00539026	0.155703	0.682404	0.57977
cg07376232	AMICA1	120425	2.783	0.00539041	0.155703	1.48328	0.597469
cg05159188	HIST1H4F	8361	2.782	0.00539817	0.155703	1.48141	0.58688
cg16516400	FAM89A	375061	2.782	0.00540222	0.155703	1.47083	0.588645
cg19910382	FABP1	2168	2.782	0.00540849	0.155703	0.675765	0.598881
cg16377872	SLC1A6	6511	2.782	0.00540928	0.155703	0.677218	0.576039
cg02973883	WDR21A	26094	2.781	0.00541395	0.155703	0.6744	0.580123
cg01519742	JAKMIP1	152789	2.781	0.0054198	0.155703	1.45549	0.596511
cg01605783	LOC284837	284837	2.781	0.00542028	0.155703	1.46102	0.586426
cg08707078	MGC72075	340277	2.78	0.00542812	0.155703	1.48142	0.595401
cg08241785	F2RL2	2151	2.78	0.00543051	0.155703	1.48189	0.599637
cg26331192	GMNN	51053	2.78	0.00543217	0.155703	1.46187	0.595805
cg15140807	FLJ31222	388387	2.78	0.00543752	0.155703	0.676709	0.610075
cg16558203	SLC22A14	9389	2.779	0.00545012	0.155703	0.670953	0.594948
cg03690162	BAG3	9531	2.779	0.00545894	0.155703	1.4644	0.593788
cg07947930	PRELP	5549	2.778	0.00546373	0.155703	0.677206	0.600242
cg03570766	CATSPER1	117144	2.778	0.0054642	0.155703	0.672231	0.568526
cg11903096	PPP2R5C	5527	2.778	0.00546821	0.155703	1.49821	0.603167
cg04689061	PKIA	5569	2.778	0.00546831	0.155703	1.49322	0.587586
cg25623640	IGJ	3512	2.778	0.00547192	0.155703	0.682524	0.593435
cg25769980	TLR6	10333	2.778	0.00547735	0.155703	0.673655	0.585972
cg16016036	TPO	7173	2.777	0.00548042	0.155703	0.670664	0.590914
cg19205041	PHACTR2	9749	2.777	0.00549015	0.155703	0.673315	0.596662
cg14696870	FCER1A	2205	2.776	0.00549601	0.155703	0.669279	0.578661
cg02782630	FLJ13614	84142	2.776	0.00551019	0.155733	1.44951	0.589855
cg09230646	FLJ20718	55027	2.774	0.00553827	0.155733	0.673327	0.582543
cg17186163	C10orf10	11067	2.774	0.00554351	0.155733	1.46597	0.571904
cg03777459	GATA5	140628	2.773	0.00554656	0.155733	1.47138	0.59878
cg22161476	FSTL5	56884	2.773	0.00556072	0.155733	1.48194	0.592376
cg00737514	TBC1D1	23216	2.77	0.00561258	0.155733	1.46004	0.604982
cg02377083	CCBP2	1238	2.769	0.00561786	0.155733	0.677062	0.588342
cg01177524	NEDD9	4739	2.769	0.00562131	0.155733	1.46264	0.593284
cg07990489	NUP35	129401	2.769	0.00562676	0.155733	1.47195	0.597973
cg27250927	HPS5	11234	2.768	0.00563254	0.155733	1.45715	0.601553
cg12629083	SENP1	29843	2.768	0.00563373	0.155733	1.45408	0.585317
cg21652958	THBS2	7058	2.768	0.0056361	0.155733	1.47524	0.589199
cg01356829	IL12RB2	3595	2.768	0.00563904	0.155733	1.46841	0.604578
cg10078415	ACSM3	6296	2.768	0.00563998	0.155733	1.48174	0.597469
cg16418329	NYD-SP26	85438	2.768	0.00564116	0.155733	0.684266	0.593586
cg25385272	TAF1A	9015	2.767	0.00564946	0.155733	1.46178	0.578409
cg06185738	SLC17A6	57084	2.767	0.00565825	0.155733	1.45921	0.611386
cg10056627	GNMT	27232	2.767	0.00566152	0.155733	1.44906	0.584661
cg21165909	CPS1	1373	2.766	0.00568087	0.155733	0.683004	0.595956
cg06403553	PGK2	5232	2.766	0.00568177	0.155733	0.684799	0.582846
cg17647273	UPB1	51733	2.766	0.00568188	0.155733	0.687377	0.588191
cg04732193	HSD11B1	3290	2.764	0.00570668	0.155733	0.67801	0.588443
cg18534872	ZWINT	11130	2.764	0.00571242	0.155733	1.4636	0.589653
cg19994834	GRIA3	2892	2.763	0.00572254	0.155733	1.46298	0.598326
cg13721560	LRPPRC	10128	2.763	0.00572261	0.155733	1.46729	0.586678
cg05969697	BICD2	23299	2.763	0.00572837	0.155733	1.45064	0.594847
cg17260725	CCNB2	9133	2.763	0.00573021	0.155733	1.47969	0.589401
cg23538854	IL7	3574	2.762	0.00573791	0.155733	1.46243	0.599435
cg04087608	HSD3B2	3284	2.762	0.00573897	0.155733	0.68183	0.595956
cg11609344	YKT6	10652	2.762	0.00574138	0.155733	1.46933	0.603419
cg25533774	SOSTDC1	25928	2.762	0.00575359	0.155843	1.47516	0.577249
cg21094154	TNFSF11	8600	2.76	0.00577445	0.156067	0.679701	0.593788
cg23455614	MRPS30	10884	2.76	0.00577817	0.156067	1.47428	0.577198
cg10537079	OTC	5009	2.759	0.00578986	0.156162	0.685098	0.587787
cg16474696	MGC3207	84245	2.757	0.00582653	0.156724	0.68561	0.5774
cg19928247	TCEAL1	9338	2.757	0.00582972	0.156724	1.45625	0.602209
cg19236745	CSTF3	1479	2.757	0.00583528	0.156724	1.47781	0.606747
cg08552121	TMEM14B	81853	2.754	0.00589086	0.157995	1.47496	0.585821
cg08008403	LHX9	56956	2.753	0.00590252	0.158086	1.46433	0.595704
cg06616147	ICK	22858	2.752	0.00592361	0.158139	1.45393	0.589905
cg24345247	HIST1H4A	8359	2.752	0.00592549	0.158139	1.47149	0.591922
cg05261824	ZNF165	7718	2.751	0.00593614	0.158139	0.682321	0.569837
cg25461934	PROCR	10544	2.751	0.00593759	0.158139	0.666237	0.579468
cg23352695	EVI2A	2123	2.749	0.00597059	0.158757	1.47074	0.605486
cg08463061	RND3	390	2.749	0.00597738	0.158757	1.46685	0.590056
cg10194829	FGF17	8822	2.748	0.00600042	0.158915	1.46115	0.583451
cg14209870	TAS2R5	54429	2.747	0.00600567	0.158915	0.678841	0.598225
cg05251000	FREQ	23413	2.747	0.0060208	0.158915	0.683645	0.586426
cg01868128	LCE5A	254910	2.746	0.00602606	0.158915	0.685768	0.583048
cg11631275	SDAD1	55153	2.746	0.00603278	0.158915	0.68321	0.572761
cg07153965	ACRV1	56	2.746	0.00603763	0.158915	0.674836	0.597368
cg17260449	TOPBP1	11073	2.745	0.0060542	0.158915	1.44653	0.582291
cg26702254	KCND2	3751	2.745	0.00605608	0.158915	1.47476	0.60478
cg03140978	C1orf201	90529	2.745	0.0060581	0.158915	0.67856	0.607856
cg21263196	BCAM	4059	2.744	0.00607524	0.158928	1.46835	0.601251
cg08099701	GABRA5	2558	2.743	0.00608015	0.158928	0.688003	0.581434
cg02641676	SLC20A2	6575	2.743	0.00608668	0.158928	0.678602	0.585014
cg20267005	TYROBP	7305	2.743	0.00609704	0.158928	1.46323	0.575787
cg04473302	SLC26A4	5172	2.742	0.00610257	0.158928	1.45729	0.595805
cg15287183	PPP1R9A	55607	2.742	0.00611414	0.158928	1.46086	0.581031
cg04106190	WNT16	51384	2.741	0.00612117	0.158928	0.687666	0.57977
cg24818418	EGF	1950	2.741	0.00612509	0.158928	0.687812	0.608461
cg17638468	CD200R1	131450	2.74	0.00614633	0.159242	1.46674	0.581737
cg09303642	NFE2	4778	2.739	0.00615387	0.159242	1.46296	0.589098
cg24110050	TCTEX1D1	200132	2.737	0.00619123	0.159854	1.46069	0.589956
cg08839620	POLD3	10714	2.736	0.00621666	0.159854	1.43612	0.586981
cg21434954	LCE1B	353132	2.736	0.0062245	0.159854	0.68489	0.587989
cg10957680	G1P3	2537	2.736	0.00622853	0.159854	1.48023	0.584611
cg22268164	TRHR	7201	2.735	0.00623583	0.159854	0.680867	0.580779
cg07117700	PSMC5	5705	2.735	0.00623828	0.159854	0.681476	0.573518
cg18555555	FABP7	2173	2.734	0.00625352	0.159854	0.686381	0.597368
cg01283289	FLJ21963	79611	2.734	0.00625374	0.159854	1.43714	0.60594
cg22931889	TUBB1	81027	2.734	0.00625905	0.159854	0.678453	0.594847
cg18665563	HMGB3	3149	2.734	0.00626109	0.159854	0.687797	0.57861
cg21299958	ITM2C	81618	2.732	0.00628616	0.16019	1.47213	0.5774
cg18701598	LIPA	3988	2.732	0.00629101	0.16019	1.44345	0.602309
cg09161592	PANK1	53354	2.731	0.00631345	0.160211	1.46968	0.58809
cg17503750	KRTAP19-6	337973	2.73	0.00632973	0.160211	0.686046	0.593737
cg05125838	UCN2	90226	2.73	0.00633869	0.160211	0.684792	0.608663
cg23187653	PCSK1	5122	2.73	0.00634101	0.160211	1.45628	0.597469
cg15299463	TEAD2	8463	2.729	0.00634785	0.160211	1.44474	0.601956
cg21519900	C20orf186	149954	2.728	0.00637773	0.160211	0.684332	0.601906
cg16518291	ZNF272	10794	2.728	0.00638036	0.160211	1.44581	0.594645
cg17466535	TMEM55B	90809	2.728	0.0063809	0.160211	1.4328	0.598981
cg14704941	CSRP3	8048	2.727	0.00638478	0.160211	0.68266	0.587787
cg18858343	UNC5B	219699	2.727	0.00638934	0.160211	1.4557	0.595805
cg19114595	DIRAS3	9077	2.727	0.00639863	0.160211	0.689374	0.583401
cg00481227	CTNNBL1	56259	2.727	0.00639961	0.160211	1.44786	0.603015
cg21625881	GNAS	2778	2.727	0.00640077	0.160211	1.46642	0.607301
cg24852661	GOLPH2	51280	2.725	0.00643648	0.160894	1.46116	0.605789
cg10994126	PAPPA2	60676	2.724	0.00645537	0.161156	0.690601	0.592931
cg01430430	FLJ37078	222183	2.723	0.00646382	0.161157	0.690533	0.58809
cg15992730	GDF3	9573	2.723	0.00647663	0.161266	1.45668	0.58688
cg11159727	MTERF	7978	2.722	0.00648719	0.161319	1.45939	0.588443
cg07373172	IFNA21	3452	2.721	0.00651141	0.161342	0.662027	0.582846
cg00354258	ZIM2	23619	2.721	0.00651388	0.161342	1.45368	0.594746
cg03033367	CSAG2	9598	2.72	0.00652033	0.161342	0.675231	0.57503
cg16923271	POLD1	5424	2.72	0.00652246	0.161342	1.46441	0.587888
cg07728874	CD3D	915	2.72	0.00653033	0.161342	0.688943	0.598578
cg12757143	C9orf112	92715	2.719	0.00655121	0.161649	0.692544	0.583148
cg18752854	TNS1	7145	2.718	0.00656658	0.16182	0.691696	0.601755
cg21968580	DNAJB4	11080	2.717	0.00658256	0.162005	1.44728	0.586275
cg06353720	IFIT3	3437	2.716	0.00661507	0.162024	1.47483	0.574778
cg15609321	ZNF512	84450	2.716	0.00661716	0.162024	1.47464	0.589451
cg21250978	PRKAR2B	5577	2.715	0.00661858	0.162024	0.68405	0.589048
cg26680127	MLCK	91807	2.715	0.00661927	0.162024	1.46776	0.600545
cg04164824	SIGLEC9	27180	2.715	0.00662571	0.162024	1.45805	0.584459
cg01722994	GRIN2A	2903	2.714	0.0066541	0.162138	1.43464	0.597872
cg23242898	DCC	1630	2.713	0.00666989	0.162138	1.4688	0.600444
cg10318351	GNL3L	54552	2.712	0.00668372	0.162138	0.692088	0.59167
cg23613030	GPR115	221393	2.711	0.00669911	0.162138	0.683473	0.587535
cg21438018	MSH4	4438	2.711	0.00669988	0.162138	0.686903	0.592426
cg07633499	UFD1L	7353	2.711	0.00670584	0.162138	1.4632	0.60594
cg25463779	FAM101A	144347	2.71	0.00672261	0.162138	0.682544	0.589098
cg08404225	IL5RA	3568	2.709	0.00675279	0.162138	0.689537	0.595805
cg02217814	LOC93343	93343	2.709	0.00675588	0.162138	1.44349	0.592174
cg07639959	EXO1	9156	2.709	0.00675874	0.162138	1.44375	0.586577
cg25427580	B3GALT1	8708	2.708	0.00676554	0.162138	0.690579	0.580073
cg19324172	PPID	5481	2.708	0.0067719	0.162138	1.44772	0.60594
cg11024597	ECRG4	84417	2.708	0.00677506	0.162138	1.46873	0.610579
cg22313025	HACE1	57531	2.708	0.00677835	0.162138	1.44754	0.575787
cg03890877	PTK9L	11344	2.707	0.00678301	0.162138	1.4634	0.595603
cg01804844	SDCCAG33	10194	2.707	0.0067942	0.162138	0.68487	0.585871
cg05343453	LOC136263	136263	2.706	0.00680387	0.162138	0.677274	0.588241
cg24231716	OTP	23440	2.706	0.00681212	0.162138	1.45685	0.597519
cg20318748	NANP	140838	2.705	0.00682985	0.162138	0.694803	0.596561
cg14444244	FLJ13096	80067	2.704	0.00685371	0.162138	0.674062	0.594292
cg08983259	INSL5	10022	2.703	0.00686838	0.162138	0.687018	0.591115
cg21460582	CSPG4	1464	2.703	0.00686955	0.162138	0.684259	0.587132
cg03985136	ULBP2	80328	2.703	0.00687165	0.162138	1.43213	0.594494
cg17356252	AIRE	326	2.703	0.00687764	0.162138	1.44988	0.605284
cg17022914	BATF2	116071	2.701	0.00691124	0.162138	1.446	0.584308
cg17474651	MAGEC3	139081	2.701	0.00691302	0.162138	0.690041	0.589754
cg26864061	SACM1L	22908	2.701	0.00691511	0.162138	1.43877	0.583401
cg24546942	SERPINB4	6318	2.701	0.00692078	0.162138	0.69104	0.608814
cg15767406	ZNF660	285349	2.7	0.00692443	0.162138	1.44376	0.594494
cg27611781	PDXP	57026	2.7	0.00692651	0.162138	1.45947	0.568173
cg04183425	ASF1A	25842	2.7	0.00694116	0.162138	0.685216	0.584359
cg24992780	OR7C1	26664	2.699	0.00695758	0.162138	0.693856	0.588544
cg00615377	RBM9	23543	2.697	0.00698832	0.162138	1.46643	0.594796
cg13120814	FLJ11000	55281	2.697	0.00699275	0.162138	1.44746	0.577955
cg19817399	CYP1A1	1543	2.697	0.0069983	0.162138	1.45638	0.595553
cg09398185	IFIT2	3433	2.697	0.00700619	0.162138	1.46562	0.592931
cg01033938	ADAMTS8	11095	2.696	0.00700864	0.162138	1.44678	0.601603
cg14188232	ITGA11	22801	2.696	0.00701076	0.162138	1.44569	0.573064
cg19863003	REEP5	7905	2.696	0.00701596	0.162138	1.43998	0.592023
cg20542800	LTB4R	1241	2.696	0.00701958	0.162138	1.464	0.589351
cg25889160	SERPINA5	5104	2.696	0.00702287	0.162138	0.683992	0.578711
cg16275172	TMOD3	29766	2.696	0.00702348	0.162138	1.45858	0.580426
cg13253729	Rgr	266747	2.695	0.00703199	0.162138	0.689321	0.578358
cg20217872	NAV3	89795	2.695	0.00703724	0.162138	1.4657	0.576946
cg23927367	ACAD8	27034	2.695	0.00703969	0.162138	1.46079	0.602209
cg09340639	FCRL1	115350	2.694	0.00705204	0.162138	1.46404	0.595301
cg26759925	IL1F9	56300	2.694	0.00706582	0.162138	0.693805	0.584913
cg20831492	BET1	10282	2.694	0.00706688	0.162138	1.45162	0.587687
cg15083227	PLEKHQ1	80301	2.694	0.00707001	0.162138	1.43107	0.592931
cg23087084	PXMP3	5828	2.693	0.00707233	0.162138	1.47424	0.593485
cg11695601	CHN1	1123	2.693	0.00707681	0.162138	1.46678	0.599032
cg11688469	TNNI1	7135	2.693	0.0070822	0.162138	0.685662	0.593233
cg19046959	COL8A2	1296	2.693	0.00708963	0.162138	1.43728	0.577854
cg18023080	MASP2	10747	2.693	0.00709037	0.162138	0.691105	0.595099
cg05059825	TTC9C	283237	2.692	0.00709669	0.162138	1.43821	0.576644
cg16359129	C1orf111	284680	2.691	0.00711453	0.162352	0.683583	0.606142
cg08625022	OSTF1	26578	2.691	0.0071234	0.16236	1.45334	0.60357
cg08510456	BSN	8927	2.691	0.00713368	0.162401	1.46124	0.583905
cg14386061	DOK2	9046	2.689	0.00715884	0.162579	1.47423	0.58456
cg22122449	ACR	49	2.689	0.00716605	0.162579	0.686915	0.589401
cg07285953	CRYBA1	1411	2.688	0.00718074	0.162579	0.685756	0.588493
cg05828624	REG1A	5967	2.688	0.00718393	0.162579	0.678765	0.59404
cg17502536	PADI1	29943	2.688	0.00718402	0.162579	0.681934	0.581888
cg09632136	NNMT	4837	2.687	0.00720858	0.162736	0.686654	0.590611
cg06415153	PITPNM2	57605	2.687	0.00721117	0.162736	1.46575	0.581434
cg24621354	TES	26136	2.685	0.00725607	0.162736	1.43136	0.589754
cg14409958	ENPP2	5168	2.685	0.00725713	0.162736	1.4582	0.585014
cg11819637	THPO	7066	2.684	0.00726539	0.162736	0.687235	0.586325
cg14606768	C9	735	2.684	0.00726689	0.162736	0.672295	0.584762
cg14168975	ALAS2	212	2.684	0.00727806	0.162736	0.692123	0.580274
cg18408487	NT5C3L	115024	2.684	0.00728044	0.162736	0.687795	0.575837
cg01618660	TRIM14	9830	2.684	0.0072813	0.162736	1.43503	0.588846
cg12520111	PPIA	5478	2.683	0.00729181	0.162736	1.44218	0.589855
cg21721865	UFM1	51569	2.682	0.00730894	0.162736	1.46001	0.5952
cg08762247	TMEM100	55273	2.682	0.00732811	0.162736	1.45232	0.594847
cg07713493	PCTK3	5129	2.681	0.00733671	0.162736	1.45781	0.577249
cg13349425	C5orf20	140947	2.681	0.00734187	0.162736	0.688335	0.590662
cg24949049	TDRD3	81550	2.681	0.00734592	0.162736	0.686069	0.605083
cg23765993	SPINLW1	57119	2.68	0.00735499	0.162736	0.689468	0.586426
cg10324224	TTC13	79573	2.68	0.00736939	0.162736	0.694678	0.59641
cg07892051	AKAP3	10566	2.679	0.00737745	0.162736	0.678704	0.584056
cg15056412	APBA2BP	63941	2.679	0.00737759	0.162736	0.689656	0.571702
cg11265916	MAPK1	5594	2.679	0.00738422	0.162736	1.45606	0.584157
cg20851245	RNF25	64320	2.679	0.00739272	0.162736	0.684637	0.594847
cg21023114	IFNA14	3448	2.678	0.00739587	0.162736	0.687559	0.591015
cg27462371	ATXN7	6314	2.678	0.00740129	0.162736	1.43051	0.596561
cg21416022	TTC23	64927	2.678	0.00740166	0.162736	1.44858	0.587334
cg11655691	CBARA1	10367	2.678	0.00740369	0.162736	1.45861	0.593788
cg07347645	SYCP2	10388	2.677	0.00742093	0.162804	0.687282	0.587687
cg02780988	KRTHA6	8689	2.677	0.00742543	0.162804	0.694619	0.584459
cg15997411	JAK1	3716	2.677	0.00743231	0.162804	0.685558	0.59283
cg18357645	OS9	10956	2.675	0.00747752	0.163294	1.47169	0.584434
cg15247144	PYCARD	29108	2.675	0.00747845	0.163294	1.43256	0.57982
cg12531542	MOGAT2	80168	2.675	0.00748032	0.163294	0.683864	0.58577
cg10906663	PHEX	5251	2.673	0.00751354	0.163787	0.684871	0.588645
cg18379495	ZNF703	80139	2.673	0.00752001	0.163787	1.42641	0.603116
cg17301902	GNA14	9630	2.671	0.00755972	0.163871	1.43268	0.59999
cg05754589	CBX5	23468	2.671	0.00756651	0.163871	1.4482	0.596712
cg19784477	TFPI2	7980	2.67	0.00758868	0.163871	1.44551	0.594847
cg04984513	BRI3BP	140707	2.67	0.00759084	0.163871	1.48195	0.585468
cg10741369	TRIM7	81786	2.67	0.00759127	0.163871	1.45422	0.580678
cg25661781	WIPI1	55062	2.67	0.00759295	0.163871	1.45863	0.590611
cg04972979	C20orf54	113278	2.67	0.00759308	0.163871	1.43963	0.604074
cg16004800	NDUFA9	4704	2.669	0.00760031	0.163871	1.44427	0.570492
cg14091657	LHX3	8022	2.669	0.00760099	0.163871	0.688409	0.580123
cg06212607	GGPS1	9453	2.668	0.00763798	0.163985	1.45032	0.587586
cg08319404	THRB	7068	2.667	0.00766377	0.163985	1.44733	0.603015
cg13097407	CRIP3	401262	2.666	0.00767235	0.163985	1.44411	0.601856
cg22510822	OR1E2	8388	2.666	0.0076731	0.163985	0.682806	0.572055
cg11422541	ADCY6	112	2.665	0.00769579	0.163985	1.43392	0.596259
cg12592779	ZNF12	7559	2.665	0.00769945	0.163985	1.44923	0.596158
cg26823505	CLPS	1208	2.665	0.00770123	0.163985	0.689576	0.571349
cg17500962	C16orf47	388289	2.664	0.00771442	0.163985	0.690305	0.580224
cg03317245	P2RX5	5026	2.664	0.00771632	0.163985	1.43777	0.598175
cg23599056	ZMYND17	118490	2.664	0.00772169	0.163985	0.685243	0.568374
cg23855566	FAM73A	374986	2.664	0.00772918	0.163985	1.43944	0.597065
cg18489440	KIAA0746	23231	2.663	0.0077357	0.163985	1.45325	0.576341
cg23112213	CDC23	8697	2.663	0.00773716	0.163985	1.44735	0.589149
cg24399405	C16orf35	8131	2.663	0.00773896	0.163985	1.4448	0.601251
cg00063144	KRTHA1	3881	2.663	0.00774874	0.163985	0.688691	0.604276
cg26366091	CHI3L2	1117	2.663	0.00775538	0.163985	1.44827	0.592376
cg15602809	CHRM3	1131	2.662	0.00776286	0.163985	1.45156	0.60957
cg07278207	DCDC1	341019	2.662	0.00777581	0.163985	1.44792	0.598276
cg22780428	CEPT1	10390	2.661	0.00778363	0.163985	1.44521	0.596813
cg04956511	PTPN6	5777	2.661	0.00778548	0.163985	1.43448	0.560912
cg26682500	FLJ40919	144809	2.661	0.0077947	0.163985	0.690677	0.58209
cg23004625	PIGM	93183	2.661	0.00779641	0.163985	1.45799	0.605486
cg25736482	TMC4	147798	2.66	0.00780353	0.163985	1.448	0.58335
cg15201291	CYP2C8	1558	2.66	0.00781361	0.164002	0.687313	0.566862
cg24450631	IGF2BP2	10644	2.659	0.00783584	0.164002	0.692112	0.573921
cg09536738	EFHD1	80303	2.658	0.0078498	0.164002	1.44989	0.586224
cg06366981	HPGD	3248	2.657	0.0078734	0.164002	1.42037	0.581737
cg23889010	SLPI	6590	2.657	0.00787732	0.164002	1.44585	0.573316
cg16598810	DEPDC1	55635	2.657	0.007878	0.164002	1.44021	0.604024
cg16177163	PTDSS1	9791	2.657	0.00787997	0.164002	0.698331	0.593687
cg26767897	XDH	7498	2.657	0.00789093	0.164002	0.686361	0.585871
cg17281600	FCRL4	83417	2.657	0.00789354	0.164002	0.692639	0.594645
cg19556572	AKNA	80709	2.655	0.00792082	0.164002	0.701961	0.581888
cg04095468	SECISBP2	79048	2.655	0.00792934	0.164002	1.44431	0.606343
cg08016363	TMEM11	8834	2.655	0.00792961	0.164002	1.47961	0.581938
cg18409845	2001-02-28	54708	2.655	0.00794163	0.164002	1.44469	0.566257
cg11903057	RHOH	399	2.654	0.00794336	0.164002	1.47258	0.591065
cg25201363	LRPAP1	4043	2.654	0.00794954	0.164002	1.4369	0.579871
cg23801057	P2RX7	5027	2.654	0.00795168	0.164002	0.692958	0.589704
cg00393585	FLJ31659	152756	2.654	0.00796462	0.164002	1.44076	0.594242
cg11494699	RAG1	5896	2.653	0.00797282	0.164002	0.68882	0.593939
cg23937047	PAGE1	8712	2.653	0.00797567	0.164002	0.68854	0.585065
cg05556202	TM4SF19	116211	2.652	0.00798997	0.164002	0.69611	0.585821
cg24832140	ZNF114	163071	2.652	0.00799661	0.164002	1.45071	0.597822
cg10523671	SLC15A2	6565	2.652	0.00800086	0.164002	0.686993	0.587182
cg15452426	DFFA	1676	2.652	0.00800158	0.164002	1.43911	0.570593
cg09459044	PPA2	27068	2.651	0.00801441	0.164089	1.45754	0.612293
cg13859541	TGFBR2	7048	2.651	0.00803703	0.164376	1.44439	0.585418
cg15841415	SLC1A3	6507	2.649	0.00807918	0.164604	1.45164	0.589653
cg24443367	SLC16A9	220963	2.648	0.00808869	0.164604	0.694823	0.578333
cg17260124	KCTD14	65987	2.648	0.0080958	0.164604	0.684886	0.593838
cg01909487	JUN	3725	2.648	0.00810174	0.164604	0.696906	0.591166
cg09119967	C20orf103	24141	2.647	0.00812845	0.164604	1.44492	0.587687
cg13019092	PDZK1	5174	2.647	0.0081313	0.164604	0.687989	0.584611
cg10215570	LOC84661	84661	2.647	0.0081316	0.164604	1.45513	0.590258
cg14209569	COMMD4	54939	2.646	0.00815189	0.164604	1.43125	0.592931
cg17248183	LOC162427	162427	2.646	0.00815681	0.164604	1.43673	0.574173
cg07864297	ESRRB	2103	2.645	0.00816537	0.164604	0.695215	0.588493
cg13675849	TRPV5	56302	2.644	0.00818483	0.164604	0.686727	0.591771
cg23309825	MLC1SA	140465	2.644	0.00818939	0.164604	1.43684	0.589451
cg14074117	MGC35212	254528	2.644	0.00818951	0.164604	0.693154	0.602461
cg12966875	SLPI	6590	2.644	0.00819373	0.164604	1.46925	0.582644
cg09548179	AMDHD2	51005	2.644	0.00819398	0.164604	0.689871	0.594443
cg11406340	IDI2	91734	2.644	0.00819653	0.164604	0.68433	0.567744
cg18977436	FGF14	2259	2.644	0.00819793	0.164604	1.45262	0.572055
cg15014458	LYPD3	27076	2.644	0.00820362	0.164604	1.42595	0.596006
cg22165507	MGST3	4259	2.643	0.00821406	0.164604	1.43143	0.588796
cg02276793	TLOC1	7095	2.643	0.00822032	0.164604	1.43889	0.5952
cg20383064	BFSP2	8419	2.642	0.00823361	0.164697	0.68711	0.569635
cg01794711	CNDP2	55748	2.641	0.00825841	0.164837	1.43414	0.576846
cg02142461	LYAR	55646	2.64	0.00828178	0.164837	1.43855	0.564139
cg14738823	C12orf46	121506	2.64	0.00829235	0.164837	0.692593	0.581132
cg13791713	HMGN1	3150	2.64	0.00829971	0.164837	0.689851	0.584712
cg00448720	MGC48915	338872	2.639	0.00831476	0.164837	0.690722	0.569131
cg04683119	GUF1	60558	2.639	0.00831764	0.164837	1.45174	0.584762
cg26591879	ATF6	22926	2.639	0.00832172	0.164837	1.44521	0.592678
cg13294439	TA-PP2C	160760	2.639	0.00832667	0.164837	1.43775	0.599385
cg25371560	MED18	54797	2.638	0.00833416	0.164837	1.43023	0.587535
cg26232558	OR3A1	4994	2.637	0.00835463	0.164837	0.693119	0.581737
cg13983870	TSPAN12	23554	2.637	0.00835858	0.164837	1.43831	0.595906
cg16001913	HK1	3098	2.637	0.00836224	0.164837	0.700491	0.589502
cg20442709	C1orf9	51430	2.637	0.00836273	0.164837	1.44714	0.603318
cg27475152	BTN1A1	696	2.637	0.00837492	0.164837	0.682703	0.589451
cg17687282	A4GNT	51146	2.636	0.00837799	0.164837	0.685985	0.57624
cg03752689	C1orf74	148304	2.636	0.00837851	0.164837	1.44198	0.588594
cg22464186	TNFRSF21	27242	2.636	0.00838963	0.164886	0.699477	0.590964
cg08872493	HTR1D	3352	2.635	0.00841508	0.165191	0.693061	0.59462
cg06698742	TMEM126A	84233	2.634	0.00842715	0.165191	1.44099	0.600292
cg01423840	FATE1	89885	2.634	0.00843107	0.165191	0.685788	0.592729
cg11891583	GLUD2	2747	2.633	0.00846052	0.165378	0.678412	0.573366
cg13281868	C6orf142	90523	2.633	0.00846651	0.165378	0.687531	0.591317
cg12484193	DUSP19	142679	2.633	0.00846654	0.165378	1.44078	0.59399
cg03312792	SEMG2	6407	2.632	0.00848525	0.165454	0.688306	0.569232
cg03554552	PPP1R13L	10848	2.631	0.00852581	0.165454	1.42894	0.568828
cg22001782	BCL9	607	2.629	0.00855249	0.165454	1.45003	0.58451
cg26449836	SSBP1	6742	2.629	0.00855415	0.165454	1.45198	0.591267
cg10929387	ITIH4	3700	2.629	0.00856806	0.165454	0.697307	0.587888
cg25124223	NUP43	348995	2.629	0.0085697	0.165454	1.44409	0.590662
cg04970352	ALX4	60529	2.629	0.00857517	0.165454	1.44355	0.602209
cg02936740	TMPRSS11F	389208	2.628	0.00857898	0.165454	0.694654	0.593284
cg08539991	ZBTB32	27033	2.628	0.00858401	0.165454	0.694723	0.608108
cg09499849	ACVR1	90	2.628	0.00859716	0.165454	1.45355	0.584006
cg12783776	SERPING1	710	2.627	0.00862002	0.165454	1.45045	0.592023
cg24512303	HNF4G	3174	2.626	0.00862956	0.165454	0.693924	0.58688
cg20870559	OAS2	4939	2.626	0.00863443	0.165454	1.43924	0.588544
cg11745019	ANGPT1	284	2.626	0.00863447	0.165454	1.43873	0.583804
cg06177698	GABRQ	55879	2.626	0.00863723	0.165454	0.692669	0.592477
cg17177336	HSPC268	154791	2.626	0.00863737	0.165454	1.44056	0.577148
cg01172484	MAGEH1	28986	2.626	0.00864568	0.165454	1.4259	0.577148
cg12799265	C1orf50	79078	2.626	0.00864713	0.165454	1.43457	0.578308
cg20939319	TEX15	56154	2.626	0.00864788	0.165454	1.4336	0.582443
cg00546491	PDE1C	5137	2.625	0.00865954	0.165454	0.678288	0.567971
cg18509239	IGSF10	285313	2.625	0.00866132	0.165454	0.690624	0.595452
cg15207619	CAB39L	81617	2.625	0.00866357	0.165454	1.44564	0.592981
cg19754094	STAMBP	10617	2.625	0.0086776	0.165454	1.43937	0.579266
cg12256080	ABT1	29777	2.624	0.00868434	0.165454	1.43271	0.62142
cg10160407	PDGFRL	5157	2.623	0.00870691	0.165454	1.43114	0.556424
cg03976567	C6orf199	221264	2.623	0.00870728	0.165454	1.44338	0.598628
cg27039606	PRODH2	58510	2.623	0.00871594	0.165454	0.687072	0.605486
cg02065387	GABRA1	2554	2.622	0.00873312	0.165454	1.44283	0.586376
cg03118854	PNPLA5	150379	2.622	0.00873344	0.165454	1.41615	0.580526
cg09757277	ZNF222	7673	2.622	0.00874204	0.165454	1.47062	0.585922
cg11481351	FNDC7	163479	2.622	0.0087515	0.165454	0.685041	0.587939
cg03851112	BBS1	582	2.621	0.00876117	0.165454	1.43811	0.599334
cg12263485	CBX5	23468	2.621	0.00876225	0.165454	1.45066	0.585468
cg08025786	CLK3	1198	2.621	0.0087653	0.165454	0.683803	0.597166
cg10585462	C4orf7	260436	2.621	0.00877323	0.165454	0.694338	0.587182
cg21264329	DJ122O8.2	57226	2.62	0.00878768	0.165563	1.42515	0.608663
cg15317267	H19	283120	2.619	0.00881502	0.165914	1.43866	0.574929
cg01594915	HNRPA3	220988	2.619	0.00882691	0.165975	1.46262	0.58567
cg13958304	RSBN1	54665	2.617	0.00888111	0.166283	1.43347	0.578207
cg13314167	C9orf84	158401	2.616	0.00889266	0.166283	0.691593	0.588947
cg01902747	CCDC7	221016	2.616	0.00889629	0.166283	1.44619	0.592477
cg01214321	DPYSL2	1808	2.616	0.00889812	0.166283	1.42887	0.598276
cg25500444	FLJ23514	60494	2.616	0.00890031	0.166283	1.41634	0.602309
cg26532905	RNASEL	6041	2.616	0.00890779	0.166283	0.697443	0.582619
cg02148642	RGPD5	84220	2.615	0.00891902	0.166283	0.694029	0.577652
cg23776012	KA21	125113	2.615	0.00892042	0.166283	1.44424	0.583653
cg15714041	ACO1	48	2.614	0.00893697	0.166283	1.43574	0.602662
cg04785227	CHRNA7	1139	2.614	0.00895273	0.166283	1.4417	0.602814
cg00687674	TMEM84	283673	2.614	0.00895341	0.166283	1.4294	0.580173
cg23773532	GPRC5D	55507	2.614	0.00896039	0.166283	0.692446	0.594796
cg03242880	BTG4	54766	2.613	0.0089756	0.166283	0.700405	0.584207
cg10257049	C5orf4	10826	2.613	0.00898086	0.166283	1.41488	0.58572
cg07281640	C9orf6	54942	2.613	0.00898749	0.166283	1.42876	0.583602
cg17563769	GTF2A2	2958	2.612	0.00898941	0.166283	1.44125	0.580879
cg21902544	CBLN2	147381	2.612	0.00900197	0.166283	1.43256	0.611789
cg22199080	CENTG1	116986	2.611	0.00903619	0.166283	1.44841	0.583854
cg07496861	LOC151194	151194	2.611	0.00903629	0.166283	0.698368	0.594292
cg06418184	DCTN3	11258	2.611	0.00903812	0.166283	1.43638	0.595048
cg13433272	CDK8	1024	2.611	0.00904048	0.166283	1.43319	0.586577
cg01684579	HSPC111	51491	2.61	0.00904893	0.166283	0.697828	0.587863
cg13006591	TLR6	10333	2.61	0.00905103	0.166283	0.686392	0.572963
cg16581199	TSSK1	83942	2.61	0.00905443	0.166283	0.690155	0.592174
cg06502510	ITSN1	6453	2.61	0.00906068	0.166283	1.44913	0.590056
cg27132814	C20orf79	140856	2.609	0.00907902	0.166414	0.690667	0.570391
cg05626013	LRRTM3	347731	2.609	0.00908521	0.166414	1.43292	0.58577
cg21903324	CABYR	26256	2.608	0.00909445	0.166424	1.43024	0.582543
cg23660082	CST1	1469	2.607	0.00912087	0.166747	0.698328	0.593284
cg26516764	APRIN	23047	2.607	0.0091361	0.166866	1.42852	0.597267
cg06392589	FNDC6	152028	2.606	0.00915675	0.166932	0.698768	0.598981
cg11152574	ACSL5	51703	2.606	0.00916191	0.166932	0.690004	0.572459
cg02311163	SEMG2	6407	2.606	0.00917365	0.166932	0.696942	0.589729
cg14813406	CDC14A	8556	2.605	0.00917811	0.166932	1.43848	0.587636
cg14490250	FAM96A	84191	2.605	0.00918336	0.166932	1.42997	0.566559
cg01889448	HLA-DQB1	3119	2.604	0.00921643	0.167275	0.70265	0.597015
cg19275050	HAS2	3037	2.604	0.0092197	0.167275	1.45272	0.58693
cg09748960	BTNL2	56244	2.603	0.00923593	0.16741	0.692615	0.578459
cg16625125	NUDT8	254552	2.603	0.00925209	0.167545	1.42005	0.595704
cg19548738	KIAA0738	9747	2.601	0.00929627	0.167761	1.44784	0.607906
cg08258650	SLC1A2	6506	2.601	0.00929635	0.167761	1.43259	0.608259
cg27351998	IFNA5	3442	2.601	0.00929946	0.167761	0.702088	0.577098
cg16543027	PLCB2	5330	2.6	0.00931321	0.167761	1.41908	0.586224
cg27079104	HEXA	3073	2.599	0.00934021	0.167761	1.42199	0.573719
cg24777454	LRRC34	151827	2.599	0.00934075	0.167761	1.42619	0.576493
cg16731016	LGALS4	3960	2.599	0.00935132	0.167761	0.697193	0.578661
cg21787280	FLJ25976	283579	2.599	0.00935814	0.167761	0.692618	0.588241
cg16495265	HOXB5	3215	2.598	0.00936787	0.167761	1.45089	0.584006
cg10303842	CDH12	1010	2.598	0.00937297	0.167761	1.43699	0.57977
cg22334000	MGC35043	255119	2.598	0.00937869	0.167761	1.43225	0.600746
cg08496998	TRIAD3	54476	2.598	0.00938076	0.167761	0.686341	0.579871
cg19447966	TEAD1	7003	2.597	0.00939575	0.167761	0.698567	0.591468
cg20938689	COX7C	1350	2.597	0.00940894	0.167761	1.4469	0.574274
cg20576510	PROM1	8842	2.596	0.00941982	0.167761	0.69858	0.576089
cg09911342	ASZ1	136991	2.596	0.00942447	0.167761	0.693142	0.581787
cg15972294	GNAI2	2771	2.596	0.00942596	0.167761	1.43801	0.562021
cg03608974	ZAK	51776	2.596	0.00943509	0.167761	1.42676	0.586829
cg11434468	XKR6	286046	2.596	0.00943714	0.167761	1.42088	0.582543
cg11267879	CYP2F1	1572	2.595	0.00945633	0.167761	0.692968	0.575434
cg17897236	NIPA2	81614	2.595	0.00946924	0.167761	1.42146	0.566055
cg01092036	MMP8	4317	2.595	0.00947194	0.167761	0.694199	0.57977
cg13384498	CRYGB	1419	2.594	0.00949101	0.167761	0.68523	0.595301
cg18665384	FLJ43505	400823	2.593	0.00950461	0.167761	0.693751	0.589704
cg23737055	ANKRD46	157567	2.593	0.0095124	0.167761	1.45082	0.578257
cg00415993	F2RL2	2151	2.593	0.00951583	0.167761	1.44559	0.59167
cg10218646	ZBTB11	27107	2.593	0.00952011	0.167761	1.42263	0.595351
cg25756129	SFRS10	6434	2.592	0.00952857	0.167761	1.4278	0.598124
cg21615127	TMCO4	255104	2.592	0.00953468	0.167761	1.43432	0.5833
cg26728886	C1orf118	374987	2.592	0.00953512	0.167761	1.42323	0.578862
cg00256166	KLHL25	64410	2.592	0.00953597	0.167761	1.42487	0.574728
cg27250462	OTEX	158800	2.591	0.00955976	0.168024	0.695658	0.585165
cg05389183	PPIC	5480	2.591	0.00958247	0.168269	1.42732	0.600091
cg09212058	PRKD3	23683	2.589	0.00963262	0.168908	0.689823	0.579039
cg11330108	BCL2	596	2.589	0.00963655	0.168908	1.43488	0.588115
cg18994063	TIMD4	91937	2.588	0.00965361	0.169052	0.69573	0.586476
cg06433658	FAM63A	55793	2.587	0.00967774	0.169191	1.41714	0.587182
cg20770175	COL3A1	1281	2.586	0.00969612	0.169191	0.694531	0.56492
cg06117855	CLEC3B	7123	2.586	0.00970823	0.169191	1.41317	0.569534
cg18668753	PEG3	5178	2.586	0.00971516	0.169191	0.705871	0.581132
cg20731798	LOC119710	119710	2.586	0.00972051	0.169191	1.42595	0.585115
cg21557231	MCF2	4168	2.585	0.00972742	0.169191	0.693317	0.587132
cg23580945	FLJ43826	342666	2.585	0.00974114	0.169191	0.700297	0.598326
cg04737405	OR12D2	26529	2.585	0.0097433	0.169191	0.705534	0.590838
cg24324379	IDH1	3417	2.585	0.0097435	0.169191	1.43625	0.588897
cg00577464	SHH	6469	2.584	0.0097619	0.169191	1.41628	0.592931
cg11930592	MSX1	4487	2.584	0.00976366	0.169191	1.4448	0.585518
cg17671157	KCNK10	54207	2.584	0.00976768	0.169191	1.42601	0.590006
cg03077492	CCL28	56477	2.582	0.00981752	0.1699	0.69656	0.587334
cg22805632	KRT10	3858	2.579	0.00990447	0.170423	0.694515	0.557836
cg04529955	C4orf13	84068	2.579	0.00990793	0.170423	1.41486	0.596309
cg13669465	EXOSC1	51013	2.579	0.00991346	0.170423	1.44113	0.593838
cg13752005	CCDC64	92558	2.579	0.00991834	0.170423	1.41911	0.568929
cg00573606	COL6A3	1293	2.578	0.00992795	0.170423	0.703363	0.597368
cg12491659	FLJ33641	202309	2.578	0.00993705	0.170423	1.42771	0.5833
cg14923435	EPB41L5	57669	2.578	0.00993806	0.170423	1.41671	0.597317
cg17522249	ARTS-1	51752	2.578	0.00994007	0.170423	1.4113	0.590611
cg07009002	MB	4151	2.578	0.00994595	0.170423	1.42638	0.590056
cg24433189	SSTR5	6755	2.578	0.00994908	0.170423	0.710491	0.562021
cg07674153	TSHR	7253	2.578	0.00995108	0.170423	1.42319	0.586174
cg03332113	RAI14	26064	2.577	0.00996071	0.170423	1.44252	0.590561
cg21087137	MGC26856	256710	2.577	0.00996358	0.170423	1.42476	0.596006
cg14512008	PPP2R5C	5527	2.577	0.00997408	0.170444	1.45225	0.596006
cg03900542	DEDD2	162989	2.576	0.00998266	0.170444	1.41981	0.587334
cg18940763	XBP1	7494	2.575	0.0100113	0.170689	1.42945	0.575383
cg01139966	GOLPH3L	55204	2.575	0.0100222	0.170689	1.44096	0.588544
cg06714705	OLFML1	283298	2.575	0.0100287	0.170689	0.692307	0.588594
cg08861115	IL1F9	56300	2.574	0.0100402	0.170689	0.693966	0.574829
cg03802231	FNTA	2339	2.574	0.0100463	0.170689	0.702031	0.579921
cg15062535	ZNF610	162963	2.574	0.0100643	0.170689	0.686021	0.583955
cg18312807	RAB3GAP1	22930	2.573	0.0100916	0.170689	1.43831	0.587081
cg19343464	GRIA4	2893	2.572	0.0101051	0.170689	1.42175	0.602057
cg05045383	RAE1	8480	2.572	0.0101073	0.170689	1.42643	0.586729
cg16222762	SYT4	6860	2.571	0.010135	0.170689	1.43962	0.593889
cg16794882	PMCHL2	5370	2.571	0.010137	0.170689	0.708435	0.600292
cg19478478	TRDN	10345	2.571	0.0101452	0.170689	0.695982	0.582039
cg09305478	MGC15416	84331	2.571	0.0101469	0.170689	0.702006	0.581686
cg15869642	CBLN1	869	2.571	0.0101526	0.170689	0.70229	0.580476
cg26560960	CBWD2	150472	2.57	0.0101572	0.170689	1.42407	0.563483
cg12561748	ZNF307	387032	2.57	0.010176	0.170689	1.44148	0.570593
cg27185377	PTTG1	9232	2.57	0.010182	0.170689	1.4375	0.5893
cg23850272	ZNF228	7771	2.57	0.0101826	0.170689	1.41499	0.578459
cg14659547	RETNLB	84666	2.569	0.0101875	0.170689	0.698206	0.588544
cg06378617	KRT23	25984	2.569	0.0102041	0.170689	0.699811	0.575131
cg24731756	ILK	3611	2.569	0.0102071	0.170689	1.42646	0.58451
cg26555310	RPE65	6121	2.568	0.0102188	0.170689	0.693864	0.584661
cg09142399	CRYZ	1429	2.568	0.0102343	0.170689	0.690594	0.586678
cg26235710	FLJ38984	127703	2.568	0.0102411	0.170689	1.44043	0.577955
cg16863447	TMEM117	84216	2.567	0.0102527	0.170689	0.704461	0.582241
cg12757684	PLAGL1	5325	2.567	0.0102586	0.170689	1.44049	0.584812
cg19358493	EMX2	2018	2.567	0.010262	0.170689	1.4207	0.586678
cg21727574	ZNF137	7696	2.567	0.0102683	0.170689	0.702013	0.585216
cg11701148	MYOM2	9172	2.567	0.0102703	0.170689	1.42041	0.581989
cg24801210	PCNP	57092	2.566	0.0102766	0.170689	1.43245	0.580879
cg19718882	WIT-1	51352	2.566	0.0102779	0.170689	1.42228	0.600847
cg24628744	H2AFY	9555	2.566	0.0102912	0.170689	1.43474	0.575484
cg10339201	F9	2158	2.566	0.0103011	0.170689	0.700512	0.595906
cg06225581	ZMAT2	153527	2.565	0.0103072	0.170689	1.40877	0.61542
cg09412782	C15orf48	84419	2.565	0.0103094	0.170689	0.686547	0.571349
cg27164762	HIGD2A	192286	2.564	0.010342	0.17108	1.42255	0.579165
cg04658354	BRCA1	672	2.563	0.0103697	0.17121	1.42614	0.58688
cg21935083	RAD50	10111	2.563	0.0103753	0.17121	1.43996	0.580022
cg06122080	OXSM	54995	2.563	0.0103767	0.17121	1.42955	0.574223
cg23214764	PRSS23	11098	2.562	0.0103958	0.171257	1.43154	0.57972
cg24453353	HIST1H4C	8364	2.562	0.0103974	0.171257	1.42339	0.582443
cg21649520	PMP2	5375	2.562	0.0104096	0.17131	0.693836	0.587081
cg22609784	MSX1	4487	2.561	0.010441	0.171678	1.41878	0.581737
cg07356189	CXorf2	1527	2.56	0.0104579	0.171735	0.6976	0.580375
cg19692710	DNAJB13	374407	2.56	0.0104771	0.171735	0.700566	0.568828
cg27622610	OR1G1	8390	2.56	0.0104809	0.171735	0.693271	0.601251
cg25203856	NALP14	338323	2.559	0.0104824	0.171735	0.704673	0.577098
cg16434546	SDCCAG10	10283	2.559	0.0104893	0.171735	1.42443	0.580426
cg11808544	FKBP9L	360132	2.559	0.0105	0.171762	0.70147	0.577804
cg11390468	IFT57	55081	2.558	0.010513	0.171829	1.43391	0.590107
cg14550518	ZNF659	79750	2.558	0.0105345	0.171963	1.42587	0.589704
cg06394897	AK2	204	2.558	0.0105392	0.171963	1.42916	0.584913
cg07211259	PDCD1LG2	80380	2.557	0.0105703	0.172323	1.43263	0.598427
cg14532519	TCF20	6942	2.554	0.0106365	0.172935	0.692263	0.599183
cg02523400	SERPIND1	3053	2.554	0.0106462	0.172935	0.702444	0.571803
cg06583518	ZNF571	51276	2.553	0.0106674	0.172935	1.43416	0.593737
cg25355065	SFXN2	118980	2.553	0.01067	0.172935	1.42102	0.580526
cg09794131	HYDIN	54768	2.552	0.0106962	0.172935	1.41297	0.583148
cg07236769	IFNW1	3467	2.552	0.0107084	0.172935	0.701113	0.583552
cg05467167	GOSR2	9570	2.552	0.0107232	0.172935	1.41852	0.590258
cg03808835	PCDH15	65217	2.552	0.0107253	0.172935	1.41808	0.592981
cg17703324	OPTC	26254	2.551	0.0107303	0.172935	0.704371	0.583754
cg18676679	BANP	54971	2.551	0.0107309	0.172935	1.42802	0.582745
cg20811607	SMPD2	6610	2.551	0.0107337	0.172935	0.707237	0.581232
cg05661838	MOS	4342	2.551	0.0107353	0.172935	1.41268	0.577804
cg23822915	CYB5R4	51167	2.551	0.0107444	0.172935	1.41225	0.577602
cg16525692	CHD1L	9557	2.55	0.0107717	0.172935	1.4253	0.580879
cg23612220	TNFAIP8L2	79626	2.549	0.0107936	0.172935	1.43499	0.582695
cg05921581	KRT1B	374454	2.549	0.0107951	0.172935	0.692267	0.593435
cg02686662	PPAP2C	8612	2.549	0.010802	0.172935	1.43902	0.579115
cg02205739	PRRX2	51450	2.549	0.0108152	0.172935	1.4341	0.604377
cg24387380	GABRA5	2558	2.548	0.0108241	0.172935	0.700684	0.58451
cg20647137	AKR1D1	6718	2.548	0.0108412	0.172935	0.686148	0.587334
cg14863484	GOT2	2806	2.548	0.0108414	0.172935	1.40444	0.587838
cg09845785	PDE1A	5136	2.547	0.0108614	0.172935	1.42622	0.600948
cg14654385	URP2	83706	2.547	0.0108624	0.172935	1.42011	0.609671
cg12706983	ZNF435	80345	2.547	0.0108684	0.172935	1.43892	0.575787
cg10035303	TRPC4AP	26133	2.547	0.0108694	0.172935	1.42351	0.58209
cg14275779	PLEKHH3	79990	2.547	0.0108705	0.172935	1.40134	0.606041
cg11933375	FLJ10815	55238	2.547	0.0108721	0.172935	1.42517	0.592527
cg19033555	DEFB1	1672	2.547	0.0108756	0.172935	0.704184	0.576946
cg01941619	MEP1B	4225	2.547	0.0108789	0.172935	0.696994	0.596965
cg12965512	TSPAN8	7103	2.546	0.0108847	0.172935	0.702487	0.594393
cg22244122	SURF4	6836	2.546	0.0108882	0.172935	1.40717	0.576644
cg21497439	HAPLN4	404037	2.546	0.0108998	0.172975	0.704611	0.58209
cg06545504	HTN1	3346	2.545	0.0109161	0.173006	0.699032	0.576946
cg11871280	SLC16A7	9194	2.545	0.0109325	0.173006	0.697804	0.581232
cg20551517	GIP	2695	2.545	0.0109429	0.173006	0.700607	0.57503
cg14281165	PIGO	84720	2.545	0.0109431	0.173006	0.71298	0.580073
cg09244244	KIAA0372	9652	2.544	0.0109544	0.173006	1.42982	0.597368
cg05194726	NRIP2	83714	2.544	0.0109569	0.173006	1.41676	0.580123
cg13794642	ZNF157	7712	2.543	0.0109833	0.173006	0.705268	0.575736
cg09212468	C16orf50	84229	2.543	0.0109956	0.173006	1.43783	0.602814
cg09906309	C11orf46	120534	2.542	0.0110106	0.173006	1.40843	0.59288
cg18986713	LEPROTL1	23484	2.542	0.0110123	0.173006	0.70602	0.601351
cg25918245	GIMAP2	26157	2.541	0.0110515	0.173006	1.44646	0.582846
cg20678353	FLJ35695	400359	2.541	0.0110529	0.173006	1.43418	0.588342
cg02765820	C3orf22	152065	2.541	0.0110545	0.173006	0.697083	0.572711
cg02312170	BRWD2	55717	2.54	0.0110759	0.173006	1.41721	0.594998
cg26745540	NPY1R	4886	2.54	0.0110772	0.173006	1.43406	0.582745
cg11698653	ASB5	140458	2.54	0.0110792	0.173006	0.705631	0.58577
cg24430616	ENTPD4	9583	2.54	0.0110893	0.173006	0.704435	0.587031
cg18881723	SLAMF1	6504	2.54	0.0110931	0.173006	1.4224	0.59404
cg26960719	KCNJ16	3773	2.54	0.0110986	0.173006	0.70748	0.586426
cg13477510	2001-08-31	5413	2.539	0.0111263	0.173006	0.699733	0.570492
cg16698623	MGMT	4255	2.539	0.0111273	0.173006	0.701644	0.583602
cg00838150	MITF	4286	2.539	0.0111313	0.173006	1.41341	0.587888
cg06491924	ZNF613	79898	2.539	0.0111328	0.173006	1.42969	0.582997
cg11147193	HPCAL1	3241	2.538	0.0111415	0.173006	1.40065	0.593334
cg20203395	MGC33648	133383	2.538	0.0111419	0.173006	1.40813	0.592981
cg11511443	LMO3	55885	2.538	0.0111469	0.173006	1.41	0.591771
cg08687958	PDZD8	118987	2.538	0.0111475	0.173006	1.41016	0.602965
cg06504820	DLK1	8788	2.538	0.0111604	0.173006	0.705537	0.598931
cg24987706	GPA33	10223	2.537	0.0111723	0.173006	0.697148	0.598528
cg10866709	GATA4	2626	2.537	0.0111831	0.173006	1.40599	0.596006
cg02612026	CASP9	842	2.537	0.0111853	0.173006	1.4232	0.581484
cg13577076	PRKAR1B	5575	2.537	0.0111912	0.173006	1.41186	0.581484
cg10234985	IZUMO1	284359	2.536	0.0112185	0.173288	1.40706	0.588392
cg24841244	CD3D	915	2.535	0.0112402	0.173317	0.711579	0.579215
cg09195271	RNF186	54546	2.535	0.0112529	0.173317	0.701982	0.583779
cg21578906	SLC5A4	6527	2.534	0.0112751	0.173317	0.705575	0.578308
cg16449972	ZNF423	23090	2.534	0.0112832	0.173317	0.696927	0.575081
cg11997899	DLX5	1749	2.534	0.011291	0.173317	1.42436	0.568778
cg20849987	LUZP4	51213	2.534	0.0112911	0.173317	0.702037	0.570996
cg02630207	FLJ10379	55133	2.534	0.0112922	0.173317	0.702235	0.578409
cg06793062	CNTNAP4	85445	2.534	0.0112929	0.173317	0.706056	0.578409
cg04796162	IGFBP3	3486	2.533	0.0113112	0.173394	1.42683	0.580224
cg01429996	NANS	54187	2.533	0.0113161	0.173394	1.43696	0.589451
cg12880658	CDO1	1036	2.532	0.0113391	0.173562	1.41423	0.59999
cg23588893	FUT11	170384	2.532	0.0113452	0.173562	1.41257	0.587283
cg19256236	KCNH3	23416	2.531	0.0113588	0.173632	1.39405	0.571954
cg26454191	PMS1	5378	2.53	0.0113925	0.173857	1.41307	0.585065
cg26135716	GLUL	2752	2.53	0.011408	0.173857	0.70473	0.569685
cg21431091	TMEM9	252839	2.53	0.0114199	0.173857	1.40523	0.566307
cg05773628	NCKAP1	10787	2.53	0.0114215	0.173857	1.43953	0.589552
cg14800883	ARPC4	10093	2.529	0.0114328	0.173857	1.42062	0.56903
cg09604428	PB1	55193	2.529	0.011445	0.173857	0.697862	0.587687
cg00935388	RNASE8	122665	2.529	0.0114458	0.173857	0.701776	0.59999
cg10704545	GLRX2	51022	2.529	0.0114481	0.173857	0.701866	0.57856
cg00402366	LRRC44	127255	2.528	0.0114553	0.173857	1.42057	0.594746
cg00828602	WNT5A	7474	2.528	0.0114739	0.173875	1.42542	0.570845
cg14808739	SREBF1	6720	2.528	0.0114747	0.173875	0.701297	0.592275
cg27530424	YBX1	4904	2.527	0.0115028	0.174017	0.710233	0.58804
cg14153740	TRY1	136541	2.527	0.0115099	0.174017	0.701929	0.568979
cg18503260	CA13	377677	2.527	0.0115114	0.174017	1.42195	0.59172
cg23047271	PRICKLE2	166336	2.526	0.0115249	0.174082	1.42613	0.577249
cg17449882	C8orf46	254778	2.526	0.0115339	0.174082	0.698677	0.570391
cg24167928	UTP14C	9724	2.525	0.0115564	0.174285	0.702169	0.57735
cg20518716	EEF1G	1937	2.525	0.0115844	0.174439	1.40811	0.581384
cg18672421	TMED10	10972	2.525	0.0115849	0.174439	1.41136	0.569887
cg14776962	HIST1H2BH	8345	2.523	0.0116378	0.175097	1.42369	0.583148
cg27217148	PCGF6	84108	2.522	0.0116695	0.175403	1.41255	0.594292
cg13975625	NPY5R	4889	2.522	0.0116765	0.175403	1.40426	0.576341
cg08120190	C7orf36	57002	2.521	0.0117042	0.175622	1.4128	0.586981
cg05440289	IVL	3713	2.521	0.0117115	0.175622	0.7013	0.585014
cg18694780	CMKOR1	57007	2.52	0.0117414	0.175622	1.42009	0.593536
cg09260441	DOK5	55816	2.52	0.0117464	0.175622	1.41848	0.600141
cg26174387	TMEM30A	55754	2.52	0.0117483	0.175622	1.41323	0.571753
cg08214029	CCL18	6362	2.52	0.0117507	0.175622	0.697395	0.593637
cg17864730	ITGB8	3696	2.519	0.0117724	0.175622	1.41354	0.580426
cg10882227	APLP2	334	2.519	0.011785	0.175622	1.42607	0.573669
cg14603406	TRIM8	81603	2.519	0.0117856	0.175622	0.712727	0.582594
cg03490115	ZNHIT4	83444	2.518	0.0117901	0.175622	1.43695	0.583199
cg03663715	FOXD1	2297	2.518	0.0117968	0.175622	1.4201	0.580627
cg01808130	SLC35B3	51000	2.518	0.0118012	0.175622	1.4188	0.58988
cg25685640	E2F8	79733	2.518	0.0118126	0.175651	1.42949	0.568425
cg19353006	TUSC3	7991	2.517	0.0118216	0.175651	0.703277	0.58925
cg16907488	CCDC17	149483	2.517	0.0118416	0.175721	0.700918	0.571198
cg27542948	ERV3	2086	2.517	0.0118456	0.175721	0.705126	0.58098
cg11102794	LMO1	4004	2.516	0.0118704	0.175721	1.41528	0.596914
cg05040429	SAMD12	401474	2.515	0.0118891	0.175721	1.41641	0.589401
cg19734148	RAE1	8480	2.515	0.0118931	0.175721	1.40902	0.581132
cg13741326	TP53AP1	11257	2.515	0.0118944	0.175721	1.41991	0.578106
cg15973234	KIAA1199	57214	2.515	0.0118995	0.175721	0.710391	0.570744
cg07589355	RBMS2	5939	2.514	0.0119257	0.175721	1.42904	0.583955
cg04377282	NODAL	4838	2.514	0.0119304	0.175721	1.40593	0.5595
cg00986320	CYFIP2	26999	2.514	0.0119324	0.175721	0.699575	0.588392
cg08132767	ARL1	400	2.514	0.0119341	0.175721	1.41312	0.605738
cg14070162	PTRF	284119	2.514	0.0119365	0.175721	1.41745	0.584863
cg06993413	DPP8	54878	2.513	0.0119551	0.175858	1.42922	0.593284
cg24650394	PLEKHH2	130271	2.513	0.0119857	0.176174	0.700813	0.585216
cg05130485	CASP8	841	2.512	0.0120089	0.176379	1.42269	0.588191
cg25156443	SFRP5	6425	2.511	0.0120221	0.176438	1.4161	0.583552
cg15894661	PHACS	84680	2.51	0.012066	0.176898	1.4051	0.57029
cg04806409	TFF3	7033	2.51	0.0120866	0.176898	0.709842	0.582493
cg04060163	SEC14L1	6397	2.51	0.0120892	0.176898	1.39518	0.59283
cg04137128	SIN3A	25942	2.509	0.0121013	0.176898	1.41494	0.577148
cg20559736	CEACAM19	56971	2.509	0.012109	0.176898	0.715786	0.597973
cg15384392	ARHGAP1	392	2.509	0.0121118	0.176898	1.41582	0.58567
cg08141463	PLA1A	51365	2.509	0.0121216	0.176898	0.704854	0.592426
cg27464755	HMGN4	10473	2.508	0.0121275	0.176898	1.41826	0.598427
cg20063650	ZNF645	158506	2.508	0.012141	0.176961	0.706574	0.583199
cg07405796	TRIM40	135644	2.506	0.0121936	0.177544	1.41371	0.597822
cg22830895	CRYGN	155051	2.506	0.0121997	0.177544	1.38872	0.580249
cg03383661	TBCC	6903	2.506	0.0122113	0.177578	0.649535	0.545583
cg27214365	GYPB	2994	2.505	0.0122297	0.177711	0.699713	0.574375
cg18084791	SLAMF8	56833	2.505	0.0122479	0.177841	0.707562	0.570694
cg10189763	MUC7	4589	2.505	0.0122588	0.177864	1.40032	0.598956
cg22184145	POLR2B	5431	2.504	0.0122905	0.178068	1.41659	0.57972
cg27140880	RPL37A	6168	2.503	0.0123021	0.178068	1.42182	0.584207
cg19630689	SERPINA12	145264	2.503	0.0123113	0.178068	1.43407	0.584762
cg11649825	C20orf4	25980	2.503	0.0123134	0.178068	1.42044	0.582695
cg03547797	GAS2	2620	2.503	0.0123194	0.178068	1.41043	0.593334
cg14963897	NFS1	9054	2.501	0.0123737	0.178439	0.708093	0.591015
cg09839960	HBII-438B	338429	2.501	0.0123767	0.178439	0.707272	0.586023
cg23998987	TBL3	10607	2.501	0.0123902	0.178439	1.40581	0.591216
cg09408780	SFTPG	389376	2.501	0.0123984	0.178439	0.706266	0.582291
cg14106308	VEPH1	79674	2.501	0.0124008	0.178439	1.41656	0.588292
cg25300386	COL1A2	1278	2.5	0.0124157	0.178439	1.39972	0.589552
cg05670348	LARGE	9215	2.5	0.0124296	0.178439	1.40037	0.569332
cg06384463	BARHL2	343472	2.5	0.0124349	0.178439	1.40756	0.572055
cg16517394	TNFSF4	7292	2.499	0.0124523	0.178439	1.43376	0.576114
cg24887211	C14orf166B	145497	2.499	0.0124612	0.178439	0.708287	0.57735
cg25021182	ELA2B	51032	2.499	0.0124619	0.178439	0.70465	0.578358
cg07908874	TUBGCP2	10844	2.499	0.012472	0.178439	1.39765	0.603167
cg04176254	AGRP	181	2.498	0.0124788	0.178439	0.713892	0.565147
cg02022375	KRTAP1-1	81851	2.498	0.0124878	0.178439	0.709599	0.589804
cg24266238	PFN2	5217	2.498	0.0125065	0.178439	1.4064	0.58925
cg19629292	ZNF312	55079	2.498	0.0125072	0.178439	1.40786	0.566156
cg27351358	BDNF	627	2.497	0.0125162	0.178439	1.42655	0.579644
cg02397720	RAB17	64284	2.497	0.0125236	0.178439	1.42062	0.570089
cg24693909	RG9MTD2	93587	2.497	0.0125254	0.178439	1.43217	0.590309
cg07380959	TFPI2	7980	2.496	0.0125666	0.178439	1.41459	0.5952
cg13463367	PSMC2	5701	2.496	0.0125691	0.178439	1.40653	0.573064
cg00893987	RPL7L1	285855	2.496	0.0125707	0.178439	1.40926	0.582896
cg01803059	SMAD1	4086	2.496	0.0125723	0.178439	1.40621	0.586527
cg15928132	CCKAR	886	2.495	0.0125882	0.178439	0.70143	0.573669
cg15166050	LCTL	197021	2.495	0.0125898	0.178439	0.710524	0.578358
cg06490951	CETN1	1068	2.495	0.0126027	0.178439	1.4362	0.580123
cg17778120	RBP2	5948	2.495	0.0126051	0.178439	0.70868	0.598981
cg12781395	SNW1	22938	2.494	0.0126171	0.178439	1.417	0.573013
cg13471990	ENTPD1	953	2.494	0.0126448	0.178439	1.40728	0.563685
cg06325687	OPN1MW	2652	2.493	0.0126575	0.178439	0.705912	0.558844
cg23731764	EXOSC10	5394	2.493	0.0126586	0.178439	1.41703	0.573366
cg15694180	ADAM15	8751	2.493	0.0126648	0.178439	0.698342	0.570694
cg20769102	POLR2K	5440	2.493	0.0126752	0.178439	1.41095	0.584106
cg03218374	ANGPT4	51378	2.493	0.0126762	0.178439	1.39532	0.579518
cg00766729	LOC147808	147808	2.493	0.012683	0.178439	1.40068	0.56545
cg27379417	PGBD4	161779	2.492	0.0126853	0.178439	1.40011	0.597771
cg04098585	CD28	940	2.492	0.0126987	0.178439	1.415	0.58093
cg25421694	RAB5A	5868	2.492	0.012706	0.178439	1.42445	0.592779
cg22478328	YWHAH	7533	2.492	0.0127091	0.178439	0.705763	0.587485
cg22298208	C7orf34	135927	2.491	0.0127259	0.178519	0.692178	0.585569
cg06641366	LRRC8C	84230	2.491	0.0127334	0.178519	0.713722	0.590359
cg10091705	PPP1R12B	4660	2.49	0.0127797	0.178645	1.40039	0.587939
cg18063149	FMO3	2328	2.49	0.0127808	0.178645	0.705946	0.578888
cg25631352	ADD2	119	2.489	0.0127928	0.178645	1.40687	0.584661
cg16381752	TOR1AIP2	163590	2.489	0.012816	0.178645	1.4506	0.581787
cg13870494	MAMDC2	256691	2.489	0.012824	0.178645	0.715332	0.591367
cg19873701	PSG9	5678	2.489	0.0128257	0.178645	0.709425	0.571097
cg03872376	ZP4	57829	2.488	0.0128428	0.178645	0.709462	0.587081
cg17895149	PLAGL1	5325	2.488	0.012849	0.178645	1.43678	0.585972
cg03127543	NXF5	55998	2.488	0.0128584	0.178645	0.712956	0.588998
cg09429153	PBX3	5090	2.488	0.0128599	0.178645	1.42625	0.592527
cg10429262	GPR157	80045	2.487	0.0128645	0.178645	1.42744	0.594796
cg24290574	CPA3	1359	2.487	0.0128668	0.178645	1.42096	0.578106
cg14633704	HSD17B3	3293	2.487	0.012874	0.178645	0.710932	0.56666
cg09196942	PRAMEF1	65121	2.487	0.0128929	0.178645	0.718236	0.610781
cg21101222	ATOX1	475	2.486	0.0129027	0.178645	1.40038	0.561214
cg12576145	AMMECR1	9949	2.486	0.0129115	0.178645	1.42109	0.592527
cg27285599	FLJ13841	79755	2.486	0.012928	0.178645	0.705435	0.555264
cg03561565	KCNS2	3788	2.486	0.0129286	0.178645	1.3995	0.584913
cg19832721	KIAA1267	284058	2.485	0.0129399	0.178645	1.41553	0.605284
cg03746685	TMEM126B	55863	2.485	0.0129451	0.178645	1.41183	0.58814
cg18787783	MMP19	4327	2.485	0.0129672	0.178645	0.708987	0.577451
cg14378057	KIAA0240	23506	2.485	0.0129682	0.178645	0.718982	0.582291
cg22211866	HMG20A	10363	2.484	0.0129795	0.178645	1.40477	0.576946
cg11015241	ATP10A	57194	2.484	0.0129813	0.178645	0.704467	0.578157
cg05964373	TEX9	374618	2.484	0.01299	0.178645	1.39459	0.594595
cg16998207	FCMD	2218	2.484	0.0129919	0.178645	1.40754	0.576089
cg01568335	COX5B	1329	2.484	0.0129946	0.178645	1.38957	0.598225
cg06222800	KRTAP21-1	337977	2.483	0.0130284	0.17898	0.698774	0.583754
cg14376424	FAM71B	153745	2.482	0.013068	0.179396	0.708445	0.566156
cg17017278	TRUB1	142940	2.481	0.0131093	0.179702	1.42311	0.588191
cg17918700	KCNK7	10089	2.481	0.0131097	0.179702	0.712167	0.582443
cg02241259	IL23R	149233	2.481	0.0131185	0.179702	0.705694	0.564996
cg19486271	DDB2	1643	2.48	0.0131313	0.179748	1.3949	0.564189
cg11189837	ADAMTS1	9510	2.48	0.0131448	0.179805	1.39075	0.577198
cg08001895	EPHA7	2045	2.479	0.0131571	0.179844	1.40803	0.572509
cg05181279	RIG	10530	2.479	0.0131689	0.179863	0.709388	0.597519
cg12960248	MGC11335	81577	2.479	0.0131858	0.179863	1.40477	0.591367
cg17356112	PLXNA4B	91584	2.479	0.0131867	0.179863	0.709251	0.59046
cg12846567	ZNF556	80032	2.478	0.0132041	0.179973	0.706655	0.585165
cg13784855	PVT1	5820	2.478	0.0132245	0.18003	1.40032	0.583249
cg16619240	LIMA1	51474	2.478	0.0132303	0.18003	1.40038	0.598326
cg00354572	FLJ21963	79611	2.477	0.0132425	0.18003	1.41475	0.581132
cg04001668	GPR56	9289	2.477	0.0132462	0.18003	0.714406	0.5833
cg14187678	TBR1	10716	2.477	0.0132589	0.18003	1.41539	0.590561
cg25507001	NME5	8382	2.476	0.0132752	0.18003	1.43249	0.572912
cg12788467	TCF2	6928	2.476	0.0132789	0.18003	1.40713	0.583148
cg06456031	FLJ11000	55281	2.476	0.0132836	0.18003	1.42057	0.589704
cg27269917	SLC5A10	125206	2.475	0.013339	0.180384	0.719976	0.594998
cg04878727	ZNF306	80317	2.474	0.0133429	0.180384	1.41302	0.578005
cg06434470	DPP6	1804	2.474	0.0133474	0.180384	0.702206	0.561971
cg21230435	OPN1SW	611	2.474	0.0133506	0.180384	0.704331	0.59404
cg24719601	PHOX2B	8929	2.474	0.013357	0.180384	1.39874	0.587737
cg12775479	IGSF10	285313	2.474	0.0133733	0.180478	0.711339	0.565198
cg03550002	ARSK	153642	2.472	0.0134271	0.180926	1.39648	0.588493
cg08812936	KCNMB2	10242	2.472	0.0134354	0.180926	1.43064	0.567215
cg14254380	WDR63	126820	2.472	0.013445	0.180926	1.40694	0.574123
cg17853587	NDST3	9348	2.472	0.0134522	0.180926	1.41911	0.585619
cg13952892	SRPR	6734	2.471	0.0134632	0.180926	0.710012	0.574929
cg22821930	RNPC2	9584	2.471	0.0134633	0.180926	1.39177	0.573417
cg25139619	C13orf25	407975	2.471	0.0134852	0.181055	1.41229	0.588544
cg09273772	TOP2A	7153	2.47	0.0135043	0.181055	1.40701	0.569005
cg14473145	CLEC14A	161198	2.47	0.0135051	0.181055	1.40075	0.593788
cg01138020	MGC29671	201305	2.47	0.0135108	0.181055	1.3926	0.585468
cg27402949	FLJ20097	55610	2.47	0.0135219	0.181077	1.3972	0.595099
cg11360718	TM9SF4	9777	2.469	0.0135396	0.181149	0.708786	0.57972
cg07974891	ITGB1BP1	9270	2.469	0.0135581	0.181149	0.703992	0.587384
cg27274728	CASP6	839	2.469	0.0135608	0.181149	1.40594	0.574476
cg09448880	PGLYRP3	114771	2.469	0.0135651	0.181149	0.70531	0.59172
cg17858663	C16orf60	55839	2.468	0.0135819	0.181246	1.4124	0.590157
cg14159894	BTBD3	22903	2.468	0.0136057	0.181437	1.41053	0.598175
cg20950277	TNIP3	79931	2.467	0.0136199	0.181476	0.711411	0.570492
cg08102619	TIAL1	7073	2.467	0.0136353	0.181476	1.40544	0.581837
cg25938646	SLITRK1	114798	2.467	0.0136384	0.181476	1.40414	0.594292
cg01454004	SLC17A5	26503	2.466	0.0136517	0.181476	1.40377	0.581031
cg18389810	C14orf8	122664	2.466	0.0136609	0.181476	0.691669	0.567416
cg14659404	ASTN	460	2.466	0.0136656	0.181476	1.41456	0.603721
cg03593419	GABRA4	2557	2.466	0.0136797	0.181519	1.39469	0.598427
cg26824091	GLO1	2739	2.465	0.0136878	0.181519	1.40126	0.573618
cg04662451	RAD51	5888	2.464	0.0137461	0.182166	0.701925	0.591065
cg05718625	TMEM85	51234	2.463	0.013774	0.182326	1.41392	0.583602
cg20571908	MPHOSPH1	9585	2.463	0.0137772	0.182326	1.40234	0.584964
cg20832020	VSIG9	201633	2.462	0.0137985	0.18241	0.71155	0.581031
cg02946850	GRM8	2918	2.462	0.0138049	0.18241	0.712103	0.57977
cg21178548	SAMD14	201191	2.462	0.0138145	0.18241	1.40466	0.586376
cg17446142	GDF9	2661	2.462	0.013832	0.18241	0.704736	0.567719
cg24034289	SCAMP3	10067	2.461	0.0138369	0.18241	1.43501	0.561063
cg06667406	AASS	10157	2.461	0.0138452	0.18241	0.711973	0.567971
cg19867899	PCDHAC2	56134	2.461	0.0138513	0.18241	1.40934	0.583754
cg14446712	SDPR	8436	2.46	0.0138746	0.18241	1.40824	0.594141
cg10198932	C21orf129	150135	2.46	0.0138835	0.18241	0.716331	0.57614
cg08256027	HYMAI	57061	2.46	0.0138868	0.18241	1.40138	0.587081
cg17140815	ATP6V1F	9296	2.46	0.0138999	0.18241	1.40598	0.56671
cg09658342	TIA1	7072	2.46	0.0139018	0.18241	1.41003	0.587334
cg18993334	C1orf182	128229	2.459	0.0139151	0.18241	1.40126	0.597368
cg05052633	CENTA2	55803	2.459	0.0139171	0.18241	1.40099	0.569786
cg08358671	IVNS1ABP	10625	2.459	0.013951	0.182566	1.39622	0.581585
cg22975712	GALR3	8484	2.458	0.0139539	0.182566	0.709053	0.584056
cg04525496	CSPG2	1462	2.458	0.0139608	0.182566	1.41183	0.581585
cg19561186	GUCA1C	9626	2.458	0.0139799	0.182566	0.714393	0.569559
cg01514487	MYO1A	4640	2.458	0.0139826	0.182566	0.707558	0.574072
cg02301754	TMOD4	29765	2.458	0.0139887	0.182566	0.710962	0.597872
cg16034652	KIAA1409	57578	2.457	0.0139958	0.182566	1.39203	0.583602
cg17302852	FXR1	8087	2.457	0.0140255	0.182714	1.41095	0.584106
cg23898073	GFRA1	2674	2.456	0.0140457	0.182714	1.40268	0.599385
cg09277365	FLJ90709	153129	2.456	0.0140498	0.182714	1.40259	0.593485
cg01342792	FAM71A	149647	2.456	0.0140507	0.182714	0.707157	0.57982
cg24612198	CD3E	916	2.456	0.014055	0.182714	0.700915	0.583854
cg06501790	SLC34A1	6569	2.455	0.0140802	0.182779	0.706531	0.557685
cg24315815	PLSCR4	57088	2.455	0.0140862	0.182779	0.71874	0.580526
cg21296602	JOSD3	79101	2.455	0.0140995	0.182779	0.708878	0.580779
cg15309578	PELI1	57162	2.454	0.0141291	0.182779	0.711237	0.582342
cg02473123	CD7	924	2.454	0.0141356	0.182779	0.714914	0.574728
cg17838516	MTNR1B	4544	2.454	0.0141361	0.182779	0.717485	0.560105
cg12089169	PRR4	11272	2.454	0.0141364	0.182779	0.707117	0.583098
cg20016845	CXXC1	30827	2.454	0.0141401	0.182779	1.40067	0.579921
cg26643856	HLA-DOA	3111	2.453	0.0141486	0.182779	1.40468	0.589552
cg19723473	B3GALT1	8708	2.453	0.0141556	0.182779	0.710008	0.594443
cg23599843	JPH1	56704	2.453	0.0141742	0.182897	1.38544	0.57503
cg08819884	TRNT1	51095	2.452	0.014212	0.183235	1.40521	0.578358
cg26258845	ADAM23	8745	2.452	0.0142196	0.183235	1.40961	0.576846
cg06790862	MPPED2	744	2.451	0.0142452	0.183282	0.706929	0.569887
cg12119029	CDK10	8558	2.451	0.0142545	0.183282	0.712638	0.58693
cg21029904	ZNF91	7644	2.451	0.0142594	0.183282	1.41608	0.599082
cg07463059	IFI16	3428	2.45	0.0142835	0.183282	1.40936	0.601503
cg24675098	FLJ23577	79925	2.45	0.0142969	0.183282	1.40749	0.580325
cg25635316	LOC90693	90693	2.45	0.0142983	0.183282	1.40353	0.583501
cg18871276	FLJ46156	341883	2.45	0.0142997	0.183282	1.39949	0.586678
cg13792569	RP13-11B7.1	286464	2.45	0.0142999	0.183282	0.72055	0.591746
cg15831515	ANXA3	306	2.449	0.0143169	0.183347	1.39338	0.590435
cg01078434	MAS1L	116511	2.449	0.0143271	0.183347	0.704327	0.577602
cg14686321	FLJ31951	153830	2.449	0.0143403	0.183347	1.39121	0.579417
cg02844629	ARV1	64801	2.449	0.0143433	0.183347	1.38441	0.584812
cg08724517	FLJ21159	79884	2.448	0.0143706	0.183508	1.38674	0.580678
cg20614736	CCDC74B	91409	2.447	0.0143895	0.183508	0.718246	0.567215
cg03426225	FAM38B	63895	2.447	0.0143933	0.183508	0.713941	0.577299
cg13135121	HSPA2	3306	2.447	0.0143943	0.183508	0.712782	0.604427
cg23617760	C16orf44	79786	2.446	0.0144423	0.183997	1.40641	0.605436
cg09059548	PHC1	1911	2.446	0.014464	0.184064	1.40466	0.587787
cg01651364	FLJ23518	79780	2.445	0.0144697	0.184064	1.40025	0.586376
cg24454579	BIRC8	112401	2.445	0.0144972	0.184064	0.707998	0.572055
cg18953280	TBC1D19	55296	2.445	0.014498	0.184064	1.41346	0.582241
cg10087081	KIAA0355	9710	2.445	0.0145016	0.184064	0.718015	0.583148
cg04632683	TFPT	29844	2.444	0.014507	0.184064	0.706911	0.568677
cg21538194	DZIP1L	199221	2.444	0.0145358	0.184064	1.38059	0.583602
cg16522484	C14orf49	161176	2.444	0.0145429	0.184064	0.715323	0.588392
cg06428195	GOT1	2805	2.443	0.0145486	0.184064	1.39689	0.595401
cg26431343	HSPC117	51493	2.443	0.0145511	0.184064	0.713623	0.5655
cg24249775	KRT10	3858	2.443	0.0145622	0.184064	0.714203	0.572963
cg22227058	SLU7	10569	2.443	0.014576	0.184064	1.40192	0.60357
cg06507645	SUGT1	10910	2.443	0.0145803	0.184064	1.40686	0.576946
cg19797376	TAL1	6886	2.443	0.0145824	0.184064	1.41046	0.575736
cg09607232	MAGEA9	4108	2.442	0.0146024	0.184196	0.704177	0.575988
cg02227605	ROPN1L	83853	2.441	0.0146386	0.184531	1.42436	0.586275
cg04837997	AP3S2	10239	2.441	0.0146656	0.184555	1.40939	0.576089
cg03491181	FKBP3	2287	2.44	0.0146687	0.184555	1.40628	0.588292
cg09685747	PNPT1	87178	2.44	0.014681	0.184555	1.39888	0.585972
cg00882451	ZP2	7783	2.44	0.0146908	0.184555	0.705757	0.569685
cg08137716	TTLL6	284076	2.44	0.0146972	0.184555	0.71704	0.568526
cg00627286	UGDH	7358	2.44	0.0147033	0.184555	0.719646	0.574728
cg27623214	C19orf18	147685	2.439	0.0147081	0.184555	0.71414	0.613453
cg08615333	TGFB3	7043	2.439	0.0147215	0.18459	0.707838	0.59172
cg04088650	UCHL3	7347	2.439	0.0147302	0.18459	1.40748	0.576846
cg18885999	CMPK	51727	2.439	0.0147455	0.184661	1.389	0.58925
cg00265490	MTDH	92140	2.438	0.0147727	0.184788	1.41738	0.578081
cg07930578	LTK	4058	2.438	0.014775	0.184788	0.707237	0.591115
cg03954858	FAM83F	113828	2.437	0.0148173	0.185121	0.719493	0.59404
cg12697789	TLR3	7098	2.437	0.0148209	0.185121	1.42377	0.595048
cg08057475	C15orf21	283651	2.436	0.0148407	0.185246	0.704172	0.589451
cg20789691	RLN1	6013	2.435	0.0148973	0.185798	0.707079	0.576896
cg08821669	COX6A1	1337	2.435	0.014912	0.185798	1.38561	0.586981
cg12658552	SFRS2IP	9169	2.434	0.01492	0.185798	0.70962	0.575383
cg12067261	INSL4	3641	2.434	0.0149237	0.185798	0.716423	0.563937
cg24759821	PAH	5053	2.434	0.0149424	0.185909	1.41719	0.591418
cg23521069	SIP1	8487	2.433	0.0149601	0.186009	1.41097	0.587939
cg11492856	CAPN7	23473	2.433	0.0149816	0.186124	0.699395	0.578308
cg25225073	KCNK13	56659	2.432	0.0150173	0.186124	1.40737	0.570946
cg01568736	SERPINB7	8710	2.432	0.0150244	0.186124	0.712397	0.581686
cg26049501	STARD13	90627	2.432	0.0150264	0.186124	1.40114	0.566811
cg05593780	PHF5A	84844	2.431	0.0150381	0.186124	1.41112	0.5952
cg26117431	LRRC39	127495	2.431	0.0150422	0.186124	0.710709	0.560559
cg15865742	SLC31A1	1317	2.431	0.0150441	0.186124	1.40828	0.587838
cg14426525	SMPDL3A	10924	2.431	0.0150473	0.186124	1.39564	0.581031
cg17169998	MLC1	23209	2.431	0.0150647	0.18622	1.40329	0.567013
cg13998293	TRIM63	84676	2.43	0.0151111	0.186349	0.71496	0.593132
cg05654163	SLC39A2	29986	2.429	0.0151319	0.186349	0.723647	0.582695
cg20070090	S100A8	6279	2.429	0.0151402	0.186349	1.40945	0.567265
cg12269343	SEL1L	6400	2.429	0.0151482	0.186349	1.41072	0.572559
cg18474135	CDC26	246184	2.429	0.0151506	0.186349	1.41207	0.563735
cg09251995	JUND	3727	2.429	0.0151591	0.186349	0.718432	0.571501
cg09044738	FAM12A	10876	2.428	0.0151833	0.186349	0.709475	0.600091
cg19843036	FLJ11155	55314	2.428	0.0151839	0.186349	1.39136	0.602108
cg25892041	UGT8	7368	2.428	0.0151929	0.186349	0.713873	0.571551
cg00396163	FLJ37357	284944	2.427	0.0152063	0.186349	1.40526	0.588544
cg27349244	MLXIP	22877	2.427	0.0152088	0.186349	0.716911	0.588241
cg14513226	LPGAT1	9926	2.427	0.0152129	0.186349	1.40534	0.585216
cg00051623	CASP1	834	2.427	0.0152236	0.186349	0.697945	0.578358
cg02255732	FLJ46154	196296	2.426	0.0152721	0.186349	0.71639	0.574879
cg06254453	HIST1H3F	8968	2.426	0.0152767	0.186349	1.3898	0.593637
cg16414945	DUSP12	11266	2.426	0.0152823	0.186349	1.40855	0.581585
cg04783231	ZFP28	140612	2.425	0.0152945	0.186349	1.42517	0.590107
cg18414741	ZNF77	58492	2.425	0.0153019	0.186349	0.71217	0.58925
cg27257987	PSG4	5672	2.425	0.0153064	0.186349	0.721905	0.589804
cg27458888	UBE3A	7337	2.425	0.0153123	0.186349	1.38569	0.553298
cg20707333	C20orf177	63939	2.425	0.0153137	0.186349	0.714785	0.567618
cg00332745	NOL3	8996	2.425	0.0153252	0.186349	1.38412	0.586577
cg07906724	CHRNA6	8973	2.424	0.0153298	0.186349	1.41921	0.581434
cg14059475	C2orf34	79823	2.424	0.0153387	0.186349	1.39065	0.58804
cg10303487	DPYS	1807	2.424	0.0153433	0.186349	1.41893	0.548558
cg09149294	ARRDC4	91947	2.424	0.0153509	0.186349	1.37853	0.61547
cg26937148	NR2F1	7025	2.424	0.0153521	0.186349	1.3841	0.579871
cg17468997	NCF1	4687	2.424	0.0153626	0.186349	1.37937	0.597721
cg17747005	DEPDC2	80243	2.424	0.0153671	0.186349	1.39595	0.598528
cg00678539	MNS1	55329	2.423	0.0153849	0.186349	1.42521	0.594141
cg13759143	EXPH5	23086	2.423	0.0153871	0.186349	1.40311	0.586779
cg19229991	FLJ22655	79785	2.423	0.0153892	0.186349	0.704202	0.571601
cg18779060	DYRK1A	1859	2.423	0.0153968	0.186349	1.39893	0.56671
cg25786862	MUT	4594	2.422	0.0154154	0.186396	1.41598	0.596612
cg04577715	SPINK1	6690	2.422	0.0154221	0.186396	0.712542	0.58572
cg24084891	DCC	1630	2.422	0.0154316	0.186396	1.38806	0.586426
cg20716209	STAT3	6774	2.422	0.0154397	0.186396	1.39291	0.582997
cg13042288	ANPEP	290	2.422	0.0154508	0.186413	0.707667	0.571299
cg23271318	ZSWIM1	90204	2.421	0.0154705	0.186523	1.40489	0.576593
cg27508002	SMAD9	4093	2.421	0.0154794	0.186523	0.715759	0.566912
cg08872742	CDH5	1003	2.42	0.0155007	0.186661	1.39605	0.58209
cg13398993	ARMC1	55156	2.419	0.0155483	0.187056	1.38607	0.582291
cg21988041	GLT8D2	83468	2.419	0.015567	0.187056	1.39869	0.596359
cg02064106	C6orf118	168090	2.419	0.0155686	0.187056	1.40046	0.567467
cg05209917	CNTN6	27255	2.419	0.0155795	0.187056	0.706388	0.596662
cg09750385	GUCY1A3	2982	2.419	0.0155824	0.187056	1.40209	0.571601
cg17266238	C21orf94	246705	2.417	0.0156509	0.187475	0.708142	0.583401
cg07612655	PTGIS	5740	2.417	0.0156692	0.187475	1.40396	0.562374
cg17709884	H2AFZ	3015	2.416	0.0156724	0.187475	1.40204	0.579518
cg26829318	GLRX	2745	2.416	0.0156732	0.187475	1.39479	0.575887
cg16297030	AGXT2	64902	2.416	0.0156756	0.187475	0.714934	0.568576
cg08093398	PSF1	9837	2.416	0.0156761	0.187475	0.71748	0.565853
cg14831798	CDYL	9425	2.416	0.0157117	0.187641	0.715542	0.597418
cg04893087	PPARGC1A	10891	2.415	0.0157227	0.187641	1.43965	0.571148
cg04324308	COL4A3	1285	2.415	0.015734	0.187641	1.40596	0.582947
cg08878323	DLX5	1749	2.415	0.0157361	0.187641	1.38896	0.579594
cg09486093	HSD17B4	3295	2.415	0.0157461	0.187641	1.39666	0.580022
cg06496654	TAS2R7	50837	2.415	0.0157488	0.187641	0.714697	0.585216
cg08338368	IL26	55801	2.414	0.0157641	0.187706	0.714708	0.582342
cg15645605	MRPL35	51318	2.414	0.0157803	0.187778	1.42186	0.58809
cg21197871	C8orf38	137682	2.413	0.0158123	0.187778	1.40275	0.578661
cg17413703	TAF11	6882	2.413	0.0158208	0.187778	1.39553	0.585216
cg14341418	APOM	55937	2.413	0.0158366	0.187778	0.720626	0.578963
cg11295113	FOLR2	2350	2.412	0.015857	0.187778	0.720504	0.586376
cg11884699	OR2A4	79541	2.412	0.0158664	0.187778	0.721006	0.585241
cg03813215	BCL2	596	2.412	0.0158678	0.187778	1.37565	0.586023
cg06281719	GMNN	51053	2.412	0.0158741	0.187778	1.4134	0.576543
cg16204757	MSN	4478	2.412	0.0158744	0.187778	0.701314	0.567668
cg08949296	JPH1	56704	2.412	0.0158757	0.187778	1.39896	0.58804
cg18704595	ADA	100	2.412	0.0158781	0.187778	1.39887	0.582695
cg15302379	KAZALD1	81621	2.411	0.0158968	0.187868	1.38473	0.586628
cg02044879	PLA2G12B	84647	2.411	0.015909	0.187868	0.714033	0.580879
cg23166289	C1orf107	27042	2.411	0.0159153	0.187868	1.38974	0.589199
cg26937530	SH3BGRL	6451	2.409	0.0159763	0.188472	1.39678	0.590561
cg13620808	UBE2S	27338	2.409	0.0160059	0.188618	1.40295	0.576089
cg05824215	CCR6	1235	2.409	0.0160114	0.188618	0.712362	0.579115
cg02657721	SEMA3B	7869	2.408	0.0160224	0.188618	1.40666	0.56666
cg27298559	PTRH2	51651	2.408	0.0160354	0.188618	1.40126	0.59404
cg13928961	K6IRS3	319101	2.408	0.0160562	0.188618	0.707487	0.570996
cg00674922	SATB1	6304	2.407	0.0160765	0.188618	1.41821	0.583249
cg26200585	PRX	57716	2.407	0.0160827	0.188618	1.39403	0.559147
cg18222235	FBXW8	26259	2.407	0.0160866	0.188618	1.40845	0.577955
cg18195628	MRPL48	51642	2.407	0.0160867	0.188618	1.3979	0.577955
cg21032583	LMLN	89782	2.407	0.0160873	0.188618	0.70888	0.576896
cg24754277	DAPK1	1612	2.406	0.016132	0.189019	1.39958	0.580829
cg23683201	SLC22A9	114571	2.405	0.0161622	0.189019	0.708127	0.568021
cg25134071	KLK8	11202	2.405	0.0161684	0.189019	0.724034	0.563937
cg14879013	DTWD1	56986	2.404	0.0162038	0.189019	1.38954	0.584359
cg16998213	METRN	79006	2.404	0.0162161	0.189019	0.714228	0.574929
cg21493666	PPME1	51400	2.404	0.0162171	0.189019	1.3932	0.587283
cg02186966	BET1	10282	2.404	0.0162258	0.189019	1.38655	0.59172
cg01637734	CD5L	922	2.404	0.0162348	0.189019	0.714787	0.576997
cg19166875	FER1L3	26509	2.403	0.0162543	0.189019	1.40623	0.579568
cg12124478	IQGAP3	128239	2.403	0.0162567	0.189019	1.38109	0.571198
cg26845278	SPATA21	374955	2.403	0.0162626	0.189019	0.716085	0.561618
cg10367730	PRDX3	10935	2.403	0.0162648	0.189019	1.40076	0.587334
cg16173109	FLJ38379	285097	2.403	0.0162696	0.189019	0.719007	0.590561
cg06755819	RCN1	5954	2.403	0.0162721	0.189019	0.704216	0.58809
cg06757810	CNGB3	54714	2.403	0.0162749	0.189019	0.717546	0.578005
cg19017193	ZNF161	7716	2.402	0.0162872	0.189019	1.37998	0.583804
cg01770232	IL6	3569	2.402	0.0162895	0.189019	1.40275	0.594242
cg07774222	MED6	10001	2.402	0.0163137	0.189077	1.38525	0.561315
cg06747888	TBR1	10716	2.402	0.0163143	0.189077	1.39956	0.582997
cg16195804	FLJ38663	91574	2.401	0.016365	0.189527	1.39118	0.576341
cg20226593	SLC12A1	6557	2.4	0.0163729	0.189527	0.70988	0.589451
cg20442697	LRRC17	10234	2.4	0.0163845	0.189546	1.37577	0.585367
cg04311606	ZNF136	7695	2.4	0.0164081	0.189558	1.38108	0.58567
cg24977027	FLJ10916	55258	2.4	0.0164089	0.189558	0.718511	0.583905
cg01481976	POLE3	54107	2.4	0.0164153	0.189558	0.715709	0.590157
cg20287640	IRF1	3659	2.399	0.0164418	0.189708	1.38773	0.579215
cg05846716	PCSK2	5126	2.398	0.0164685	0.189708	1.39418	0.578005
cg21636748	PLEKHA8	84725	2.398	0.0164693	0.189708	1.40528	0.584812
cg14079785	SFTPC	6440	2.398	0.0164798	0.189708	0.718587	0.548709
cg19912436	PALM	5064	2.398	0.0164853	0.189708	1.38655	0.569937
cg12803724	C8orf70	51101	2.398	0.0164958	0.189708	1.39425	0.582594
cg26222229	PPIL1	51645	2.398	0.0164977	0.189708	1.38418	0.567215
cg06628693	PRKACB	5567	2.397	0.0165167	0.189768	1.39163	0.590233
cg00003994	MEOX2	4223	2.397	0.0165243	0.189768	1.39251	0.588493
cg00162643	DDX58	23586	2.397	0.0165417	0.189768	1.39515	0.578257
cg04603184	RNF182	221687	2.396	0.0165527	0.189768	1.38233	0.576442
cg26815229	CYP2J2	1573	2.396	0.0165581	0.189768	1.40011	0.550575
cg11542231	RPA2	6118	2.396	0.0165625	0.189768	1.40142	0.569635
cg15707568	ATP5J	522	2.396	0.0165843	0.189835	1.40145	0.592124
cg22502502	TRIM38	10475	2.396	0.0165882	0.189835	1.40181	0.566559
cg09527362	C6orf150	115004	2.395	0.0165994	0.18985	1.38695	0.596662
cg17252960	ID4	3400	2.395	0.016623	0.190006	1.37925	0.55476
cg25018881	IKBKAP	8518	2.395	0.0166352	0.190032	0.726085	0.581686
cg01119135	C1orf116	79098	2.394	0.016648	0.190065	0.724496	0.591519
cg15645309	BATF	10538	2.394	0.0166697	0.190069	1.40951	0.574022
cg25323711	CLGN	1047	2.394	0.0166729	0.190069	1.39148	0.573366
cg14167596	MSX1	4487	2.393	0.0166941	0.190069	1.38915	0.56545
cg04483754	NOS2A	4843	2.393	0.0167021	0.190069	0.716917	0.587989
cg01862366	TMEM20	159371	2.393	0.0167043	0.190069	1.37569	0.569484
cg24147596	ARL14	80117	2.393	0.0167089	0.190069	0.718825	0.588493
cg09572685	MKS1	54903	2.393	0.0167179	0.190069	0.720665	0.575711
cg00979348	HPSE	10855	2.392	0.0167436	0.190238	1.37621	0.558592
cg12991341	TMEM74	157753	2.392	0.0167527	0.190238	0.713018	0.582947
cg25943702	BRD1	23774	2.392	0.0167708	0.190331	0.725054	0.5863
cg02300906	FANCF	2188	2.39	0.0168301	0.190676	1.39498	0.578459
cg00629217	LNX1	84708	2.39	0.0168334	0.190676	0.711708	0.57503
cg20010565	FLJ37953	129450	2.39	0.0168407	0.190676	1.39591	0.576997
cg07846220	LAMA1	284217	2.39	0.0168452	0.190676	1.38237	0.567971
cg24777065	FBLN5	10516	2.39	0.0168675	0.190676	1.38018	0.586678
cg01214847	TMPRSS3	64699	2.389	0.0168814	0.190676	0.720129	0.592931
cg22294908	ZHX3	23051	2.389	0.0168817	0.190676	0.717692	0.574929
cg18113787	CRSP6	9440	2.389	0.0168921	0.190676	1.3763	0.59283
cg12581035	PHC1	1911	2.389	0.0168993	0.190676	1.38669	0.566307
cg19481811	UGT2B17	7367	2.389	0.0169078	0.190676	0.727353	0.579518
cg20853593	DNPEP	23549	2.389	0.0169134	0.190676	1.4026	0.584258
cg00899641	SF3B1	23451	2.388	0.0169209	0.190676	1.41288	0.567668
cg09848074	FLJ44186	346689	2.388	0.0169441	0.190825	1.38708	0.585871
cg24777950	CTSG	1511	2.387	0.0169682	0.190984	1.3935	0.593082
cg26333317	METTL7A	25840	2.386	0.0170133	0.19109	1.38986	0.572912
cg05961827	UGT1A7	54577	2.386	0.017018	0.19109	0.71129	0.587081
cg00919857	TMOD2	29767	2.386	0.0170194	0.19109	0.722469	0.571954
cg23741330	C6orf188	254228	2.386	0.0170214	0.19109	0.717811	0.57024
cg17920197	LGI4	163175	2.386	0.0170344	0.19109	0.712724	0.585165
cg13467814	C2orf30	27248	2.386	0.0170462	0.19109	1.39085	0.580073
cg02584520	STAU2	27067	2.386	0.0170476	0.19109	1.36984	0.568677
cg01724150	NMNAT3	349565	2.385	0.0170719	0.191098	1.38906	0.567063
cg00059225	GLRA1	2741	2.385	0.0170758	0.191098	0.720384	0.575585
cg22997415	OVGP1	5016	2.385	0.0170782	0.191098	0.722544	0.563584
cg14602578	CASP8AP2	9994	2.385	0.0170953	0.191177	1.38569	0.578862
cg16404689	C1orf156	92342	2.384	0.0171267	0.191416	1.39447	0.578812
cg00397740	PPOX	5498	2.384	0.0171368	0.191417	1.38611	0.569232
cg06815817	ZNF212	7988	2.383	0.0171813	0.191641	1.39418	0.570391
cg24286767	LOC51255	51255	2.382	0.0171963	0.191641	1.39655	0.575232
cg02360776	ZBTB3	79842	2.382	0.0171967	0.191641	1.39602	0.559349
cg12265604	HAS3	3038	2.382	0.0171969	0.191641	1.39051	0.575837
cg24936630	DDX10	1662	2.382	0.0172214	0.191696	1.39831	0.577703
cg10167296	RASSF5	83593	2.381	0.017254	0.191696	1.38799	0.562424
cg07535879	MTRF1L	54516	2.381	0.0172564	0.191696	1.37739	0.57856
cg10272885	SNAPAP	23557	2.381	0.0172769	0.191696	1.39033	0.596965
cg11626656	RND3	390	2.38	0.0173051	0.191696	1.39555	0.567114
cg01057962	BCL6	604	2.38	0.017317	0.191696	1.38862	0.601049
cg25119415	MNDA	4332	2.38	0.0173231	0.191696	0.716082	0.588191
cg05593300	PRRX1	5396	2.38	0.0173267	0.191696	1.38285	0.590233
cg26053787	PRPS1	5631	2.38	0.0173268	0.191696	0.725713	0.586426
cg04916311	PQLC3	130814	2.38	0.0173331	0.191696	1.38895	0.575534
cg15560337	HYAL4	23553	2.379	0.0173369	0.191696	0.721812	0.583048
cg25723866	LTBP4	8425	2.379	0.0173375	0.191696	0.708207	0.594393
cg26918442	LCMT2	9836	2.379	0.0173388	0.191696	1.38318	0.578207
cg21892409	C11orf49	79096	2.379	0.0173629	0.191696	1.39657	0.585468
cg12234947	GNAT2	2780	2.379	0.0173703	0.191696	0.715363	0.583653
cg16606638	GALNT4	8693	2.379	0.0173764	0.191696	1.37488	0.571702
cg10269439	IL1F7	27178	2.378	0.0173969	0.191696	0.729396	0.567971
cg15143643	FBLN1	2192	2.378	0.0173974	0.191696	0.716454	0.583199
cg05193832	KCNJ1	3758	2.378	0.0174013	0.191696	0.718271	0.5833
cg12266024	DRCTNNB1A	84668	2.378	0.0174041	0.191696	1.37894	0.578409
cg05404787	FLJ25102	348738	2.378	0.0174124	0.191696	0.716113	0.576896
cg07356753	GBE1	2632	2.377	0.0174554	0.192058	1.37442	0.622378
cg22231902	EN1	2019	2.376	0.0175034	0.192076	1.39436	0.571954
cg07918509	ICAM2	3384	2.376	0.0175161	0.192076	0.731669	0.577753
cg04520391	PRB2	440083	2.375	0.0175361	0.192076	0.715082	0.590107
cg23615676	KCNN2	3781	2.375	0.0175507	0.192076	1.39147	0.594191
cg24247865	CHORDC1	26973	2.375	0.0175662	0.192076	1.38256	0.593939
cg12654845	CLDN2	9075	2.374	0.0175739	0.192076	0.713848	0.574072
cg22227689	SCPEP1	59342	2.374	0.0175811	0.192076	1.37633	0.578257
cg08130265	C15orf5	81698	2.374	0.017591	0.192076	1.39037	0.578509
cg06878726	RBM19	9904	2.374	0.0176007	0.192076	1.37656	0.586577
cg00499599	MCM3AP	8888	2.374	0.0176087	0.192076	1.3891	0.581283
cg17199658	MGC39715	169166	2.374	0.0176147	0.192076	0.718424	0.57856
cg11706163	C9	735	2.373	0.0176246	0.192076	0.719561	0.576341
cg16122592	MAGEB6	158809	2.373	0.0176448	0.192076	0.727198	0.593233
cg11765205	ARL11	115761	2.373	0.0176632	0.192076	1.38483	0.566509
cg24616736	HDAC6	10013	2.373	0.0176652	0.192076	1.3752	0.593637
cg27514224	NUP188	23511	2.373	0.0176678	0.192076	0.719544	0.579165
cg00850538	CRIM1	51232	2.372	0.0176698	0.192076	0.720494	0.575736
cg14306534	ZBTB2	57621	2.372	0.0176808	0.192076	1.39341	0.577299
cg17142149	DSCR1L1	10231	2.372	0.017688	0.192076	0.723216	0.583048
cg09778422	MSN	4478	2.372	0.0177027	0.192076	0.726095	0.570391
cg04336572	ATP1B4	23439	2.372	0.0177042	0.192076	0.719431	0.571803
cg19028160	HDAC4	9759	2.371	0.0177236	0.192076	0.728549	0.568778
cg04884122	PSMB5	5693	2.371	0.0177252	0.192076	1.38986	0.57972
cg20546002	COL23A1	91522	2.371	0.0177272	0.192076	1.37777	0.582695
cg07900766	SPAG16	79582	2.371	0.01774	0.192076	1.39905	0.589048
cg15836660	EDNRB	1910	2.371	0.0177454	0.192076	1.40474	0.596612
cg18501026	DOCK3	1795	2.371	0.0177561	0.192076	1.3691	0.566912
cg25650811	LOC223075	223075	2.37	0.0177648	0.192076	0.711922	0.581232
cg21663122	HIST1H2BH	8345	2.37	0.017765	0.192076	1.40582	0.603873
cg04058675	HUWE1	10075	2.37	0.0177664	0.192076	0.720881	0.57503
cg13162577	C11orf42	160298	2.37	0.0177683	0.192076	0.717542	0.575862
cg02671171	RPH3AL	9501	2.37	0.0178038	0.192245	0.728534	0.581182
cg19318511	C9orf30	91283	2.37	0.0178053	0.192245	1.40758	0.584964
cg07411229	LOC128153	128153	2.369	0.0178141	0.192245	1.39086	0.570744
cg10692870	FN1	2335	2.369	0.0178447	0.192466	1.38971	0.574425
cg11187508	CWF19L1	55280	2.368	0.0178709	0.19264	1.39429	0.579921
cg04702045	OPHN1	4983	2.368	0.0178893	0.19273	0.723787	0.566761
cg02883161	MSI1	4440	2.367	0.0179133	0.1928	1.38723	0.569585
cg19706602	MGMT	4255	2.367	0.017916	0.1928	1.37794	0.572862
cg20334738	MAB21L2	10586	2.367	0.0179329	0.192815	0.716285	0.589098
cg02094237	HIST4H4	121504	2.367	0.0179505	0.192815	1.38426	0.577551
cg05749792	DGAT2L6	347516	2.366	0.0179635	0.192815	0.72139	0.578787
cg12428604	TMEM60	85025	2.366	0.0179763	0.192815	1.37852	0.598628
cg14474880	MTF2	22823	2.366	0.0179806	0.192815	1.37126	0.576896
cg01968530	C18orf45	85019	2.366	0.0179892	0.192815	1.3892	0.580526
cg08109646	ZNF683	257101	2.366	0.0179966	0.192815	0.72205	0.568879
cg24896109	CYP51A1	1595	2.366	0.0179981	0.192815	1.37798	0.586073
cg15582891	TAAR1	134864	2.365	0.0180413	0.192844	0.727547	0.583602
cg16711185	SHC4	399694	2.364	0.0180586	0.192844	1.39818	0.581484
cg16377880	CYP4F3	4051	2.364	0.0180607	0.192844	0.728379	0.574223
cg06166863	PNN	5411	2.364	0.0180627	0.192844	1.37942	0.574728
cg19848683	EVI1	2122	2.364	0.0180807	0.192844	1.39136	0.582342
cg26565975	KRTAP20-1	337975	2.364	0.0181003	0.192844	0.718161	0.578409
cg06263495	ASCL2	430	2.363	0.0181085	0.192844	1.38202	0.571349
cg10893007	NBR2	10230	2.363	0.0181145	0.192844	1.40518	0.574627
cg17398613	SLC37A1	54020	2.363	0.0181155	0.192844	1.38006	0.57856
cg04451770	ENTPD1	953	2.363	0.0181191	0.192844	1.39937	0.586048
cg15604467	POU4F1	5457	2.363	0.0181263	0.192844	1.37478	0.588846
cg26256793	COL11A1	1301	2.363	0.0181299	0.192844	1.37775	0.57624
cg14081015	RIOK2	55781	2.363	0.0181405	0.192844	1.39028	0.57624
cg23428445	GPR37	2861	2.362	0.0181547	0.192844	1.38341	0.587535
cg23974202	CCNT2	905	2.362	0.0181786	0.192844	1.38557	0.580426
cg22659426	CLN3	1201	2.362	0.018197	0.192844	1.373	0.581283
cg14145762	FLJ10726	55216	2.361	0.01821	0.192844	1.39331	0.583854
cg15559700	UGT1A9	54600	2.361	0.0182122	0.192844	0.715327	0.571198
cg00195561	CHRM4	1132	2.361	0.0182302	0.192844	0.722307	0.574526
cg11128808	CACNG6	59285	2.361	0.0182373	0.192844	1.38889	0.564946
cg05221167	ZNF560	147741	2.361	0.0182461	0.192844	1.38889	0.57982
cg20123891	NXPH3	11248	2.36	0.0182545	0.192844	1.37706	0.580476
cg17714799	CASP6	839	2.36	0.0182805	0.192844	1.38102	0.584157
cg20622056	SLC7A3	84889	2.36	0.0182879	0.192844	0.724622	0.56308
cg22971191	SLC10A2	6555	2.36	0.0182912	0.192844	0.719108	0.595301
cg09033997	CCR9	10803	2.359	0.0183066	0.192844	0.716253	0.568929
cg12126248	NDUFA5	4698	2.359	0.018315	0.192844	1.38837	0.580426
cg18581445	SHD	56961	2.359	0.018322	0.192844	1.37473	0.571299
cg10236239	SULT1C2	27233	2.359	0.0183245	0.192844	1.40463	0.58688
cg18644543	HMHA1	23526	2.359	0.018333	0.192844	0.724527	0.592275
cg06567342	ZNF265	9406	2.359	0.0183458	0.192844	1.38031	0.580022
cg07331725	SERPINB5	5268	2.358	0.0183494	0.192844	0.715652	0.563282
cg18504532	RABGAP1L	9910	2.358	0.0183525	0.192844	1.39079	0.578711
cg23231873	USP32	84669	2.358	0.0183582	0.192844	1.37976	0.592678
cg03417466	TYR	7299	2.358	0.018365	0.192844	0.72077	0.567089
cg16360372	SPINK1	6690	2.358	0.0183754	0.192844	0.712163	0.588241
cg19706682	LRRC50	123872	2.358	0.0183802	0.192844	1.3754	0.559802
cg26670626	ZKSCAN1	7586	2.358	0.0183933	0.192844	0.727699	0.560105
cg26683005	CARD8	22900	2.357	0.0183995	0.192844	1.38745	0.586628
cg01532771	CLEC4M	10332	2.357	0.0184041	0.192844	0.711903	0.570694
cg10217449	GNPDA2	132789	2.357	0.0184297	0.192887	1.38901	0.583804
cg24053587	PTPRO	5800	2.357	0.0184307	0.192887	1.38722	0.58451
cg12866859	HEXIM1	10614	2.357	0.0184384	0.192887	1.38154	0.585821
cg06018072	CLN6	54982	2.356	0.0184491	0.192892	1.38627	0.583653
cg12815841	LHPP	64077	2.356	0.0184693	0.192944	0.72713	0.569837
cg15526708	TGFBR1	7046	2.356	0.0184742	0.192944	1.3712	0.585065
cg17770886	ZNF511	118472	2.355	0.0185056	0.193091	1.3896	0.574072
cg24748945	MAP2K2	5605	2.355	0.0185085	0.193091	1.37086	0.595704
cg23097681	ARHGAP24	83478	2.354	0.0185595	0.193451	1.38287	0.580022
cg21270015	HDCMA18P	51574	2.354	0.0185728	0.193451	0.72344	0.578157
cg06034822	USF1	7391	2.354	0.0185733	0.193451	1.40286	0.568021
cg00520708	FLJ37562	134553	2.354	0.0185837	0.193453	1.39196	0.580476
cg07472159	COL10A1	1300	2.353	0.0186243	0.193718	0.723906	0.591065
cg13705284	ACOX2	8309	2.353	0.0186449	0.193718	0.721436	0.558643
cg00043080	PLD3	23646	2.352	0.0186557	0.193718	0.719906	0.580779
cg12182525	ASB5	140458	2.352	0.0186611	0.193718	0.719323	0.584762
cg20402382	APEH	327	2.352	0.0186783	0.193718	1.39105	0.566559
cg16009558	GRIK2	2898	2.351	0.0187058	0.193718	1.38374	0.606394
cg12683929	BLOC1S1	2647	2.351	0.0187063	0.193718	1.38939	0.580375
cg14023558	HNRPA3	220988	2.351	0.0187073	0.193718	1.38494	0.577551
cg21817450	PIG38	55068	2.351	0.01871	0.193718	0.713629	0.557861
cg02115041	NPBWR1	2831	2.351	0.0187227	0.193718	1.36438	0.625202
cg14258236	OR5V1	81696	2.351	0.0187269	0.193718	0.713747	0.583804
cg12315302	HIST1H4D	8360	2.351	0.0187306	0.193718	1.38642	0.569585
cg18328190	C3orf35	339883	2.35	0.0187552	0.193742	0.722071	0.561441
cg24362401	PIK3C3	5289	2.35	0.0187612	0.193742	1.38629	0.591922
cg26790059	MGC27121	408263	2.35	0.0187741	0.193742	0.718097	0.589855
cg01931893	TK2	7084	2.35	0.0187928	0.193742	1.37973	0.576946
cg08455548	PCDH11Y	83259	2.35	0.0187968	0.193742	1.38596	0.593334
cg21875234	GSPT1	2935	2.349	0.0188147	0.193742	0.726663	0.56782
cg24116886	DEFB127	140850	2.349	0.0188286	0.193742	0.719026	0.570038
cg17991347	MAGED1	9500	2.349	0.0188333	0.193742	1.38375	0.592477
cg01439983	PEX13	5194	2.349	0.0188469	0.193742	1.38393	0.579064
cg07974303	DEFA6	1671	2.349	0.0188481	0.193742	0.716829	0.562878
cg27170298	BCS1L	617	2.348	0.0188591	0.193742	1.38274	0.575282
cg19307060	FAM10A4	145165	2.348	0.0188798	0.193742	0.727782	0.577955
cg07807817	C14orf44	145483	2.348	0.018883	0.193742	1.40084	0.560105
cg21930712	FLJ40235	284369	2.347	0.0189108	0.193742	0.718699	0.569736
cg27226949	EFNB2	1948	2.347	0.0189109	0.193742	0.727464	0.588897
cg08251036	MGAT5	4249	2.347	0.0189146	0.193742	0.71559	0.565752
cg15810326	LOC90826	90826	2.347	0.0189202	0.193742	1.38248	0.577904
cg11044823	PPWD1	23398	2.347	0.0189318	0.193742	1.37462	0.576089
cg15873715	DAB2	1601	2.347	0.0189405	0.193742	1.38054	0.57614
cg16176600	FRK	2444	2.347	0.0189414	0.193742	0.716451	0.556525
cg25219134	IQWD1	55827	2.347	0.0189457	0.193742	1.39843	0.590056
cg27377450	ARHGEF18	23370	2.345	0.0190362	0.194467	0.722198	0.580829
cg23414431	CAPN3	825	2.345	0.0190404	0.194467	0.716548	0.573114
cg23889093	EIF1	10209	2.345	0.0190471	0.194467	1.38856	0.578812
cg25344639	SEC14L1	6397	2.344	0.0190585	0.194479	1.38093	0.58456
cg05413282	PRSS3	5646	2.344	0.0190853	0.194543	0.721472	0.562021
cg05246522	KSR1	8844	2.344	0.0191038	0.194543	0.724238	0.538221
cg22816171	DDX50	79009	2.343	0.0191181	0.194543	1.37049	0.576291
cg15844609	YIF1B	90522	2.343	0.0191269	0.194543	0.723918	0.603721
cg24697329	ARHGEF4	50649	2.343	0.0191347	0.194543	0.730826	0.546188
cg06192753	GADD45GIP1	90480	2.343	0.01914	0.194543	1.37881	0.59162
cg26222407	STAG2	10735	2.343	0.0191478	0.194543	0.728018	0.57498
cg12145907	PCDHGC4	56098	2.343	0.0191485	0.194543	1.37949	0.591216
cg03535648	PMCH	5367	2.342	0.0191637	0.194543	0.72397	0.573921
cg06833562	C1orf181	54680	2.342	0.019169	0.194543	1.382	0.58567
cg06279414	TRIP11	9321	2.342	0.0191767	0.194543	1.39224	0.572711
cg07044282	ANGPTL1	9068	2.342	0.0192048	0.194725	0.717168	0.579266
cg13514129	MACF1	23499	2.341	0.0192517	0.19497	1.37542	0.583249
cg18870231	C1orf87	127795	2.341	0.0192519	0.19497	0.717338	0.581888
cg11286122	PHLDB1	23187	2.34	0.0192596	0.19497	0.725564	0.563584
cg06060661	MAGEA11	4110	2.34	0.0192846	0.19507	1.37711	0.572812
cg00629585	GFI1B	8328	2.34	0.0192898	0.19507	1.39763	0.578459
cg04887278	RWDD2	112611	2.339	0.019313	0.195201	1.36919	0.60599
cg18201198	FLJ33708	285780	2.339	0.0193514	0.195473	0.719526	0.578106
cg21669679	DCC	1630	2.338	0.0193644	0.195473	1.37384	0.573265
cg19302283	BTC	685	2.338	0.0193705	0.195473	0.726304	0.570744
cg20353465	ABHD1	84696	2.338	0.0194029	0.195481	1.38139	0.57029
cg14260458	OCM	4951	2.338	0.0194079	0.195481	0.720127	0.573467
cg06872381	DPPA3	359787	2.337	0.0194397	0.195481	0.720252	0.573669
cg14426682	MORF4L1	10933	2.337	0.01945	0.195481	0.712617	0.575635
cg15083233	AKAP2	11217	2.337	0.0194503	0.195481	1.38642	0.565954
cg17624892	HMGN4	10473	2.337	0.0194504	0.195481	1.38834	0.569433
cg22646710	SYT6	148281	2.337	0.0194573	0.195481	1.37878	0.598477
cg04677163	CAV1	857	2.337	0.0194604	0.195481	1.38002	0.597973
cg06275635	PGLYRP3	114771	2.337	0.0194645	0.195481	0.728641	0.581434
cg27440834	SNX4	8723	2.336	0.0194935	0.195481	0.718053	0.56076
cg26073856	FABP2	2169	2.336	0.0194935	0.195481	0.72785	0.58867
cg01726767	LALBA	3906	2.336	0.0195124	0.195481	0.721588	0.592275
cg13463167	FLJ20054	54530	2.335	0.0195216	0.195481	0.725356	0.593637
cg26091688	ZNF200	7752	2.335	0.0195217	0.195481	1.38621	0.586073
cg14602658	TMEM39A	55254	2.335	0.0195265	0.195481	1.3675	0.584409
cg05399553	SNRPB	6628	2.335	0.0195399	0.195481	1.39707	0.580173
cg20506766	MFN1	55669	2.335	0.0195548	0.195481	1.37456	0.59172
cg02021817	RBL2	5934	2.335	0.0195647	0.195481	1.38831	0.581434
cg10608333	HIST1H4K	8362	2.335	0.0195656	0.195481	1.3792	0.571803
cg11388238	KCTD18	130535	2.334	0.0195872	0.1955	1.37043	0.579266
cg08158860	RAD51L1	5890	2.334	0.0196048	0.1955	1.39671	0.568929
cg26277809	M6PR	4074	2.334	0.019608	0.1955	1.38386	0.594746
cg14698961	LOC129285	129285	2.334	0.0196083	0.1955	1.38516	0.568223
cg13904771	C10orf47	254427	2.333	0.01965	0.195525	1.35822	0.590258
cg08308257	SMNDC1	10285	2.333	0.0196558	0.195525	1.389	0.595149
cg24926780	OR10H2	26538	2.333	0.0196704	0.195525	1.35663	0.579619
cg14184817	XTP7	90332	2.332	0.0196746	0.195525	1.38646	0.578661
cg20109151	NIPSNAP3A	25934	2.332	0.0196869	0.195525	1.38542	0.564895
cg08996986	EPS8L1	54869	2.332	0.0196972	0.195525	0.717515	0.58451
cg03365354	MCAM	4162	2.332	0.0197061	0.195525	0.72607	0.570996
cg09445097	ZNF79	7633	2.332	0.0197074	0.195525	1.37675	0.590359
cg06189133	INSL3	3640	2.332	0.0197076	0.195525	1.38171	0.562374
cg19789466	OAS1	4938	2.331	0.0197335	0.195525	1.41024	0.573114
cg05697976	MLSTD1	55711	2.331	0.0197406	0.195525	1.37766	0.600242
cg08750326	ODZ1	10178	2.331	0.0197423	0.195525	1.36464	0.574627
cg11353032	U2AF1L2	8233	2.331	0.0197525	0.195525	1.36726	0.59051
cg20433014	CYP1A1	1543	2.331	0.0197564	0.195525	1.39515	0.571047
cg10586599	ORC1L	4998	2.331	0.0197642	0.195525	1.38908	0.582543
cg12840719	CDKN2A	1029	2.331	0.0197745	0.195526	1.38493	0.575787
cg01703884	FLJ37587	283446	2.33	0.019811	0.195606	0.727844	0.561416
cg14543592	MYBPC2	4606	2.33	0.0198146	0.195606	0.733479	0.595149
cg23984130	IGKV7-3	28905	2.33	0.0198188	0.195606	0.720302	0.58572
cg09088577	OTUD4	54726	2.33	0.0198279	0.195606	0.7205	0.584106
cg12417466	ARPP-21	10777	2.329	0.0198338	0.195606	0.728312	0.576341
cg17989572	RAB5C	5878	2.329	0.0198782	0.195879	0.731178	0.577098
cg22126032	CAV1	857	2.329	0.019882	0.195879	1.39914	0.551079
cg08383315	RIC3	79608	2.328	0.0199162	0.195984	1.36817	0.600192
cg05732130	FLJ13912	64785	2.328	0.0199296	0.195984	1.38357	0.584712
cg26583078	SORBS2	8470	2.328	0.0199333	0.195984	0.720561	0.567971
cg23280339	PQBP1	10084	2.327	0.0199534	0.195984	0.72143	0.574072
cg05300132	EXDL2	55218	2.327	0.0199678	0.195984	0.723474	0.568324
cg08108641	NTNG2	84628	2.327	0.019974	0.195984	0.724813	0.580678
cg16940935	ACSM1	116285	2.327	0.0199896	0.195984	0.7079	0.587233
cg16398289	WDR49	151790	2.326	0.0199948	0.195984	0.732602	0.564189
cg12832565	CD160	11126	2.326	0.0200002	0.195984	0.730919	0.580627
cg18411891	FZD4	8322	2.326	0.0200045	0.195984	1.39175	0.564895
cg10442358	HRBL	3268	2.326	0.0200054	0.195984	1.3709	0.580476
cg06730286	IFT140	9742	2.326	0.0200239	0.196065	0.730038	0.566962
cg19859270	GPR15	2838	2.325	0.0200713	0.196429	0.726261	0.580879
cg11298412	DKFZP564O0823	25849	2.325	0.0200974	0.196583	1.37261	0.570038
cg22643217	KRTAP11-1	337880	2.322	0.0202249	0.197706	0.730733	0.565702
cg11110686	MAGEC1	9947	2.321	0.0202702	0.197706	1.36357	0.581787
cg19868730	POPDC2	64091	2.321	0.0202705	0.197706	0.729057	0.577501
cg06677140	MSX1	4487	2.321	0.0202748	0.197706	0.719475	0.582947
cg17836145	VNN2	8875	2.321	0.020275	0.197706	1.39827	0.5774
cg21721155	HADHSC	3033	2.321	0.0202837	0.197706	1.36712	0.584964
cg19319069	UBE2H	7328	2.321	0.0202845	0.197706	1.38117	0.57619
cg05018361	NSUN6	221078	2.321	0.0203076	0.197809	1.37176	0.582039
cg00845900	CPA4	51200	2.32	0.0203157	0.197809	0.720108	0.571198
cg02602864	MAP2K6	5608	2.32	0.0203549	0.198089	1.39133	0.578056
cg25173010	TXNIP	10628	2.319	0.0204013	0.198279	1.37546	0.556247
cg15186584	C9orf24	84688	2.319	0.0204018	0.198279	0.72924	0.583754
cg11657808	RYR2	6262	2.318	0.020423	0.198279	1.36574	0.571148
cg15781625	UCK2	7371	2.318	0.0204337	0.198279	1.38061	0.591771
cg19862344	RHAG	6005	2.318	0.0204367	0.198279	0.730101	0.581737
cg18344063	MGAT4C	25834	2.318	0.0204458	0.198279	0.721744	0.572106
cg18350391	IL32	9235	2.318	0.0204469	0.198279	1.3672	0.596057
cg22416721	DMP1	1758	2.318	0.0204615	0.19832	0.726602	0.573316
cg05396987	FLJ30834	132332	2.317	0.0204911	0.198506	1.36352	0.569484
cg09234872	TRAF7	84231	2.316	0.0205481	0.198956	1.37316	0.575131
cg04691540	ABL2	27	2.316	0.0205652	0.198956	1.35952	0.563483
cg24653967	PRH1	5554	2.316	0.0205688	0.198956	0.718021	0.59172
cg27589921	CIAPIN1	57019	2.315	0.0206048	0.199133	0.724153	0.571349
cg14251536	C20orf6	51575	2.315	0.0206095	0.199133	1.38584	0.5774
cg06938406	COX6A1	1337	2.315	0.0206244	0.199133	1.37436	0.576341
cg15642326	MARK4	57787	2.315	0.0206288	0.199133	0.726846	0.583602
cg12111714	ATP8A2	51761	2.314	0.020658	0.19927	1.36327	0.584207
cg15661409	C14orf105	55195	2.314	0.0206734	0.19927	0.722618	0.599234
cg08612871	GJB5	2709	2.314	0.0206789	0.19927	0.725924	0.569887
cg21324308	PROK1	84432	2.314	0.0206907	0.19927	0.723502	0.575232
cg19982860	IFNA21	3452	2.313	0.0207042	0.19927	0.722215	0.575232
cg22153481	PRKAG1	5571	2.313	0.0207055	0.19927	1.36135	0.581031
cg19358442	ALX4	60529	2.313	0.0207226	0.199294	1.37803	0.567416
cg17475456	CLEC2B	9976	2.313	0.0207288	0.199294	1.37703	0.586123
cg12621514	DKK1	22943	2.312	0.0207586	0.19948	1.3654	0.574803
cg10578779	ZBTB37	84614	2.312	0.0207737	0.199525	1.38609	0.566761
cg11640565	STS	412	2.312	0.0207983	0.199661	0.72483	0.584106
cg21644826	ACSM3	6296	2.311	0.0208214	0.199737	1.38674	0.583854
cg12853521	MC5R	4161	2.311	0.0208467	0.199737	1.38051	0.572106
cg17319849	GBA	2629	2.311	0.0208539	0.199737	1.38066	0.591216
cg12785689	ITGB4BP	3692	2.311	0.0208542	0.199737	1.36129	0.59283
cg20644453	C21orf59	56683	2.311	0.0208585	0.199737	1.37178	0.583451
cg17120423	CIRH1A	84916	2.31	0.0208817	0.199859	1.4724	0.511446
[truncated: 3,484 more rows]
