# Supplementary material for: A BRCA1-mutation associated DNA methylation signature in blood cells predicts sporadic breast cancer incidence and survival
Source: Genome Med. 2014 Jun 27;6(6):47. doi: 10.1186/gm567 (PMC4110671; doi:10.1186/gm567)
Supplement: Additional file 14 — Gene Set Enrichment Analysis on the top 3395 hypermethylated CpGs in the UKCTOCS cohort using a multivariate linear regression framework. [file gm567-S14.xls]

## Sheet: Data file 14
Additional data file 14: Gene Set Enrichment Analysis on the top 3395 hypermethylated CpGs in the UKCTOCS cohort using a multivariate linear regression framework
Gene List	nList	nRep	fRep	nOVLAP	OR	Pval	adjPval	Genes
NUYTTEN_NIPP1_TARGETS_UP	690	579	0.83913	174	1.79377	1.02687e-09	6.43437e-06	TMED5 TNFSF10 BIRC3 CA13 STAC ZFYVE26 MGC29891 C12orf24 UBP1 GSTM3 DNAJB4 SSTR1 PLOD2 WDR69 HABP4 C14orf126 KCNMB3 BIRC2 MRPS30 HIST1H2AH THSD1 ETFDH OASL FGF5 WASPIP TSNAX SUPT3H CBR4 ZNF550 ZNF37A MRPS25 CASP4 MAGEH1 TSC1 ETV5 CD44 C1orf38 SIP1 HIST1H2BH TRIP11 C12orf58 COPS5 ZDHHC21 FLRT3 MAT2B C14orf149 GLS HIST1H1E PNPT1 DDX50 G1P2 OAS1 OAS2 ITM2C TRIM45 GATA6 SLC35F2 BIRC4BP RABGAP1L MTRF1 …
OHM_METHYLATED_IN_ADULT_CANCERS	27	27	1	19	11.0632	2.69366e-09	8.43925e-06	RARB CDKN2A GATA4 SOCS1 ESR1 SFRP2 MGMT GSTP1 FHIT PYCARD RBP1 GATA5 BRCA1 APC RASSF1 FANCF SFRP5 SFRP4 THBS1
V$MSX1_01	146	134	0.917808	34	3.2849	7.43511e-08	0.000465884	CDH5 PHOX2B H2AFY FUT11 SIM1 EOMES CBX5 NTS EN1 DNAJB4 CDC14A SH3BGRL2 ELAVL2 BDNF HOXC4 CBLN2 HOXD3 CIRH1A NR2F1 RARB ADAMTSL1 ELL2 HSD3B7 MAB21L1 SMAD1 ETV5 BARHL2 DLX5 COL27A1 KCNJ2 EPHA7 SPTB MSX1 MITF
AACTTT_UNKNOWN	1475	1343	0.910508	294	1.443	2.10452e-07	0.000439565	SHCBP1 HES1 TAF2 TNFSF10 IGF1 CD34 RIC3 SIM1 PNOC SFXN2 BTBD3 ELMO2 CA13 RORB TAF11 TAF10 EED C19orf2 ACTR3 NFAT5 DRD3 SSBP2 TAL1 KIFAP3 APBA1 ADAM23 SERPING1 SDPR EIF2C2 HPCAL1 ZBTB3 TEAD2 PLAGL1 HOXD10 PDE1A CPNE4 CD72 CUL3 PCSK1 ETV5 DAB1 PCK2 FGF23 AXL NOL4 TMEFF2 PELO IQGAP2 NDST3 PHOX2B H1F0 OTP SLK NUCB2 SALL1 NEUROD4 HOXA11 ITM2C LRP1B HOXB2 BTRC RYBP HOXC4 RASSF2 LNPEP HOXC8 GNAS CALB1 H…
BENPORATH_NANOG_TARGETS	988	840	0.850202	215	1.53193	2.87949e-07	0.00060143	LSM5 APLP2 UFD1L IGFBP3 RAD54B UBP1 NFAT5 CS FLJ13984 SSBP2 TAL1 UBC RNUT1 ATP6V1A ZNF684 BUB1B TMEM55B TTF2 RNPC2 RAB38 TMED10 DPYSL2 TRIP4 SFT2D3 ENTPD1 FXR1 ORC1L CLN3 NME7 CNOT8 ATP6V1G1 KIAA0738 C9orf82 LOC162427 CYP2S1 SALL1 LRP2 SF3B1 PPIL3 HOXB5 GDF3 OAZ2 LOH11CR2A H2AFZ CALB1 HIST1H2BD FANCF IFI16 HIGD2A C6orf117 FAT SECISBP2 HAS2 CACNA1A SULF1 NDNL2 GLA DLG7 CYB5-M HELLS TMEM59 FUS RPS2…
LI_PROSTATE_CANCER_EPIGENETIC	28	28	1	18	7.35311	3.37477e-07	0.000704878	EDNRB HPSE RARB CDKN2A ESR1 CD44 MGMT GSTP1 VDR PTGS2 APC CAV1 ESR2 RASSF1 LAMB3 CCND2 DAPK1 CPA3
SPIELMAN_LYMPHOBLAST_EUROPEAN_VS_ASIAN_DN	582	555	0.953608	151	1.65515	4.33768e-07	0.000679498	XBP1 CRLF3 STAT3 CD28 TAX1BP1 IGF1 TNFSF10 BIRC4 ADRBK2 JTB PNOC ATP5O GTF2B C10orf7 RNGTT DCTN4 C19orf2 CYB5R4 ARL1 PICALM SIAH2 SSR2 KIFAP3 BIRC2 HSPA14 RNUT1 SCAMP3 HPCAL1 ICAM2 GYS1 ADH5 MLH3 CUL5 VRK2 TMED10 CD59 ZNF22 C1orf38 EVI2A TRIP4 PARP4 ORC4L TTC1 UGP2 HSD17B12 CNOT8 ATP6V1G1 TXNRD1 GLIPR1 CCT6B MBD4 DOK2 ITM2B SCYE1 SF3B1 OAS2 RIT1 RAB9A GOSR2 G3BP2 BTRC PTPRO OAZ2 COX7A2L ABT1 RBM7…
DIAZ_CHRONIC_MEYLOGENOUS_LEUKEMIA_UP	1374	1311	0.954148	327	1.39531	8.31027e-07	0.000867869	LSM5 TAF2 PMS1 ATP5O GTF2B GTF2A2 HSD17B4 UBP1 C19orf2 ACTR3 UBTF DR1 CSF1 UBE2G1 PLOD2 RAB11A TAL1 SEPHS2 SIAH2 KIFAP3 DUSP11 APEH BIRC2 ATP5J ATP6V1A ETFDH SERINC3 SMARCA5 LASS2 ERBB2IP CUL5 TTF2 RNPC2 RAB38 CMAS SMC4L1 COPS2 PCK2 CD59 DAG1 ZNF22 SIP1 PRMT1 COPS5 ORC2L UGP2 IQGAP2 GTF3C3 NME7 CNOT8 LSS CHD1L MBD4 ATG12 CHPT1 ACSM3 DAPK1 RAB9A GOSR2 NET1 OAZ2 RYBP EBAG9 IDE TM9SF2 EIF1B SMNDC1 D…
ACTAYRNNNCCCR_UNKNOWN	301	265	0.880399	82	1.96992	1.02471e-06	0.000971246	PPARGC1A UFD1L ASXL1 HSD17B4 CDC40 TIAL1 IQGAP3 UBE2H COL4A3BP SUFU MAX PPP1R12B SCAMP3 ETFDH ZNF571 ZNF451 BUB1B M6PR NBR2 PSMC4 MAP2K6 CMAS ZNF235 PSMD11 SND1 ITPR1 HMG20A NCOA3 FDPS RANGAP1 CDC26 MITF FEN1 ZNF354C PHF13 GRK4 ARV1 SETMAR INVS ZNF471 BRCA1 RDH14 MDH1 NMT1 RBL2 EXO1 MRPL19 BTRC RDH12 TRUB1 RAB30 SH3BGRL2 KIAA0427 TRPC4AP BET1 DPM3 CDC6 TMOD3 YWHAG TTC13 ZFP28 PPRC1 RAD51L1 COX7C …
LINDGREN_BLADDER_CANCER_CLUSTER_1_DN	376	331	0.880319	53	2.12326	3.72309e-06	0.00777629	XBP1 MAGEA11 URP2 NFE2 RAB17 PPP1R12B TEAD2 PDE1A CASP6 MNS1 NEK2 PSMD11 DAB2 NEDD9 RASSF5 UCK2 CIT ORC1L CLN3 DEPDC1 H2AFY MLF1IP BRCA1 AMPD2 PDXP EXO1 ZWINT RAI14 B4GALNT3 PSRC1 PDGFRL IL32 H2AFZ PTTG1 PLAC8 TNK2 PVRL2 MAN1C1 FLJ38984 CTNNBL1 ERBB3 SLC1A3 RFC3 HSD3B7 ZNF703 DLG7 C16orf60 SLC17A5 TOP2A PPGB PRRX1 CCNB2 NTRK2
DODD_NASOPHARYNGEAL_CARCINOMA_DN	1345	1114	0.828253	279	1.39614	4.07249e-06	0.0030348	LSM5 PMS1 DKFZP686A10121 RAD54B UBE3A C19orf2 C12orf31 CS FLJ13984 C3AR1 GBP4 ADAM23 EIF2C2 BUB1B HAVCR2 FIGNL1 ZNF37A TTF2 MPHOSPH1 MGC16291 SMC4L1 COPS2 TMEM39A DPYSL2 NUP43 AXL UCK2 UNG PHF5A PRMT1 PELO NEIL3 FXR1 UBE1DC1 ORC2L TIMELESS GTF3C3 BRIP1 GLS MLF1IP PNPT1 DDX50 LSM6 ZNF562 GZMB EXO1 MRPL19 ZWINT GOSR2 PANK1 ITGB3BP C1orf74 IDH1 H2AFZ CDC6 DCTD SIKE IFIT3 SULF1 NUPL1 FBXO28 C6orf66 D…
HOQUE_METHYLATED_IN_CANCER	56	56	1	26	3.54426	5.69839e-06	0.00357061	RARB ESR1 WT1 MGMT GSTP1 CREBL2 RBP1 BRCA1 PTGS2 RASSF1 DAB2 EDNRB SNRPN ME3 CDKN2A GATA4 SOCS1 FHIT CSPG2 GATA5 QDPR APC CCND2 FANCF SFRP5 SFRP4
APOPTOSIS_GO	424	402	0.948113	55	2.02717	7.33107e-06	0.0134674	TAX1BP1 CD28 GSTP1 IGFBP3 CARD8 BCL6 DHCR24 MRPS30 CASP9 CASP8 GRIK2 SOCS2 PLAGL1 CASP6 MAGEH1 DEDD2 PYCARD FXR1 CLN3 NCKAP1 BRCA1 DAPK1 GAS2 NME5 ERCC2 SMNDC1 IFI16 DCC MAGED1 IL1B NOL3 IL7 GLO1 DFFA G1P3 IL6 ZAK TIAL1 TIA1 TGFB2 CASP8AP2 GDNF TNFRSF9 COL4A3 CIAS1 BCL2 ACVR1 IFT57 PTPN6 SOD1 SON MAPK1 TOP2A GULP1 SFRP5
PROGRAMMED_CELL_DEATH	425	403	0.948235	55	2.02119	7.89461e-06	0.0134674	TAX1BP1 CD28 GSTP1 IGFBP3 CARD8 BCL6 DHCR24 MRPS30 CASP9 CASP8 GRIK2 SOCS2 PLAGL1 CASP6 MAGEH1 DEDD2 PYCARD FXR1 CLN3 NCKAP1 BRCA1 DAPK1 GAS2 NME5 ERCC2 SMNDC1 IFI16 DCC MAGED1 IL1B NOL3 IL7 GLO1 DFFA G1P3 IL6 ZAK TIAL1 TIA1 TGFB2 CASP8AP2 GDNF TNFRSF9 COL4A3 CIAS1 BCL2 ACVR1 IFT57 PTPN6 SOD1 SON MAPK1 TOP2A GULP1 SFRP5
KIM_WT1_TARGETS_DN	456	395	0.866228	100	1.70974	8.36564e-06	0.00638663	XBP1 SHCBP1 LSM5 HES1 PMS1 DHRS8 ZZZ3 DNAJB4 SHH UBE2G1 PLOD2 FAM111A BDNF GOLPH3L APEH LOC91137 BAD PLAGL1 BUB1B ACTR6 ID1 TTF2 MNS1 C14orf106 ARMC1 DPYSL2 SIP1 RANBP6 FXR1 COPS5 IGF2BP3 KIAA0738 NKTR LIAS MRPL19 PPIG GSTK1 HADHSC NET1 GNAS EFHC1 CDC20 IFI16 IFIT1 PRKCBP1 GADD45GIP1 JMJD1A BCDIN3 HNRPC DLG7 TMEM48 TCF7L2 CSPG6 BMPR1A ELOVL6 E2F5 TBPL1 HOXB13 CEP350 ST6GALNAC5 MYBL1 MTAP TIAL1 TI…
TAKEDA_TARGETS_OF_NUP98_HOXA9_FUSION_3D_UP	179	146	0.815642	27	2.87373	8.59715e-06	0.0134674	CRHBP ANGPT1 PRSS23 PTGS2 ACSM3 OAS1 OAS2 CTSG ALDH1A1 BIRC4BP TCN1 ITGB8 DDX58 IFI16 SERPING1 IFIT1 IFIT2 FLJ20035 IFIT3 EVI1 GUCY1A3 CYP1A1 EVI2A CAV1 PBX3 ARRDC4 G1P3
TONKS_TARGETS_OF_RUNX1_RUNX1T1_FUSION_HSC_UP	185	172	0.92973	18	3.6793	8.87054e-06	0.0555828	CRHBP RPL35A PROCR EMP1 NTS ALDH1A1 GDF3 TCN1 DDX58 SORT1 DEPDC6 PGDS AGTR1 SOCS2 NEDD9 CYP1A1 EVI2A NTRK3
NOUZOVA_TRETINOIN_AND_H4_ACETYLATION	132	119	0.901515	44	2.40515	8.89685e-06	0.00506797	SHCBP1 NDUFA5 C8orf41 PNPT1 C10orf7 VPS41 CCDC55 CHMP2B TADA3L DCTN4 GOSR2 SCYL1BP1 CHMP4B EIF3S3 FBXO38 BAT1 RARB ZBTB3 OS9 SERINC3 CWF19L1 HOXA1 JMJD1A UBR1 MBD1 C11orf46 MRPS31 HIST1H4E FLJ11021 HCK PSMC4 GOLGB1 NAT5 PSMA6 JPH1 BBS4 ZNF222 ZMPSTE24 GOSR1 MOV10 FER1L3 COPS5 ORC4L NME7
BENPORATH_SUZ12_TARGETS	1037	898	0.865959	209	1.43916	9.6952e-06	0.00759376	UCN ADAMTS18 CD34 MFSD4 TBR1 FAM5C RORB IGFBP5 GSTM3 CSF1 SHH TAL1 ADAMTS15 THSD1 HPCAL1 HOXD12 GUCY1A3 RASSF5 NOL4 GAS7 TMEFF2 EYA2 TCEAL1 UNC5B PHOX2B OTP KAZALD1 LRP2 NRG2 GUCY2D SLITRK4 HOXB2 RBP7 FLJ39155 HOXC5 HOXC4 B4GALNT2 HOXC8 GNAS CALCA HOXD4 HOXD3 DCC ALX4 CACNA1A TBC1D1 GRIN2B RXRG C20orf103 KCNH3 ZNF703 CA3 ISL1 ZFHX1B LRRC3B NTRK2 NTRK3 PTGFR PTGER4 CYP2J2 PRICKLE1 PTHLH NPY5R NPY1…
TAKEDA_TARGETS_OF_NUP98_HOXA9_FUSION_8D_UP	154	138	0.896104	28	2.81132	9.74103e-06	0.00989599	ENPP2 ANGPT1 PRSS23 G1P2 PTGS2 OAS1 OAS2 CTSG IGLL1 LXN ALDH1A1 BIRC4BP TAL1 BDNF DDX58 CALB1 REXO2 SDPR IFIT1 IFIT2 FLJ20035 IFIT3 GDPD1 CLEC2B EVI1 C20orf103 AMMECR1 G1P3
NUCLEAR_PART	548	505	0.921533	139	1.57071	1.1006e-05	0.00574697	PPARGC1A TAF2 ZNF350 CCDC55 TAF11 ZMAT5 TAF13 CDC40 TAF10 EED UBTF C19orf2 IVNS1ABP C6orf51 GTF3C1 ATF6 U2AF1L2 GEMIN6 PHB RNUT1 OASL SMARCA5 C1orf73 BUB1B TTF2 DEDD2 RNPC2 RTCD1 COPS2 SIP1 NXT1 NOL4 PHF5A RAE1 RANGAP1 CDC26 AAAS FXR1 RANBP2 TIMELESS GTF3C3 ELP3 H2AFY NUP88 LSM6 BRCA1 CRSP6 GUCY2D DMC1 CRSP3 MRPL19 PPIG ERCC2 NFYC NFYA SYMPK MCM3 KIAA1698 HSPD1 GNAZ SMNDC1 BCAS2 IFI16 DDX23 RPA2 …
V$COMP1_01	97	87	0.896907	16	4.06378	1.23754e-05	0.0344756	OTP IGF1 ANGPT1 FUT11 STARD13 DHCR24 ELAVL2 LMO1 NAV3 MBNL1 ERBB4 GRIA3 SLC1A3 HSD3B7 DLX5 MITF
ATAGGAA,MIR-202	88	74	0.840909	13	4.88361	1.24763e-05	0.0553138	CD28 ERBB2IP GRIA3 SENP1 C1orf9 HOXB2 BICD2 TGFBR2 EAF1 BCL2 ACVR1 PGAP1 TTC13
TTANTCA_UNKNOWN	718	638	0.888579	148	1.52964	1.28223e-05	0.00730404	POLDIP3 IGF1 EMP1 BCL9 ITGA11 TBR1 EN1 RORB IGFBP6 UBE3A UCHL3 NFAT5 DRD3 PFN2 SSTR1 SPO11 C9orf85 C3AR1 ADCYAP1 PLCB2 IL18BP FGF5 GRID2 HIST1H4C ATRNL1 PDE1A CHL1 CPNE4 ERBB2IP VLDLR TSC1 NRP2 LARGE FGF12 ETS1 PCSK1 RUNX1 CPVL TMEFF2 GPR150 FES FLRT3 PAIP2 B3GALT2 BLOC1S1 SP8 TNFSF4 OTP TXNRD1 PLA2G6 SALL1 SLITRK4 NIPA2 RAB9A GATA6 EREG SH3BGRL2 PTPRO RYBP HOXC4 TMOD3 HOXD4 HOXD3 LMO2 RYR2 TEX15…
V$NCX_01	130	119	0.915385	25	2.93354	1.5364e-05	0.0120339	PHOX2B EOMES TBR1 EMX2 CDC14A GATA4 DUSP2 PRKAB1 SH3BGRL2 ELAVL2 BDNF HOXC4 GNAS PITPNM2 HOXD3 LMO1 NR2F1 LMO3 PLAGL1 ZIM2 RUNX1 WNT5A KCND2 ISL1 PHF12
LINDGREN_BLADDER_CANCER_CLUSTER_3_UP	325	289	0.889231	38	2.28429	1.56242e-05	0.0235721	CSTF3 PPA2 AK2 TAF11 KIFAP3 TEAD2 PLAGL1 MNS1 GUCY1A3 FLJ11193 PSMD11 NEDD9 E2F8 MRPL48 TLOC1 DEPDC1 TXNRD1 MLF1IP BRCA1 PDXP DAPK1 EXO1 ZWINT PANK1 C6orf139 GCA H2AFZ PTTG1 HIST1H2BD SOAT1 GMNN DLG7 NDUFA9 C16orf60 TOP2A GLO1 CCNB2 NTRK2
singlePCGTs	1357	1357	1	284	1.35344	1.68741e-05	0.00813332	ADAMTS18 ADAMTS5 ADCYAP1 ALDH1L1 ALOXE3 ALX4 AMMECR1 AQP5 ASCL2 ASTN BARHL2 BCL2 BHLHB5 BHMT BMP3 BNC1 FAM89A C1orf76 C20orf103 CA3 CACNA1A CALCA CART1 CD34 CDH11 CDH6 CDH7 CENTA2 CGI-38 CH25H CHST8 CITED1 CLEC14A COL27A1 CRHBP CSF1 CYFIP1 CYP4X1 DCC DKFZP564O0823 MFSD4 DKK1 DKK2 DLX1 DLX3 EFNB1 EGR4 EMX2 EN1 EOMES ERBB4 FAM5B FBP1 FBXO3 FGF3 FGF5 FLI1 ZNF703 FLJ33790 FLJ39155 FOXD2 FOXL2 GABRA4 …
DAUER_STAT3_TARGETS_DN	38	34	0.894737	16	4.78877	1.71288e-05	0.0134161	MX1 OASL TNFSF10 IFIT1 TRIM14 FLJ20035 IFIT3 ID3 DDX58 PRPF4B G1P2 OAS1 OAS2 TLR3 HPGD BCL2L13
TTGTTT_V$FOXO4_01	1549	1395	0.900581	178	1.44644	1.89185e-05	0.0186047	SIM1 BTBD3 GTF2B STARD13 TAF11 TAL1 ATF6 C21orf94 PLCB2 HPCAL1 ETV5 ENTPD1 C6orf105 PHOX2B BSN CAB39L HOXB5 ITGB8 HOXC4 HOXD3 GRM3 DYRK1A IRF4 ZNF277 FUS ISL1 SYT4 OLIG3 TIAL1 MEOX2 TGFB2 NAV3 MGST3 MYO1E MITF TLR1 SLC35B3 DIRC2 BCL2 KCNK10 TFAP2B NR2F1 ELL2 EVL SH3BGRL PRX PRRX1 STAT3 PPARGC1A DNAJB4 GRIK2 GRID2 ASCL2 FGF14 RUNX1 WNT5A CCIN KCNN2 AMIGO2 GREB1 SCUBE3 FN1 HOXB13 ZAK SLITRK1 C15orf…
NUCLEUS	1367	1259	0.920995	278	1.34885	2.58496e-05	0.0124595	LSM5 TAF2 BIRC3 PMS1 APLP2 CARD8 IGFBP3 CCDC55 RNGTT TAF11 TAF13 TAF10 EED UBP1 C19orf2 NFAT5 PGEA1 GTF3C1 DUSP2 TAL1 UBE2V1 ATF6 DUSP11 U2AF1L2 GEMIN6 APC ESR2 RNUT1 SMARCA5 USF1 SUPT3H BUB1B ERBB2IP DHX16 TTF2 RNPC2 COPS2 ZNF22 SIP1 ZNF482 NR1H2 NOL4 PHF5A RAE1 TRIP4 PIN1 AAAS FXR1 ORC1L ORC2L TIMELESS GTF3C3 CLN3 TCEAL1 H2AFY BSN NUP88 MBD4 ITGB4BP RANBP3 GUCY2D GZMB DMC1 EXO1 MRPL19 HOXB2 PPI…
SIGNAL_TRANSDUCTION	1598	1483	0.928035	95	1.64094	2.64828e-05	0.0553138	CD28 PNOC SHH PGEA1 ATF6 KIFAP3 PLCB2 HPGD DPYSL2 GRIN2A G1P3 NALP12 PTGFR PTGER4 MGST3 OSTF1 FRZB TLR1 CRHBP NR2F1 PTPN6 FCGR2B CAMK4 AGTR1 CASP8 FGF3 GRID2 GRIA3 RBM9 FGF14 HTR2B PYCARD KRIT1 GNA14 ZAK WNK1 ICK PEG10 ACVR1 BRDG1 LTB4R TAOK3 TOP2A PIK3CG IGF1 TNFRSF14 ERBB2IP GLP1R GNAI2 GNAS CALCA GNAZ CSPG6 DFFA NTRK2 NTRK3 LANCL1 LCP2 GDNF BCAM LYN ENPP2 CHRM3 PRKAB1 RHOH CHRNA7 SOD1 TYROBP M…
LOPES_METHYLATED_IN_COLON_CANCER_DN	26	26	1	14	5.42213	3.41107e-05	0.0148002	GATA3 CDKN2A CDKN1C TSHR GSTP1 FHIT BDNF THRB RBP1 RPA2 GRIN2B NR3C1 APC THBS1
WAMUNYOKOLI_OVARIAN_CANCER_LMP_DN	188	156	0.829787	16	3.58491	3.5672e-05	0.0745069	PROCR WT1 IGFBP6 FLJ21963 LXN TGFB2 GCA WDFY3 SDC2 NR2F1 SULF1 RBM9 ZNF512 CPVL SPRY1 TCEAL1
GOZGIT_ESR1_TARGETS_DN	756	604	0.798942	72	1.73529	4.03909e-05	0.0361556	XBP1 SFXN2 UGCG SCPEP1 PRSS23 BCL6 IGFBP6 PFN2 DEPDC6 TEAD2 SEC14L1 RBM9 LARGE RASSF5 GPX2 PYCARD GPR37 TCEAL1 OAS2 CAB39L BIRC4BP ITGB8 GNA14 C6orf118 TNK2 TP53AP1 IFIT1 IFIT2 IFIT3 MLSTD1 ABHD2 ERBB4 GRIN2A MAGED1 SULF1 GREB1 BAG3 SLC37A1 CYP1A1 EPHA7 GLRA3 G1P3 FLJ10803 TRIM38 TGFB2 ZNF161 PRICKLE2 GFRA1 RPIB9 PCDHB7 ZNF223 MITF PROCR C5orf4 BATF EPB41L5 RBMS2 WIPI1 C8orf70 RND3 PDGFRL PKIA MA…
ACEVEDO_LIVER_CANCER_WITH_H3K27ME3_DN	226	151	0.668142	33	2.37693	4.30567e-05	0.0313928	PCDHGC4 BTBD3 OSTbeta ATP8A2 HIST4H4 AGTR1 FAM89A SERPING1 GRIK2 PCDHGB4 HIST1H4D HIST1H4K HIST1H4F HIST1H4C HIST1H4L ANKRD29 MRPL1 HIST1H4A RUNX1 FLJ23514 COL27A1 TNFSF4 PLEKHH3 NUCB2 CHST4 DTWD1 HIST1H2BD IZUMO1 PCDH11Y CDKN2A GRPR C16orf35 NTRK3
V$FXR_Q3	85	77	0.905882	14	3.99912	4.88972e-05	0.0590722	NR2F1 OTP LMO3 ZAK PDE1A HAS2 BRCA1 FGF14 SATB1 RG9MTD2 MET MOS PIK3CG NTRK3
BENPORATH_EED_TARGETS	1062	915	0.861582	198	1.40176	4.89657e-05	0.0183013	UCN ADAMTS18 CD34 SIM1 IGFBP3 TBR1 FAM5C IGFBP7 C19orf2 ST8SIA5 SHH TAL1 HOXD12 GUCY1A3 RASSF5 NOL4 TMEFF2 PHOX2B OTP H1F0 KAZALD1 LRP2 HOXA13 NRG2 SLITRK4 BVES HHLA3 HOXB2 HOXC4 B4GALNT2 HOXC8 CALCA HOXD4 HOXD3 LMO1 DCC GRM3 HIST1H3F ALX4 C20orf103 KCNH3 DLG7 CA3 DFNA5 ISL1 NTN4 NTRK2 PTGFR PTGER4 PRICKLE1 OLIG3 PTHLH NPY1R MEOX2 TGFB2 WDR8 CGI-38 GFRA1 NPAS1 MAB21L1 GDNF PPP1R10 NPR3 LTK MSX1 F…
CTTTGA_V$LEF1_Q2	924	829	0.897186	102	1.5747	5.23014e-05	0.0214069	SFXN2 ELMO2 GTF2A2 TBR1 UBE3A ACTR3 SACM1L SDPR SCAMP3 PDE1A ANXA3 PCSK1 NDST3 OTP LRP2 HOXA13 HOXB2 PANK1 PTPRO HOXC4 HOXD3 LMO1 HAS2 HAS3 SULF1 C20orf103 ISL1 MPP5 SMO TIAL1 MEOX2 ADAMTSL1 GFRA1 GDNF SMAD1 PSMD11 UNC119 OSTF1 AKAP2 MSX1 SLC17A6 MITF PPP2R5C ENPP2 SIX4 NR2F1 SH3BGRL DKK1 USP32 PRRX1 PPARGC1A EMP1 BCL6 EN1 DHCR24 COL11A1 LRRTM3 CASP8 RARB VSNL1 SOCS2 GRIA3 FGF14 FGF17 RUNX1 HTR2B…
SASAKI_ADULT_T_CELL_LEUKEMIA	139	133	0.956835	44	2.15994	5.50845e-05	0.0187488	THRAP4 TPX2 FZD6 EMP1 G1P2 AIM2 PTHLH HMGN4 DHCR24 OAS2 ZWINT PLK1 IDH1 ACYP1 MCM3 SP1 DAAM1 ATP6V1A LOC91137 IFI16 TP53AP1 SYT11 DOK5 BUB1B ATP2C1 PSMB2 RFC3 RASA1 PPP1CA NMI ETS1 DLG7 IRF4 NEDD4 POU4F1 PDE8B DKFZP564O0823 IL2RA PARP3 C18orf1 TOP2A CAV1 MSX1 CCNB2
LEE_RECENT_THYMIC_EMIGRANT	102	94	0.921569	35	2.42763	6.01493e-05	0.0216088	CSDA PTGER4 FLJ10803 TNFSF10 P2RX5 BTBD3 G1P2 KIAA0980 PFDN6 AUH DAPK1 GATA3 ODZ1 CHI3L2 HIST1H2BD PLAC8 CSTF2T IFI16 BCL11A AIF1 PXDN TIMM8B PSMB2 MARCKS CCR7 HPGD SMC4L1 HTR2B PRMT1 SFRS10 RPS26 TOP2A RGS1 IGF2BP3 CCNG2
MOSERLE_IFNA_RESPONSE	30	25	0.833333	14	5.19142	6.49661e-05	0.0216088	MX1 OASL TNFSF10 ZC3HAV1 IFIT5 IFIT1 IFIT2 FLJ20035 IFIT3 DDX58 USP18 OAS1 OAS2 IFI16
REGULATION_OF_APOPTOSIS	336	323	0.96131	44	2.00591	6.54938e-05	0.0401526	TAX1BP1 CD28 GSTP1 ZAK IGFBP3 CARD8 BCL6 DHCR24 TIAL1 TIA1 TGFB2 CASP8AP2 CASP9 SOCS2 PLAGL1 CASP6 GDNF DEDD2 TNFRSF9 PYCARD CLN3 COL4A3 BRCA1 DAPK1 NME5 ERCC2 CIAS1 BCL2 ACVR1 SMNDC1 IFI16 DCC IFT57 MAGED1 SOD1 SON MAPK1 NOL3 IL7 TOP2A GLO1 DFFA G1P3 IL6
SPLICEOSOME	44	43	0.977273	20	3.55075	6.55229e-05	0.0216088	SNRPN SNW1 SIP1 SF3A3 HNRPA1 SLU7 PHF5A U2AF1L2 SNRPB ZMAT5 CDC40 TXNL4A U2AF1 SMNDC1 BCAS2 HNRPC IVNS1ABP DHX8 SNRPC DDX23
TGGAAA_V$NFAT_Q4_01	1438	1301	0.904729	297	1.31566	6.59853e-05	0.0192377	STX7 TNFSF10 IGF1 APLP2 PNOC BTBD3 IGFBP3 STARD13 IGFBP5 IGFBP7 DR1 NFAT5 UBE2H PLOD2 SSBP2 RAB11A TAL1 SEPHS2 SACM1L APBA1 C21orf94 GEFT ATP6V1A RABL5 PHTF1 SCRN3 GLS2 HOXD10 CHL1 CD72 EBNA1BP2 CUL3 RAB38 ETS1 BBS4 ETV5 DAB2 DAB1 NCOA3 DPYSL2 NOL4 GAS7 GPR150 KIRREL2 STARD4 CNOT8 ATP6V1G1 PHOX2B H1F0 BSN GLS SLK ITGA7 HOXA11 HOXA13 ID4 RIT1 CAB39L ITM2C EXO1 LRP1B HOXB2 PTPRO ITGB8 HOXC5 HOXC4 R…
ATTCTTT,MIR-186	236	196	0.830508	52	1.95645	6.71233e-05	0.0350496	APLP2 BTBD3 BCL9 ZZZ3 LPHN2 MGC29891 UBE3A EED NFAT5 CSNK2A1 TGFBR2 LPPR4 WDFY3 CRAMP1L MBNL1 PNN RBM9 CLK4 JPH1 PSMD11 NEGR1 WNT5A MAP2 GABRA4 MCFD2 FAM5B MITF NME7 GRIN3A KIAA1012 FOXD1 SALL1 P2RX7 G3BP2 CD200R1 SENP6 SGPP1 CALB1 GNAZ CSDE1 PAPPA PHF21B SRPK1 PRDM1 SYAP1 RB1CC1 RABIF MAPK1 KCND2 PCDHAC2 OXSR1 CCNT2
REGULATION_OF_PROGRAMMED_CELL_DEATH	337	324	0.961424	44	1.99859	7.04882e-05	0.0401526	TAX1BP1 CD28 GSTP1 ZAK IGFBP3 CARD8 BCL6 DHCR24 TIAL1 TIA1 TGFB2 CASP8AP2 CASP9 SOCS2 PLAGL1 CASP6 GDNF DEDD2 TNFRSF9 PYCARD CLN3 COL4A3 BRCA1 DAPK1 NME5 ERCC2 CIAS1 BCL2 ACVR1 SMNDC1 IFI16 DCC IFT57 MAGED1 SOD1 SON MAPK1 NOL3 IL7 TOP2A GLO1 DFFA G1P3 IL6
V$FOXO4_02	193	176	0.911917	41	2.11226	7.13103e-05	0.0435649	UGCG EMP1 ASXL1 TXNIP MEOX2 UBE2H ELAVL2 BDNF ESR2 LCP2 SCRN3 RARB LMO3 GFRA1 SMAD1 ETV5 RUNX1 GFI1B ORC4L ENPP2 TNFSF4 COL8A1 SEPP1 ITGB8 HOXC4 HOXC8 GNAS GNAO1 PALM TFAP4 PAPPA HAS2 NXPH3 LHX9 NR3C1 IRF4 ZNF277 SCUBE3 TEK ELOVL6 NTRK3
RODRIGUES_THYROID_CARCINOMA_ANAPLASTIC_UP	707	603	0.8529	157	1.45516	7.59515e-05	0.0226625	UBE1L2 BIRC3 PMS1 STIL UGCG ITGA11 DKFZP686A10121 RNGTT CDC40 SENP5 SMEK2 DUSP5 MRPS30 APC PLEC1 BUB1B FIGNL1 CASP4 CUL5 AURKB RTCD1 MPHOSPH1 COMMD2 SMC4L1 ETV5 RUNX1 ADK STK4 UCK2 RAD51AP1 TTK RAE1 TNC FXR1 RASAL2 IGF2BP3 FEN1 NME7 TXNRD1 GLRX ATG12 MLF1IP PNPT1 KIAA0372 F2RL2 SF3B1 SCYE1 BIRC4BP TRUB1 EREG LNPEP CEP63 TOR1AIP2 HSPD1 FBXO38 CDC20 TMOD3 IFI16 CXCL1 SIKE IFIT2 IFIT3 SRPK1 FLJ21908…
GNF2_DENR	39	34	0.871795	16	4.13229	8.10485e-05	0.0241833	XPO1 TOPBP1 PPIA ZNF22 MTDH DDX50 BRD8 FUS RBM15 MRPS10 PAPOLA SMNDC1 MRPL9 BCAS2 QARS HSA9761
BROWNE_HCMV_INFECTION_10HR_DN	55	50	0.909091	17	3.56454	8.46802e-05	0.0435649	PTGFR STAMBP PNOC EMP1 ZNF187 PNN NR3C1 SETX SON TCF7L2 RUNX1 PRKY FLJ13946 SIP1 BDNF RANBP6 IGF2BP3
RAAGNYNNCTTY_UNKNOWN	113	101	0.893805	34	2.36603	8.64878e-05	0.0246333	ENPP2 SP8 PPARGC1A PHOX2B OTP IGF1 SFRP2 ITGA7 TIAL1 PYGM DRD3 DYSF S100A9 ELAVL2 ID3 BDNF FBLN5 PDGFB HOXD3 CIRH1A ZNF541 LMO2 PAX8 PTPN12 BCL11A BAD GDNF SATB1 MCAM CPNE8 RNF152 POU4F1 SCUBE3 PELO
CREIGHTON_ENDOCRINE_THERAPY_RESISTANCE_1	518	429	0.828185	112	1.55297	8.90585e-05	0.0232708	SFXN2 ATP5O PRSS23 STARD13 FLJ21963 PABPC4 SIAH2 PGR COL12A1 BCS1L PMVK SOCS2 ATRNL1 MRPS25 FGFR2 NOB1P LARGE C14orf106 ADK COPS2 PCK2 CXorf6 DOCK8 CBL ZNF22 NXT1 UNG MRPL51 SNX24 CAV1 UBE1DC1 C10orf47 TCEAL1 ESR1 KIAA0738 MRPL24 GATA3 GSTK1 TRIM59 MCM3 SGPP1 PTTG1 FKBP3 C9orf10OS MGC39633 ERBB4 CA12 SULF1 EMB ZNF703 C6orf66 GREB1 BMPER MAPKAPK2 UBAP2 VEPH1 RBM8A E2F6 CCNB2 CSTA CLK2 PTGER4 MGC24…
IZADPANAH_STEM_CELL_ADIPOSE_VS_BONE_DN	107	96	0.897196	35	2.34763	9.8879e-05	0.026542	STAT4 C10orf70 IGF1 CDH11 SFRP2 DHRS3 PTGIS EN1 TXNIP TA-PP2C GATA3 PLOD2 NFIB MEST NUAK1 GPRC5B DAAM1 ATP2B4 SERPING1 SLPI PRKCI CA12 LRRC17 ANXA3 ID1 SMAD1 DAB2 SLC29A1 PBX1 NPR3 KIAA1622 RASAL2 IGF2BP3 RGS4 CMKOR1
SCGGAAGY_V$ELK1_02	822	742	0.902676	187	1.39471	0.000116301	0.026542	SMU1 LSM5 UFD1L GTF2A2 TAF11 RNGTT TAF10 ARPC4 DR1 C17orf37 PABPC4 GTF3C1 APEH ATP5I PHTF1 SCAMP2 ZBTB3 USF1 BAD EBNA1BP2 ZNF22 NR1H2 EAF1 PHF5A CLN3 PAIP2 NME7 SEC61A1 MRPL33 C9orf82 DDX50 SPATA5 SF3B1 PPIL3 ITM2C GOSR2 PPIG TNKS2 RHOQ FANCF WDR39 RB1CC1 DHX8 CORO1C RRAS OVCA2 RPS14 C18orf19 MEIS1 PTHLH CLCN2 PAPD4 ZNF184 WDR8 ZFP64 DPP8 THAP10 TBC1D13 PSMC4 MTERF PSMC2 MAPK8IP3 ZNF512 HMG20A CX…
KOBAYASHI_EGFR_SIGNALING_24HR_DN	250	230	0.92	69	1.75954	0.000120924	0.026542	SHCBP1 STIL SPAG5 RAD54B MYBL1 C12orf24 FAM111A PLK1 DUSP5 MET PBK SMC2L1 HSPA14 OASL NUDT15 HIST1H4C BUB1B PNN K-ALPHA-1 AURKB TFPI2 NEK2 SMC4L1 ETV5 AXL UCK2 UNG RAD51AP1 TTK UPP1 RANGAP1 E2F8 ORC1L FEN1 TIMELESS DEPDC1 TPX2 MLF1IP NOC3L UBE2S TUBB2A BRCA1 CGI-115 EXO1 STEAP1 ZWINT EREG TCN1 PSRC1 MCM3 H2AFZ CDC6 CDC20 POLR2D ZC3HAV1 GJB3 ELL2 POLR3K FLJ13912 DKK1 RFC3 GMNN DLG7 SLC29A1 RRM1 HE…
DUNNE_TARGETS_OF_AML1_MTG8_FUSION_UP	47	39	0.829787	13	4.22418	0.000121777	0.0448854	NFE2 CST7 PTGER4 OS9 NUCB2 GCA S100A8 LCP1 ATP2B4 IGFBP7 CTSG PLAC8 ITM2C
TRANSC_FACT	1426	1166	0.817672	267	1.31747	0.000127246	0.0306662	WT1 ATF2 LMO3 ZNF593 TAF10 ASCL2 LIN28 AIRE ZNF215 GATA4 CEBPE ALX4 XBP1 COPS5 DLX5 PBX1 BANP TAF2 STAT4 SNAPC1 FOXI1 ZNF307 GBX2 ETV5 HOXA1 HPCA ESR1 MAX ZNF222 NR3C1 SIM1 TBPL1 TRIM16 HOXC4 EED HSF2 SIAH2 HOXB5 JARID1A HES1 ZNF354A ID1 SATB1 NFAT5 ZNF136 POU4F1 TFAP2B ZNF432 SALL1 RBL2 NR1H2 ETS1 ZNF613 SMAD1 PAX8 ZNF16 SNAPC4 SMAD5 USF1 ZNF12 ZNF550 TIMELESS ZNF223 HOXD4 ZNF79 NFYA ZNF154 IRF4…
RNA_PROCESSING	156	143	0.916667	47	2.00562	0.000139944	0.0272902	LSM5 CSTF3 PPARGC1A CSTF2 RPS14 LSM6 RNGTT CDC40 TXNL4A TRNT1 IVNS1ABP RBMS2 SETX SARS PABPC4 PPIG SF3A3 DUSP11 RBM5 GEMIN6 KIAA1698 SMNDC1 BCAS2 NUFIP1 BAT1 DDX23 SNW1 ZNF265 C1orf73 SRPK1 DHX16 U2AF1 HNRPC DHX8 SNRPN SIP1 ICF45 PRPF3 KIAA1008 SLU7 PHF5A NOL3 PRPF4B SNRPB IGF2BP3 SFRS4 SNRPC
REACTOME_RNA_POLYMERASE_I_III_AND_MITOCHONDRIAL_TRANSCRIPTION	120	105	0.875	37	2.22653	0.000143724	0.0272902	SNAPC4 PTRF POLR2K SNAPC2 SNAPC1 UBTF CBX3 GTF3C1 ERCC2 HIST4H4 NFIB H2AFZ HIST1H2BD H3F3B POLR3A ZNF143 HIST1H3F HIST1H4D HIST1H4K HIST1H4F HIST1H4C HIST1H4L HIST1H4E MTERF HIST1H3A TAF1A POLR3B MAPK3 HIST1H3G HIST1H4A HIST1H3B HIST1H3J MNAT1 HIST1H2BI HIST1H2BH TTF1 GTF3C3
IDENTICAL_PROTEIN_BINDING	301	279	0.92691	26	2.37339	0.000149969	0.0963407	TAX1BP1 ZAK MED18 CASC3 PGEA1 TGFB2 CASP8 CLDN12 GDNF HPGD OSTF1 PYCARD APRIN DOK2 GSTK1 ATPIF1 ABCG2 BCL2 GNAS CHRNA7 COMMD1 GOLGA5 TOP2A LOC84661 EXOSC10 DFFA
module_277	49	38	0.77551	8	6.07412	0.000160409	0.0963407	MBNL1 TRIM23 MAPK1 G3BP2 ICK NFYA PRPF4B PAIP2
FERREIRA_EWINGS_SARCOMA_UNSTABLE_VS_STABLE_UP	149	129	0.865772	30	2.30532	0.000162692	0.0728164	PCDHB5 C20orf6 LSM5 LAMA1 H2AFY MDS028 MLF1IP BRCA1 ZWINT CHEK1 CENPE H2AFZ CDC6 ZNF330 ADAMTS3 CASP4 GMNN MTERF DLG7 TMEM48 MCM3AP NDUFA9 HEM1 MRPL51 EAF1 DRCTNNB1A RPS26 TOP2A FEN1 BRIP1
PUJANA_BRCA2_PCC_NETWORK	419	384	0.916468	105	1.54918	0.000166787	0.0298596	STAU2 STIL ATN1 SPAG5 POLD3 TAF11 HSF2 TRAPPC6A SSBP2 FLJ11712 CD3E LOC91137 BUB1B CASP6 TTF2 AURKB MPHOSPH1 RTCD1 SMC4L1 RUNX1 ADK UNG RAD51AP1 TTF1 TTK ZNHIT3 RAE1 ORC2L TRIM24 FEN1 TIMELESS H2AFY BRCA1 GLMN ZWINT GATA3 ITGB3BP NFYA DDB2 MCM3 PTTG1 BCAS2 CDC6 CDC20 DDX23 EPHB6 BLMH FAT SRPK1 ZNF354A C6orf69 DLG7 CYB5-M TOPBP1 RRM1 RQCD1 CSPG6 CCNB2 ASXL1 MYBL1 HMGN4 TIAL1 ZNF184 CSNK2A1 NR2C1 S…
TAKEDA_TARGETS_OF_NUP98_HOXA9_FUSION_10D_UP	190	161	0.847368	18	2.89132	0.000169127	0.0963407	ANGPT1 PCDH20 PTGS2 OAS2 IGLL1 MED18 ALDH1A1 BIRC4BP DDX58 CALB1 IFIT1 IFIT2 FLJ20035 IFIT3 C20orf103 HPGD ATP10A G1P3
GEORGES_TARGETS_OF_MIR192_AND_MIR215	860	698	0.811628	176	1.39408	0.000178616	0.0305671	STX7 STIL CA13 LOC90624 RAD54B PABPC4 PLOD1 APC HBEGF PHTF1 SCRN3 EIF2C2 DHFRL1 NUDT15 BUB1B CUL5 SLC39A1 TTF2 OTUB2 SMC4L1 TMED10 NCOA3 ZNF482 UNG EAF1 UPP1 ZNHIT3 TMEM2 NEIL3 ORC1L C6orf114 BRIP1 ATP6V1G1 NUCB2 DDX50 CHPT1 HOXA13 GALNT12 DBF4B CAB39L RBP7 HADHSC GNAS CDC20 UCK1 DYRK1A HAS3 FLJ21908 NMI RAD52B LOC92691 PLEKHF2 C15orf20 RNF6 ZNF200 MPP5 WIG1 PRICKLE1 MGC4562 TMEM30A PAK6 ZNF184 M…
BENPORATH_ES_WITH_H3K27ME3	1117	968	0.866607	204	1.35341	0.000187047	0.0541325	ADC UCN ADAMTS18 CD34 SIM1 IGFBP3 MFSD4 TBR1 FAM5C ST8SIA5 CSF1 SHH TAL1 APBA1 PCSK2 HOXD12 GUCY1A3 RASSF5 NOL4 TMEFF2 GPR150 TCEAL1 UNC5B PHOX2B OTP KAZALD1 LRP2 HOXA13 NRG2 FLJ39155 HOXB2 RBP7 HOXC4 B4GALNT2 HOXC8 CALCA GNAO1 HOXD4 HOXD3 LMO1 DCC ALX4 CACNA1A RXRG C20orf103 KCNH3 IRF4 FAM70B ISL1 NTRK2 PTGFR PTGER4 CYP2J2 MEIS1 OLIG3 PTHLH NPY5R NPY1R MEOX2 WDR8 THBS2 CGI-38 NPAS1 MAB21L1 GDNF …
BENPORATH_PRC2_TARGETS	652	563	0.863497	127	1.46855	0.00019006	0.0541325	UCN WT1 ADAMTS18 CD34 EOMES TBR1 FBP1 FAM5C EN1 SHH SSTR1 TAL1 PGR ADCYAP1 FGF5 FGF3 IGSF21 ASCL2 HOXD12 GUCY1A3 RASSF5 RRP22 COL27A1 HMFN0839 NOL4 TMEFF2 GIMAP5 ASTN PHOX2B OTP NKX2-2 KAZALD1 LRP2 NRG2 SHC4 GATA3 HOXB2 GATA6 GATA4 CH25H HOXC4 GNA14 B4GALNT2 HOXC8 GBX2 CALCA HOXD4 HOXD3 DCC BNC1 ALX4 TCF2 ERBB4 C20orf103 CENTA2 KCNH3 FOXL2 DLX1 DLX3 KCNH1 FLJ33790 ISL1 IL7 NTRK2 TBX5 PTGFR PTGER4…
DACOSTA_ERCC3_ALLELE_XPCS_VS_TTD_DN	28	27	0.964286	8	6.25122	0.000193099	0.0700597	ENPP2 STAMBP DOK5 CSPG2 HAS2 PDGFRL COL1A2 GULP1
triplePCGTs	559	559	1	126	1.46682	0.000208144	0.0567057	ADAMTS18 ADCYAP1 ALX4 AQP5 ASCL2 ASTN BARHL2 BCL2 BHLHB5 BNC1 FAM89A C1orf76 C20orf103 CALCA CD34 CDH7 CENTA2 CGI-38 CH25H CHST8 CITED1 CLEC14A COL27A1 DCC DKFZP564O0823 DKK1 DKK2 DLX1 DLX3 EGR4 EN1 EOMES ERBB4 FAM5B FBP1 FBXO3 FGF3 FGF5 FLI1 FLJ33790 FOXD2 FOXL2 GABRA4 GAD2 B4GALNT2 GATA3 GATA4 GATA6 GBX2 GDNF GIMAP5 GNA14 GRIN3A GSH2 GUCY1A3 HOXB13 HOXB2 HOXC4 HOXC8 HOXD12 HOXD3 HOXD4 IGF2AS IG…
REACTOME_TRANSCRIPTION	197	173	0.878173	54	1.85987	0.000212759	0.0350829	CSTF3 CSTF2 SNAPC4 GTF2B GTF2A2 SNAPC2 SNAPC1 RNGTT TAF11 TAF13 CDC40 TAF10 UBTF CBX3 GTF3C1 HIST4H4 NFIB HIST1H4D HIST1H4K HIST1H4F HIST1H4C HIST1H4L HIST1H4E MTERF HIST1H3A HIST1H3G HIST1H4A HIST1H3B HIST1H3J MNAT1 HIST1H2BI HIST1H2BH TTF1 GTF3C3 PTRF POLR2K PAPOLA ERCC2 H2AFZ HIST1H2BD H3F3B POLR2B POLR3A POLR2D ZNF143 HIST1H3F U2AF1 MAPK3 POLR3B TAF1A RBM8A TCEA1 SFRS4 CCNT2
RODRIGUES_THYROID_CARCINOMA_POORLY_DIFFERENTIATED_UP	626	548	0.875399	92	1.54925	0.000214336	0.0765252	SHCBP1 TMED5 GLT25D1 UBE1L2 PMS1 STIL DKFZP686A10121 APC YKT6 C1orf73 BUB1B TTF2 RTCD1 MPHOSPH1 RPL26L1 FLJ11193 PLEKHC1 SIP1 UCK2 HIST1H2BH TRIP11 FXR1 PPAP2C RASAL2 IGF2BP3 FEN1 GLRX MLF1IP PNPT1 MTFR1 BRCA1 AVPI1 ZWINT TRUB1 GUF1 H2AFZ DERL1 CDC6 IFI16 BMS1L SIKE FLJ21908 AMIGO2 GOT1 DLG7 SSBP1 TMEM48 TOPBP1 RRM1 HELLS CSPG6 C16orf60 LEO1 FLJ10803 LYAR UGCGL2 TMEM30A IQGAP3 CYP51A1 MFN1 DPP8 F…
KEGG_TGF_BETA_SIGNALING_PATHWAY	86	81	0.94186	29	2.43063	0.000216774	0.0411607	CREBBP ID1 RBL2 MAPK3 ID4 NODAL SMAD1 MYC SMAD2 MAPK1 SMURF2 TGFB2 ID3 SMAD5 RBX1 TGFBR2 LTBP1 TGFBR1 SMAD7 BMPR1A BMPR1B ACVR2B ACVR1 E2F5 BMP7 SP1 ZFYVE9 THBS2 THBS1
DAIRKEE_TERT_TARGETS_DN	94	71	0.755319	16	3.1942	0.000217357	0.0523831	PCDHB5 STAU2 KIAA1012 BCL9 MBNL1 STARD13 ZNF228 SH3BGRL2 TGFBR2 GUF1 MAWBP RPS26 MACF1 GNAZ DFFA EFHD1
ATGTACA,MIR-493	266	232	0.87218	46	1.88663	0.000226517	0.0765252	APLP2 FZD4 FHOD3 UBE2Q2 UBE3A AXIN1 PFN2 MTDH WDFY3 CARM1 SDC2 LRRTM3 FIGN RSBN1 JPH1 CPNE8 GABRG2 ZNF706 WNT5A KCNIP4 GABRA1 PPP3CB RASAL2 GAB1 PPP2R5C CDH11 OVOL1 CREBBP RBM12 NMT1 CDC14A SEL1L C20orf4 BCL2 CDC73 ZBTB11 GTF2IRD1 MAPK1 SIN3A POU4F1 TAOK3 USP32 EPHA7 PHF12 PBX3 CCNT2
CROMER_TUMORIGENESIS_UP	44	43	0.977273	19	3.23125	0.000230358	0.0360855	PTK7 FN1 OASL SPARC SMOX MYO1B RBP1 PPFIA1 IL1B NTS PXDN COL4A2 TNC COL11A1 SERPINE1 SPP1 COL1A2 IL6 PFN2
FULCHER_INFLAMMATORY_RESPONSE_LECTIN_VS_LPS_DN	454	385	0.848018	82	1.59755	0.000243953	0.0932402	ELMO2 DSC2 BCL6 DAPP1 AK2 ZFYVE26 ALDH1A1 COL4A3BP SEPHS2 C3AR1 SERPING1 OASL ADFP CASP6 CD84 APOBEC3B GPX3 HIST1H2BI HIRA FLJ23518 H2AFY KIAA0738 CHPT1 AIM2 AFF1 OAS1 OAS2 DYSF BIRC4BP SORT1 HIST1H2BD IFI16 IFIT1 TRIM14 IFIT2 AIF1 IFIT3 BRWD2 HS3ST2 NR3C1 NCOA7 PLEKHF2 KCTD12 AMICA1 FYB PTGER4 PRICKLE1 LRRC50 MX2 LXN CYP51A1 OLFML2B TGFBR2 LCP2 MAX FAM63A MARCKS CPNE8 IL18 C1orf128 PRR11 TLR4 LY…
HAMAI_APOPTOSIS_VIA_TRAIL_UP	334	302	0.904192	85	1.60954	0.000244333	0.0373413	TAX1BP1 STX7 IGF1 EMP1 SNAP25 SNAPC1 VPS41 RAD54B UBE3A CBX3 CETN3 NFIB CASP8AP2 RALA BIRC2 SACM1L APC DPP8 CENPE DAAM1 GALNT1 DDX21 KIAA0776 PPFIA1 BUB1B MRPS31 PNN VLDLR HPGD MNAT1 ITPR1 ITPR2 ZNF22 NAP1L3 SLU7 TTK TRIP11 PTEN NDUFS4 FXR1 MITF DNAJC7 TTC1 IQGAP2 ENPP2 CENPH KIAA1012 MBD4 CTSZ NUCB2 NKTR ATP1B1 CHORDC1 BRCA1 RAD18 C1orf9 SPP1 XRCC4 RAI14 XPO1 PPIG ITGB3BP RAD50 FBLN5 PDGFRL ARHG…
RNA_SPLICING	82	78	0.95122	29	2.41893	0.000257273	0.0374901	PPARGC1A SNW1 ZNF265 LSM6 SRPK1 CDC40 TXNL4A DHX16 U2AF1 HNRPC IVNS1ABP DHX8 SNRPN PPIG SIP1 SF3A3 PRPF3 SLU7 PHF5A NOL3 PRPF4B SNRPB GEMIN6 SMNDC1 BCAS2 SFRS4 SNRPC BAT1 DDX23
BLALOCK_ALZHEIMERS_DISEASE_DN	1233	1141	0.925385	184	1.35724	0.000258328	0.0873404	LSM5 IGF1 APLP2 ELMO2 ATP5O DSC2 GTF2A2 UCHL3 ACTR3 GSTM3 RAB11A KIFAP3 APC ATP5J ADAM23 PCSK2 CHL1 PCSK1 CD59 PLEKHC1 AXL ZNHIT3 COPS5 B3GALT2 TCEAL1 H2AFY BSN GLRX ITGB4BP LRP1B HADHSC BET1 GNAS GNAO1 EIF1B MRPL22 IFIT1 GADD45GIP1 GRIN2A MAGED1 RPS26 SYN2 GLO1 TBPL1 PTGER4 SNAP25 UGCGL2 LXN ZNF184 MET LANCL1 DIRAS3 PSMD1 PAPSS1 PSMC2 MGST3 PSMD11 PTRH2 USP14 HMG20A CBARA1 PPP3CB PPP2R5C NDUFA5 …
CORRE_MULTIPLE_MYELOMA_UP	71	51	0.71831	11	4.08995	0.000291751	0.0870529	TNFSF4 GLRX RHOJ PTGIS IL1B VEPH1 PDGFRL FLJ31951 SERPINE1 RGS4 LMO2
VANTVEER_BREAST_CANCER_BRCA1_DN	38	34	0.894737	12	4.13019	0.000297729	0.0765252	CGI-38 CDH11 UNC119 SYNJ2BP DNALI1 SLC9A2 UBE2Q2 GOLPH2 DKK3 KIAA0100 ZNF161 PRRX2
REACTOME_REGULATION_OF_INSULIN_SECRETION_BY_ACETYLCHOLINE	22	22	1	12	4.89176	0.000305371	0.0415969	STXBP1 PLCB2 PLCB1 ITPR1 ITPR2 GNA11 GNAO1 GNAI2 MARCKS CHRM3 SNAP25 GNA14
HORIUCHI_WTAP_TARGETS_DN	303	262	0.864686	75	1.64643	0.000317515	0.0423309	TMED5 SPAG5 TAF10 LXN CANX PLK1 SMAD5 FLJ40629 PBK PHB CCDC21 LBR MGP TMEM106B TSNAX HIST1H4C BUB1B MBNL1 LRRC17 ATP2C1 IMPDH2 AURKB CYTL1 NEK2 APOBEC3B SMAD2 NEGR1 CD44 ULBP2 FDPS ATP8B2 UNG RAD51AP1 TTK MRPL48 DEPDC1 CDH5 TPX2 GLS UBE2S HNRPA3 PAPOLA TOR3A ANKRD46 SMBP TMEM33 SMAP COQ3 PDE1C RASSF2 PSRC1 PEG10 POLD1 PTTG1 TROAP CDC20 CCNC BAT1 ARF6 PPIA CMPK DKK1 GMNN DLG7 RRM1 ENY2 HELLS C16or…
V$WHN_B	190	168	0.884211	44	1.91876	0.000319932	0.0691273	GGPS1 PPARGC1A NKX2-2 SALL1 SF3B1 NFKB2 DNAJB4 PFN2 LRP1B BTRC FSTL5 RAB11A BDNF CAMK4 ZBTB11 SLITRK5 H2AFZ HSPD1 H3F3B TFAP4 HPCAL1 PAPPA LMO3 HYDIN MBNL1 EFNB1 GRIN2A GRIN2B GRIA3 GABRG2 MYO1E SND1 POU4F1 RNF6 BANP EAF1 NMNAT2 PHF5A NPR3 ELOVL6 CDC26 SLC30A7 C2orf29 SYT4
V$MEIS1BHOXA9_01	110	99	0.9	32	2.2251	0.000320061	0.066842	KIAA1409 PHOX2B SIM1 RPP25 TPM2 TBR1 HOXA11 LPHN2 DRD3 NFKB2 ITGB3BP HOXC5 NMNAT3 HOXC4 GBX2 KLF14 GNAO1 TFAP4 PCSK2 NR2F2 LMO3 UBR1 MBNL1 TTF2 ARF3 IL19 GABRG2 TTC12 PPP1R10 CYLD NMNAT2 PIK3CG
REACTOME_TELOMERE_MAINTENANCE	77	67	0.87013	14	3.32115	0.000339468	0.0773374	HIST1H4D HIST1H4K HIST1H4F HIST1H4C POLD3 RPA2 HIST1H4L HIST1H4A HIST4H4 HIST1H2BH POLD1 H2AFZ HIST1H2BD FEN1
BOYAULT_LIVER_CANCER_SUBCLASS_G12_DN	15	13	0.866667	8	7.95513	0.000360281	0.0700104	QDPR GCKR ALDH1L1 RPIB9 GSTA3 FAM13A1 ABCG2 HHLA3
RGAANNTTC_V$HSF1_01	335	301	0.898507	70	1.64322	0.00036565	0.0750018	HES1 EOMES PTGIS BCL9 BCL6 DAPP1 STARD13 RORB PTHLH IGFBP5 FLT4 CCM2 C15orf5 NFATC4 CD9 BDNF SPO11 C21orf94 ADCY6 ZNF212 CLDN2 SOCS2 GAD1 GAD2 ATP2C1 MAGEH1 SMAD1 CBFA2T3 NOL4 MAP2 MMP16 PPP2R5C ENPP2 KIAA1409 CDH10 OTP CREBBP CHORDC1 P4HA1 ID4 DAPK1 GATA3 HOXB5 XPO1 SIX4 FBLN5 GNAS H2AFZ HSPD1 YWHAG PPID CEPT1 HSPA1L ZBTB2 CACNA1A PRDM1 AMIGO2 KCNS2 ISYNA1 GREB1 RG9MTD2 CHST8 LOC388152 BAZ1A SCU…
DOUGLAS_BMI1_TARGETS_DN	281	244	0.868327	62	1.70689	0.000368711	0.0700104	LOC201895 CLIC2 BIRC3 CALCRL FZD6 CCDC55 ZFYVE26 TAF10 ARL1 NFKB2 STAT6 BCL2L13 GOLPH3L BIRC2 LANCL1 LCP1 ATP6V1A CASP8 RARB ACAD9 SLC35E3 GRIK2 TBC1D13 CBR4 PDE1A M6PR MRGPRX3 RASA1 TNFRSF9 CBARA1 PCMTD2 NOL4 BTN3A1 C4orf13 MOCS2 SLC39A8 H1F0 AMDHD2 OAS1 COL1A2 BVES GPRC5A LRP1B CCNDBP1 PANK1 FLJ11155 NFKBIZ CHEK1 IL32 RNF168 MLC1 IFIT1 IFIT2 IFIT3 SOAT1 GOLGA3 SKP2 ISL1 G1P3 COX15 FAM19A2 CCNG2
SCHLOSSER_SERUM_RESPONSE_DN	695	640	0.920863	161	1.38738	0.000373934	0.048693	TMED5 TAX1BP1 ATN1 GTF2B GTF2A2 C10orf7 VNN2 CDC40 IGFBP5 UBE3A EED CD9 UBE2G1 CANX SSBP2 KIFAP3 DUSP11 SACM1L TAF5L UBC ATP5J CALM3 ATP6V1C1 PCTK3 ICAM2 SERINC3 SMARCA5 TSNAX PPFIA1 PLAG1 ATRNL1 CBR4 ADH5 FGFR2 VLDLR ADK GAS7 EVI2A COPS5 MCFD2 ATP6V1G1 LPGAT1 GLRX MRPL33 MBD4 KRIT1 LSM6 HPCA MDH1 SCYE1 SF3B1 OAS1 NMT1 OAS2 GLMN NIPA2 EXO1 PPIG ITGB3BP RABGAP1L RYBP COX7A2L BET1 H2AFZ ERH SMNDC1 …
ENK_UV_RESPONSE_KERATINOCYTE_DN	483	462	0.956522	121	1.46115	0.000380778	0.048693	HES1 SLC31A1 STX7 BIRC3 FZD6 BCL6 C10orf7 STAU C19orf2 ACTR3 AUH AGL PICALM DUSP5 KIFAP3 COL16A1 BIRC2 PHB ATP6V1A VSNL1 TSNAX HIST1H4C ADH5 JARID1A ATP2C1 ID1 RBM9 RASA1 RTCD1 COPS2 CD44 NCOA3 WNT5A TUBGCP2 TNC RANBP2 IGF2BP3 FEN1 TCEAL1 H1F0 DHRS3 MBD4 PIP5K2B GCSH MDH1 ITGB5 AFF1 ZWINT G3BP2 PPIG EBAG9 GBE1 TM9SF2 BET1 HSPD1 ERH CCND2 BLMH IFIT1 PRKCBP1 FAT ATP5B GOT1 HNRPD RSN NMI CYB5-M RRM1…
MGGAAGTG_V$GABP_B	534	489	0.91573	127	1.44512	0.000399076	0.0500122	SMU1 LSM5 TAX1BP1 TAF2 UFD1L ITGA11 GTF2A2 DAPP1 STARD13 TAF11 ARPC4 DGUOK AGL CANX PICALM BDNF DUSP5 APEH TAF5L ATP6V1A SCAMP2 PLCB2 FIGN IL18BP RARB YKT6 USF1 ACTR6 ATP2C1 CMAS ETV5 DOCK8 DPYSL3 ZNF22 PPP1R11 STK4 TTF1 RAE1 AAAS C6orf114 DNAJC7 PAIP2 CCT6B C9orf82 DDX50 KAZALD1 HOXA11 PPIL3 HOXC4 ERH HOXA1 RPA2 MAGED1 GRIN2B WDR39 GLA FBXO28 DHX8 CORO1C IL2RA ELOVL6 LCMT2 E2F5 C9orf95 ARHGAP15 …
BUYTAERT_PHOTODYNAMIC_THERAPY_STRESS_DN	633	556	0.878357	70	1.60177	0.000408645	0.0853523	HES1 PMS1 FZD1 HEXIM1 PRSS23 AK2 EN1 RAD54B IVNS1ABP FCMD PGEA1 BDNF DEPDC6 SDC2 BCS1L SYNJ2BP RAB38 WNT5A ZNF22 PYCARD RANBP6 ORC1L C14orf112 BRIP1 BLOC1S1 GLIPR1 FOXD1 PIP5K2B G1P2 TRMT12 EXO1 HADHSC FANCF TRIM14 TCF2 FLJ38984 HELLS LCMT2 CLN6 FN1 FLJ10803 C10orf70 C1orf156 TGFB2 TGFBR2 CSPG2 LANCL1 LCP1 NAV3 M6PR PNN NEK2 ZNF228 OSTF1 LIPA CXXC1 C14orf122 RBL2 CIAS1 PSRC1 BCL2 SERPINE1 PIGK NR…
GLYCOSPHINGOLIPID_METABOLIC_PROCESS	12	10	0.833333	5	12.5121	0.000412094	0.0890406	UGCG CLN6 LARGE CLN3 ST8SIA5
GARCIA_TARGETS_OF_FLI1_AND_DAX1_DN	154	136	0.883117	37	2.01881	0.000421417	0.0800182	ALG14 IGF1 AMDHD2 EED ZNF560 MRPL24 KCNE3 C8orf53 ZWINT RBP7 BICD2 C3orf14 HDAC6 CHEK1 H2AFZ CGI-09 CDC6 CCNC UCK1 HIST1H4D HIST1H4C HIST1H4L FLJ13912 GMNN SKP2 GDNF RG9MTD2 CYB5-M ZNF114 ATP5L GABPB2 PPIL1 MRPL48 FEN1 C9orf76 CKMT2 SNRPC
ACEVEDO_LIVER_CANCER_UP	973	843	0.866393	178	1.35283	0.000434091	0.0777146	HES1 UBE1L2 IGFBP7 ACTR3 AUH C12orf31 CD9 LRRC42 ATF6 KIFAP3 GOLPH3L ATP6V1A GBP4 LOC91137 TEAD2 CUL5 DHX16 ETS1 TMED10 UCK2 MRPL51 EAF1 TRIP4 MCFD2 ALG14 NUCB2 DTWD1 RBP7 PHPT1 BET1 SDCCAG10 SORT1 H2AFZ EIF1B SMNDC1 CDC20 HARSL LMO2 GADD45GIP1 ARD1A FAT IFIT2 BRWD2 DVL3 RB1CC1 BAG3 CSPG6 PRPF3 ZNF277 ATP6V0E LCMT2 NUP133 TFG CYP3A5 TMCO1 MGC24665 UBE2Q2 CYP51A1 MET PARC LANCL1 LCP1 RPS7 KIAA1267…
DACOSTA_UV_RESPONSE_VIA_ERCC3_DN	846	757	0.894799	170	1.36402	0.000440452	0.0811728	LSM5 PMS1 STIL UGCG STARD13 RNGTT TSPAN5 UBE3A C19orf2 AUH UBE2G1 PLOD2 SSBP2 KIFAP3 APC HPCAL1 EIF2C2 SMARCA5 PPFIA1 BUB1B EVI1 RNPC2 MPHOSPH1 CXorf6 PLEKHC1 UCK2 FXR1 ORC2L NCKAP1 AFF1 DAPK1 HOXB2 BTRC RYBP KIAA0427 ZFYVE9 PRKCBP1 DDX10 FAT RYK DYRK1A NR3C1 RB1CC1 RSN DLG7 CSPG6 BAZ1A E2F5 ZFHX1B NUP133 CEP350 MAP3K4 TIA1 MYC TGFB2 TGFBR2 SMAD7 KIAA0999 THRAP2 ZNF161 THBS2 RSBN1 NAV3 ITPR1 PTEN…
REACTOME_RNA_POLYMERASE_I_PROMOTER_CLEARANCE	82	69	0.841463	14	3.1999	0.000466609	0.0943152	HIST1H3F HIST1H4D HIST1H4K HIST1H4F HIST1H4C POLR2K HIST1H4L TAF1A HIST1H4A ERCC2 HIST4H4 HIST1H2BH H2AFZ HIST1H2BD
FLECHNER_BIOPSY_KIDNEY_TRANSPLANT_OK_VS_DONOR_UP	545	514	0.943119	132	1.42345	0.000509344	0.0625794	STAT3 TMED5 TNFSF10 BIRC3 JTB APLP2 UGCG BTBD3 CYB5R3 HSD17B4 AUH PFN2 AGL CD9 PLOD2 RAB11A PICALM ATP6V1A LOC91137 SERINC3 AKR1C3 CBR4 ADH5 ID1 CASP4 HPGD TMED10 COPS2 CD44 NCOA3 DPYSL2 NEK4 COPS5 LPGAT1 GLRX GLS ATG12 KRIT1 KIAA0372 LRP2 ACSM3 GSTO1 GCSH MDH1 AFF1 HADHSC IDH1 GBE1 IL32 H2AFZ H3F3B DCTD IFI16 HLA-DRA FAT RYK DYRK1A ERBB3 CA12 GOT2 GOT1 HNRPC NMI SSBP1 RNF6 ATP6V0E DDX19B ZFHX1B …
V$BRN2_01	190	180	0.947368	50	1.79502	0.000558693	0.0856897	NDST3 PHOX2B ANGPT1 BCL9 SNAP25 SALL1 PTHLH SLITRK1 NFAT5 RIT1 SHH NFATC4 CS IQGAP3 ITGB3BP PTPRO ODZ1 HOXC4 SLIT3 COL12A1 GNAO1 H3F3B PRKAG1 HOXD4 ADCYAP1 PLCB2 KCNMB2 BCL11A ARF6 PRICKLE2 RHOJ MBNL1 SNTB2 SULF1 FGFR2 ARHGEF12 IMPDH2 FGF14 GDNF POLR3B ETV5 DLX1 CBL BAZ1A EAF1 MMP16 USP32 C6orf64 FLRT3 PIK3CG
REACTOME_RNA_POLYMERASE_I_PROMOTER_OPENING	59	49	0.830508	20	2.81466	0.000568843	0.0672523	HIST1H3F HIST1H4D HIST1H4K HIST1H4F HIST1H4C HIST1H4L HIST1H4E HIST1H3A UBTF HIST1H3G MAPK3 HIST1H4A HIST1H3B HIST1H3J HIST4H4 HIST1H2BI HIST1H2BH H2AFZ HIST1H2BD H3F3B
KAYO_AGING_MUSCLE_DN	107	101	0.943925	33	2.11535	0.000574693	0.0837448	THRAP4 WT1 KRIT1 MDH1 IGFBP5 SCYE1 HMGN4 IGFBP7 KLK6 NIPA2 DRD3 PABPC4 SPARC HADHSC LNPEP ALDH9A1 CITED1 ATP5J LOC91137 IFI16 ICA1 PRKCBP1 SEC14L1 CASP4 GOLGA3 IMPDH1 PSMA6 TFPI2 COX6A1 UGP2 PPP2R5C CKMT2 QARS
TUMOR_SUPPRESSORS	54	53	0.981481	21	2.67857	0.000669564	0.0752579	WT1 PTCH CDC73 SMAD2 MEN1 TGFBR1 BRCA1 FAT TGFBR2 CDKN2A CREBBP IRF1 GAPDH APC LCMT2 TSC1 CDKN1C CYLD RASSF1 FHIT PTEN
V$HTF_01	55	47	0.854545	18	2.88507	0.000704144	0.0938759	STAT3 SYT11 NKX2-2 ATRNL1 OLIG3 GRIA3 C1orf9 COL1A2 DNAJB4 SND1 HOXC4 NMNAT2 DNM3 KLF14 RGS1 PRRX1 SEC61A1 UFC1
V$STAT1_01	49	45	0.918367	18	2.89991	0.000745474	0.0993859	SCAMP3 FBXO8 UBR1 BCL6 ASXL1 PTHLH TNIP2 MGC29891 ARF3 ZNF235 ARHGAP8 GABRA1 SSBP4 APBA1 ARPC1A TCEA2 SERPING1 TCEAL1
module_244	183	178	0.972678	53	1.73629	0.000849877	0.0887554	CLK2 THRAP4 PMS1 CCT8 CCT6B P2RX1 STK38 POLR2K AK2 VARS ABL2 ATP12A GUCY2D CAMK1 CSNK2A1 PTK7 PRIM2A SEPHS2 PLK1 MCM3 ACVR2B POLD1 SMC2L1 ACVR1 CHEK1 CENPE HSPD1 POLR2D DDX23 SMARCA5 DDX10 PRKCI PRKCD HSPA1L DYRK1A ATP5B MAP2K2 PSMC4 RFC3 VRK2 DDX6 NEK2 MYO1E USP14 CDK8 TIMM44 NEK4 TTK PRPF4B TOP2A FES ORC1L QARS
TAYLOR_METHYLATED_IN_ACUTE_LYMPHOBLASTIC_LEUKEMIA	63	54	0.857143	21	2.59718	0.000894178	0.0918512	SP8 RPS14 NKX6-1 GRIK2 CWF19L1 COX5B SPATA5 GMNN HSF2 MYC LRP1B ZMPSTE24 FSTL5 SMEK2 TTK SLIT3 CAV1 FOXD2 SNRPC BAT1 PCDHGA12
NUCLEOBASE__NUCLEOSIDE__NUCLEOTIDE_AND_NUCLEIC_ACID_METABOLIC_PROCESS	1208	1128	0.933775	264	1.26596	0.00092024	0.0930036	LSM5 TAF2 IGF1 PMS1 GTF2B RORB RNGTT RAD54B HSF2 UBP1 C19orf2 UBTF DR1 NFAT5 AUH PABPC4 PGEA1 UBE2V1 ATF6 DUSP11 SPO11 GEMIN6 ESR2 GTF2I SMARCA5 USF1 SUPT3H PLAGL1 FIGNL1 DHX16 TTF2 COPS2 DPYSL3 DPYSL2 DPYS SIP1 UNG NR1H2 TRIP11 UPP1 ZNHIT3 PHF5A TRIP4 PARP3 COPS5 ORC1L ORC2L UGP2 TIMELESS BRIP1 TCEAL1 LSM6 OAS1 OAS2 ID4 DMC1 EXO1 PPIG HOXC5 RYBP DDB2 ABT1 B4GALNT2 CALCA KIAA1698 SMNDC1 BCAS2 CDC…
RNA_METABOLIC_PROCESS	811	759	0.935882	184	1.32073	0.00104258	0.0994962	LSM5 TAF2 GTF2B RORB RNGTT HSF2 UBP1 UBTF C19orf2 DR1 NFAT5 AUH PABPC4 PGEA1 UBE2V1 ATF6 DUSP11 GEMIN6 ESR2 GTF2I SMARCA5 USF1 SUPT3H PLAGL1 DHX16 TTF2 COPS2 SIP1 TRIP11 ZNHIT3 PHF5A TRIP4 COPS5 ORC2L BRIP1 TCEAL1 LSM6 ID4 PPIG RYBP HOXC5 ABT1 KIAA1698 SMNDC1 BCAS2 ARHGEF11 SIRT4 WDR39 NR3C1 NMI DHX8 HELLS PRPF3 IRF1 NOL3 E2F6 SNAPC4 THRAP4 RPS14 SNAPC2 PPARGC1B TRNT1 TIAL1 MEN1 MYC SUFU ZNF161 A…
