# Supplementary material for: A BRCA1-mutation associated DNA methylation signature in blood cells predicts sporadic breast cancer incidence and survival
Source: Genome Med. 2014 Jun 27;6(6):47. doi: 10.1186/gm567 (PMC4110671; doi:10.1186/gm567)
Supplement: Additional file 15 — Gene Set Enrichment Analysis on the top 2087 hypomethylated CpGs in the UKCTOCS cohort using a multivariate linear regression framework. [file gm567-S15.xls]

## Sheet: Data file 15
Additional data file 15: Gene Set Enrichment Analysis on the top 2087 hypomethylated CpGs in the UKCTOCS cohort using a multivariate linear regression framework
Gene List	nList	nRep	fRep	nOVLAP	OR	Pval	adjPval	Genes
module_117	706	664	0.94051	150	2.27252	1.48148e-15	9.28295e-12	BFSP2 APOBEC1 CRYGA PMP2 CD36 TNFRSF17 FCER1A BBOX1 MPPED2 TNFSF11 MS4A1 KCNV2 ROS1 TNFRSF7 ACOX2 CCL20 CCL19 RASGRP3 CCL23 KIF1A SMR3B CSF2RB BDKRB1 CXCL11 ALDH3B2 AKAP4 COL17A1 APCS CD3G CD1B AGRP AGT ADAMDEC1 TRPC3 BAAT ARHGEF4 FGB HK3 PLA2G5 ADH1A CASP5 CXCR6 GUCY1A3 SETBP1 SERPINA5 OTC MFAP5 AKAP6 PFKFB1 SLC12A5 AVPR1A SERPINB7 SERPINC1 GPR65 CLPS UGT8 AZGP1 UGT2B17 GCKR TXK CORO1A GCG PHACT…
GNF2_SPINK1	24	22	0.916667	15	15.222	1.78239e-09	5.58422e-06	CPB1 PRSS3 GP2 CUZD1 CEL CTRC CTRL CLPS PNLIPRP2 PNLIPRP1 REG1B CPA2 PNLIP REG1A SPINK1
ACEVEDO_LIVER_CANCER_WITH_H3K27ME3_UP	295	220	0.745763	46	2.93924	6.27046e-09	1.96453e-05	CSTF2 MAGEA9 MAGEB4 C9 CLCA1 ZNFN1A1 FAM12A GPR115 SMAD9 DEFB129 GADL1 CLEC7A PALLD GUCY2C GUCY1A3 PNLIP SLC16A9 OPHN1 SERPINB12 EDG7 AGR2 GCG BTC TYR COL3A1 DEFB126 MMP8 POU6F2 CCR9 RHAG WDR64 SERPINB2 INSL5 TMOD2 FLJ46154 GRM8 PRKAR2B IFNA1 BTBD4 RGAG1 MLZE IFNA13 LRRC8C HSPB3 LOC122258 IL29
GNF2_SERPINI2	21	18	0.857143	12	14.9124	7.19927e-08	0.000112777	CPB1 PRSS3 AQP8 CEL CTRC CTRL CLPS PNLIPRP2 PNLIPRP1 CPA2 PNLIP SPINK1
SABATES_COLORECTAL_ADENOMA_DN	285	236	0.82807	58	2.33979	1.85808e-07	0.000232854	XLKD1 BTNL8 HSD3B2 CD36 CCL5 TNFRSF17 SN MS4A1 AQP8 CEACAM7 CCL19 CCL23 MEP1B PLP1 ADAMDEC1 CLDN8 AOC3 TUSC3 LRRN5 ANGPTL1 GUCA2B PNLIPRP2 SETBP1 SLC17A4 MAMDC2 MFAP5 TTR HAPLN1 NR5A2 LIFR UGT2B17 GCG C14orf139 PDZK1 AMPD1 EDN3 SPINK5 SCARA5 PDE6A GLDN C4orf7 CHGB ANPEP INSL5 TMOD2 FBLN1 ALPI CHRNA1 PLA2G12B MUCDHL TNS1 ASPN PRIMA1 CFH CPM CPB1 CA1 SCN9A
REACTOME_PEPTIDE_LIGAND_BINDING_RECEPTORS	173	165	0.953757	17	4.85799	4.69394e-07	0.00294122	CCL3L1 CCL5 CCL20 CCL23 TRHR C5 BDKRB1 NPBWR2 AGT XCR1 INSL5 PROK1 CXCR6 CCBP2 MC4R GPR154 GRP
CAR_HPX	73	72	0.986301	14	6.18189	4.87173e-07	0.00152631	HPD FGB SERPIND1 F9 FMO3 C9 CYP2C9 CYP2C8 CPS1 FGL1 HRG GC AKR1D1 AGT
KONDO_PROSTATE_CANCER_WITH_H3K27ME3	196	148	0.755102	32	3.04443	5.70309e-07	0.000893389	OR5V1 CLCA1 KCNA10 SMR3B GPR15 MGC35212 ASAH2 FLJ40919 GZMH SIGLEC7 OTC ARPP-21 CD40LG NR5A2 ABCA9 MOBP UBD DEFB126 C14orf105 SEMG2 GAS2 HABP2 SLN ACF SPIC ATP1B4 C16orf47 LALBA SPG3A TNIP3 NALP14 TECTA
HSIAO_LIVER_SPECIFIC_GENES	238	228	0.957983	55	2.27988	7.25803e-07	0.00075798	CFHR2 SDS FCN2 HSD11B1 ACOX2 APOE FMO3 C9 SERPINA3 C5 BDH PLGLB2 APCS C2 C1S NAT2 AGT SERPING1 RARRES2 HPD BAAT FGB LGALS4 MGST2 SERPINA5 OTC ITIH4 LIPC TTR HRG CRP SERPINC1 AZGP1 F9 SERPINF1 SPP2 SLC10A1 NNMT FABP1 FGL1 HABP2 FAH EPHX1 GJB1 ARG1 SULT2A1 ABCC2 SERPIND1 IL8RB CYP2C18 CYP2C9 CPS1 HNMT HMGCS2 AKR1D1
KEGG_LINOLEIC_ACID_METABOLISM	29	24	0.827586	13	8.38311	1.06376e-06	0.000952214	AKR1B10 CYP1A2 CYP2C18 PLA2G4E PLA2G2A CYP3A43 PLA2G5 PLA2G12B PLA2G2D CYP2C9 CYP2C19 CYP2C8 CYP3A7
RICKMAN_HEAD_AND_NECK_CANCER_D	37	31	0.837838	11	7.97647	2.13156e-06	0.00445212	PROM1 TNFRSF17 PRR4 PIGR TFF3 HLA-DQB1 MS4A1 AGR2 CCL19 STATH SORBS2
module_55	811	782	0.964242	136	1.60745	2.25192e-06	0.00235176	SDS APOA4 UGDH BBOX1 HSD11B1 AQP8 HSD17B1 CRYZ APOE C5 APOM APCS C1S HPD BAAT GYPB PCOLCE PLA2G2A APBA2BP ITGA10 SERPINA5 GALR3 TNFRSF25 HRG SGCE UMOD SORBS2 AZGP1 KRTHA1 PTP4A3 FABP1 ODF1 GJB1 FAT2 SERPIND1 HBD CFH DEFB1 CYP4B1 LBP IVL MFAP2 MYH2 CLDN8 TM4SF1 LGALS4 TACC2 ITIH4 MSX1 CLDN9 PEG3 CRIM1 PRB4 PRF1 SPP2 SPINK1 REG1B REG1A ARG1 ELL2 TFF3 DLK1 SFTPC CPS1 AQP9 AR XDH FCN2 AK3L1 ACOX2 ALA…
KEGG_CYTOKINE_CYTOKINE_RECEPTOR_INTERACTION	267	249	0.932584	39	2.47327	2.64748e-06	0.00414727	CCL3L1 CCL5 TNFRSF17 TNFSF11 CCL14 TNFRSF7 CCL18 CCL20 CCL19 CCL23 TPO CSF2RB IL23R TGFB3 IL20 XCR1 CXCR6 GDF5 IL22RA1 CD40LG CXCL9 IL24 CCR9 IFNA5 IFNA1 CCL28 IFNA21 CCR6 IFNA13 CCR8 IFNA14 IL26 EDA2R EGF TNFSF18 IL20RA TNFRSF21 IFNW1 IL5RA
DIGESTION	43	41	0.953488	15	5.46572	2.95856e-06	0.00352881	MEP1B FABP2 AMY2B APOA4 SCTR AKR1B10 CCKAR CTRL CAPN9 TFF2 TFF3 PRSS3 AKR1D1 CTSE CEL
module_162	19	18	0.947368	10	10.5008	3.70563e-06	0.00331707	SLC16A2 SLC34A1 SLC12A3 SLC17A2 SLC12A1 SLC16A7 SLC6A2 SLC15A2 SLC10A1 SLC10A2
MORF_LCAT	127	108	0.850394	31	2.86981	4.63907e-06	0.00363355	BTC CRYBB3 TNFSF11 P2RY6 C9 CCL19 KIF1A PDE6C TEKT2 ADAM7 HIPK2 ZNF239 SLC16A2 FRK AKAP4 ANGPTL7 CD3G OPN1SW DCC TRPC3 GRM8 BAAT GK2 DMP1 TNNT2 OPHN1 CYP1A2 AVPR1A CRP AKR1D1 SERPINC1
module_88	816	786	0.963235	134	1.56649	7.71366e-06	0.00401401	SDS APOA4 UGDH BBOX1 HSD11B1 AQP8 HSD17B1 CRYZ APOE C5 APOM APCS C1S HPD GYPB PCOLCE PLA2G2A APBA2BP ITGA10 SERPINA5 GALR3 HRG SGCE UMOD SORBS2 AZGP1 CORO1A KRTHA1 PTP4A3 FABP1 ODF1 GJB1 FAT2 SERPIND1 HBD CFH DEFB1 CYP4B1 LBP IVL MFAP2 MYH2 CLDN8 TM4SF1 LGALS4 TACC2 ITIH4 CLDN9 AGR2 PEG3 PRB4 CRIM1 PRF1 SPP2 SPINK1 REG1B REG1A ARL4 ARG1 TFF3 DLK1 SFTPC CPS1 AQP9 AR XDH FCN2 AK3L1 ACOX2 ALAS2 BDH …
SU_LIVER	56	51	0.910714	18	4.07268	1.20295e-05	0.00502511	GCKR ARG1 CRYGA CFHR2 SERPIND1 F9 FMO3 C9 SPP2 CYP3A7 CPS1 HABP2 LIPC CYP1A2 CRP APCS SERPINC1 MASP2
REACTOME_CLASS_A1_RHODOPSIN_LIKE_RECEPTORS	292	274	0.938356	47	2.11873	1.3815e-05	0.00786952	CCL3L1 CCL5 TACR2 CCL20 CCL19 CCL23 DRD5 TRHR C5 BDKRB1 CXCL11 NPBWR2 AGT XCR1 OPN1SW SSTR5 PROK1 MC2R KISS1 MTNR1B CXCR6 MC4R GALR3 HTR1F ADRA1A FSHB EDG7 CXCL9 FSHR GPR65 CCKAR TAAR1 OPN1MW P2RY6 HTR1D EDN3 CHRM4 CCR9 INSL5 OPN1LW CCL28 CHRM5 CCR6 CCR8 CCBP2 GPR154 GRP
ACEVEDO_METHYLATED_IN_LIVER_CANCER_DN	927	607	0.6548	107	1.62399	1.53509e-05	0.00601179	CRYGA CRYZ APOE KIF1A CNTNAP4 UBE2U K6IRS3 CSRP3 AKNA GUCY1A3 TAS2R3 MFAP5 DPP6 PAGE1 KIRREL THSD4 C6orf32 PTP4A3 HOXA4 MGC27121 ODF1 HBG1 GRM8 SBSN FAT2 GK2 EPS8L1 ASPN CA1 H19 DEFB1 MECP2 GMCL1L FAM105A DPPA3 POGZ ZNFN1A1 GPR115 SMAD9 DEFB106A HKDC1 A2ML1 PTPN3 DIRAS3 LOC400986 NAV1 OLFM4 TRIM49 SERPINB12 PEG3 PRELP CLDN18 OR10H1 NTNG2 CCDC47 XLKD1 ASB5 FCN2 VTI1A PHEX NEU4 ADAMDEC1 MGC35212 SS…
REACTOME_BIOLOGICAL_OXIDATIONS	127	116	0.913386	31	2.59807	2.25546e-05	0.00831337	CYP4B1 UGDH ACSM1 CYP19A1 CYP17A1 FMO3 GSTA3 NAT1 NNMT CYP3A43 SULT1C1 UGT1A9 NAT2 CYP2F1 GLYAT SULT2A1 CYP2C18 ADH1A MGST2 CYP2C9 CYP26C1 CYP2C19 CYP2C8 CYP2B6 CYP3A7 UGT1A3 UGT1A7 MAOB CYP4F3 CYP1A2 UGT2B17
CAR_IGFBP1	57	56	0.982456	17	3.89876	2.3901e-05	0.0141888	HPD ARG1 SDS SULT2A1 F9 HSD11B1 ADH1A C9 CYP2C9 CYP2C8 CYP3A7 CPS1 AQP9 CFH APOM GC AKR1D1
MORF_MAP3K14	113	101	0.893805	28	2.73036	2.67814e-05	0.00916525	BTC CRYBB3 DSC1 TNFSF11 P2RY6 CRISP1 C9 KIF1A PDE6C TEKT2 ADAM7 HIPK2 ZNF239 ANGPTL7 CD3G CHM OPN1SW LDB2 GRM8 BAAT CHRNA1 GK2 DMP1 CA5A OPHN1 CYP1A2 AVPR1A SERPINC1
VECCHI_GASTRIC_CANCER_EARLY_DN	360	299	0.830556	11	5.12569	2.75362e-05	0.0645771	CCL5 TNFRSF17 SETBP1 LY9 AMPD1 C6orf204 GC CYP2C9 CYP2C19 ACE2 KCNJ15
MORF_WNT1	101	86	0.851485	25	2.91524	2.97724e-05	0.00932769	CRYBB3 DSC1 TNFSF11 KIF1A PDE6C ADAM7 TEKT2 HIPK2 ZNF239 ANGPTL7 CD3G OPN1SW TRPC3 GRM8 BAAT CHRNA1 GK2 DMP1 CA5A TNNT2 OPHN1 CYP1A2 AVPR1A AKR1D1 SERPINC1
EXTRACELLULAR_REGION	439	420	0.95672	72	1.76338	3.30718e-05	0.017269	LTBP4 CCL14 CRISP1 CCL20 SMR3B CD5L C5 COL10A1 IL20 FGB PLA2G2A PLA2G5 IL1F7 SERPINA5 HAPLN1 SGCE SCGB1D2 CRLF1 MIA FGL1 HABP2 CTRL RAB35 KLK4 FBLN1 DMP1 IL26 INSL4 PRR4 CFH IL1RN ACE2 GRP IL29 IL5RA LBP DCD PRSS3 MEP1B PDZK3 ANGPTL1 IFI30 PNLIPRP1 KLK8 IL16 CXCL9 COL5A3 MATN1 COL6A3 COL9A1 MMP3 COL3A1 COL4A3 MMP8 SERPINF1 PRELP OPTC SPN SEMG2 EBI3 MMP13 PLA2G2D UNQ689 REG3A CCL28 TFF3 DLK1 SGCG …
MORF_PRKCA	175	159	0.908571	32	2.39823	4.27171e-05	0.0205896	APOBEC1 HSD3B2 MAGEA9 THPO ZFP161 KRTHA4 POU6F2 KRT2A PDE4D PDE6A CTRL PHLDB1 ZNF157 MYT1 GJB5 IFNA1 NTNG2 DDX52 CDR1 LGI1 IFNA14 CYP2C19 CNTN6 TBX19 NPFF PIK3C2A CFH ADRA1A FSHR IFNW1 PART1
G_PROTEIN_COUPLED_RECEPTOR_BINDING	54	50	0.925926	5	14.3483	4.78459e-05	0.0667968	CCL5 CORT CCL20 CCL23 C5
PLASMA_MEMBRANE_PART	1141	1056	0.925504	167	1.43356	4.91011e-05	0.0139103	SIGLEC6 CD36 TACR2 DSC1 MS4A1 AQP8 ROS1 C9 KCNE1L CSF2RB APOM CD3E GYPB GYPE CLEC1A PKHD1 SLC17A4 ITGA10 STX12 AVPR1A TNFRSF25 CD40LG HRH2 CACNA1G SGCE GPR65 GLRA1 ITGAE SLC39A2 ITGB6 SLC28A2 SLC7A9 RHAG ATP1B4 CD160 PTPRT GRM5 GAL3ST1 GRM8 CACNG1 GJB1 SLC22A14 SLC22A13 NECAP2 NTRK3 CLCNKB TLR6 SMPD2 CLDN20 CLEC4M TIE1 CLCA1 MEP1B MYO1A MYO1C CLDN8 CLDN2 TM4SF1 LTK MSR1 CLDN9 LIFR CRHR2 PROCR SEL…
INTRINSIC_TO_PLASMA_MEMBRANE	977	909	0.930399	117	1.53039	5.03454e-05	0.0242665	CD36 TACR2 MS4A1 AQP8 ROS1 C9 CSF2RB APOM GYPB PKHD1 SLC17A4 ITGA10 CD40LG SGCE GPR65 GLRA1 ITGAE SLC39A2 ITGB6 RHAG ATP1B4 CD160 GRM5 GAL3ST1 GRM8 SLC22A14 SLC22A13 NTRK3 TLR6 SMPD2 CLEC4M TIE1 CLCA1 MEP1B LTK MSR1 LIFR PROCR SELL SPN CHRM4 OPN1LW NTNG2 CHRNA1 CHRM5 AQP9 FCER1A TRHR PHEX GPR15 BDKRB1 COL17A1 XCR1 OPN1SW SSTR5 TRPC3 ICAM2 PROM1 SIGLEC7 CXCR6 HTR1F ADRA1A IL27RA CCKAR OPN1MW HTR1D…
module_218	20	19	0.95	9	7.55451	6.07678e-05	0.0211539	SLC16A2 SLC34A1 SLC12A3 SLC17A2 SLC12A1 SLC16A7 SLC6A2 SLC10A1 SLC10A2
SABATES_COLORECTAL_ADENOMA_UP	134	114	0.850746	24	2.70846	7.11553e-05	0.026227	PTP4A3 MMP3 MMP1 KIAA1199 CCL20 KRT23 SERPINA3 SH3TC2 CXCL11 FAIM2 REG1B REG1A CST1 GPSM2 GRM8 REG3A CLDN2 DEFA6 SERPINB5 GABRP CPS1 MSX1 REG4 AZGP1
EXTRACELLULAR_REGION_PART	332	318	0.957831	45	1.98302	7.16052e-05	0.0317008	LBP LTBP4 PRSS3 CCL14 CRISP1 CCL20 MEP1B SMR3B CD5L C5 COL10A1 FGB ANGPTL1 KLK8 HAPLN1 CXCL9 SGCE COL5A3 SCGB1D2 COL6A3 CRLF1 MMP3 COL3A1 MMP8 PRELP OPTC SPN SEMG2 FGL1 CTRL UNQ689 REG3A FBLN1 DMP1 DLK1 IL26 INSL4 SGCG LALBA PRR4 CFH PCSK1N GRP IL5RA SFRP5
RICKMAN_HEAD_AND_NECK_CANCER_C	111	91	0.81982	22	2.85502	8.31953e-05	0.0342301	HORMAD1 DSC1 SLC39A2 MMP13 IL24 RDH12 S100A12 SERPINA3 C6orf142 GPR115 CXCL11 FLJ25084 SBEM IL1F9 SERPINB4 IL1F5 LRAP ZBED2 AMFR SERPINB7 ARL14 DEFB4
BEHAVIOR	149	141	0.946309	21	2.82255	8.40644e-05	0.0658434	CCL5 BRS3 CCKAR TAS2R5 PMCH CCL18 CCL20 SPN CCL23 C5 CCR9 AGRP XCR1 CCL28 CCR6 CCR8 CCBP2 MC4R KLK8 GALR3 DEFB1
module_368	18	18	1	8	8.07479	8.47902e-05	0.0295164	SLC16A2 SLC34A1 SLC12A3 SLC17A2 SLC12A1 TTR SLC10A1 SLC10A2
module_176	227	220	0.969163	46	1.98465	8.70131e-05	0.0227177	SDS SPARCL1 KRT4 A2M CCL17 CCL20 GSTM3 KRTAP5-9 CSF2RB C5 C1S MYH2 NAT2 SERPING1 BAAT LGALS4 DSCR1L1 MAOB CBLN1 MFAP5 DPP6 ACR UMOD UGT8 AZGP1 CRHR2 TYR SPRR1B MMP3 COL3A1 TSPAN8 GATA1 S100A5 SLC34A1 CHGB GJB1 CYP2B6 CYP3A7 CPS1 TNP1 SCTR GRP KCNJ15 SCN4A DEFB1 NTRK3
ACEVEDO_LIVER_CANCER_WITH_H3K9ME3_UP	141	87	0.617021	22	2.853	8.99017e-05	0.0281662	FAM105A UPK1B KRTAP9-3 KRT10 POU6F2 TNFSF12-TNFSF13 MMP13 B3GNT1 KRT20 PIG38 WDR64 SULT1C1 RPE65 SERPINB4 SERPINB3 MGAM FRMPD2 PKHD1 SIRT1 MYR8 EDG7 CA1
PLASMA_MEMBRANE	1393	1293	0.928212	197	1.37427	9.57329e-05	0.0230716	SIGLEC6 CD36 TACR2 DSC1 MS4A1 AQP8 ROS1 C9 DRD5 KCNE1L CD7 CSF2RB APOM CD3E CD1B GYPB GYPE CLEC1A PKHD1 SLC17A4 ITGA10 STX12 GALR3 AVPR1A TNFRSF25 CD40LG HRH2 CD38 CACNA1G SGCE DTNBP1 GPR65 GLRA1 ITGAE SLC39A2 ITGB6 SLC28A2 SLC7A9 RHAG ATP1B4 CD160 PTPRT GRM5 GAL3ST1 GRM8 CACNG1 GJB1 SLC22A14 SLC22A13 NECAP2 NTRK3 CLCNKB TLR6 SMPD2 CLDN20 CLEC4M TIE1 CLCA1 MEP1B MYO1A MYO1C CLDN8 CLDN2 TM4SF1 LGA…
GRAHAM_CML_DIVIDING_VS_NORMAL_DIVIDING_DN	10	9	0.9	4	24.8389	0.000107411	0.0961479	IGJ C3orf14 HLA-DQB1 PROM1
CHIANG_LIVER_CANCER_SUBCLASS_PROLIFERATION_DN	155	145	0.935484	29	2.37628	0.000107683	0.034584	HFE2 AASS HSD11B1 CCL14 FMO3 SLC10A1 SLC16A2 CYP3A43 NAT2 SERPING1 MASP2 AGXT2 HPD GLYAT SULT2A1 MPDZ ADH1A CYP2C9 CYP2C8 CYP2B6 CA5A OTC AQP9 LDHD PFKFB1 AR CYP4F3 SERPINC1 AZGP1
REACTOME_CHEMOKINE_RECEPTORS_BIND_CHEMOKINES	55	52	0.945455	17	3.44656	0.000111891	0.025967	CCL3L1 CCL5 IL8RB CCL28 CCL17 CCL20 CXCR6 CCR6 CCL19 CCR8 CCBP2 XCL2 CXCL11 CCR9 CXCL9 XCR1 PPBP
RICKMAN_HEAD_AND_NECK_CANCER_F	54	48	0.888889	14	3.89581	0.00011437	0.034584	CASQ2 MB MYH1 MYLPF PLA2G2A TNNI1 MYBPC2 HSPB3 SMPX FHL1 SLN CST1 CSRP3 MYH2
KEGG_METABOLISM_OF_XENOBIOTICS_BY_CYTOCHROME_P450	70	62	0.885714	19	3.13691	0.00012066	0.0270021	CYP2F1 EPHX1 CYP2C18 ADH1A MGST2 GSTA3 CYP2C9 CYP2C19 CYP2C8 GSTM3 CYP2B6 CYP3A7 UGT1A3 UGT1A7 CYP1A2 ALDH3B2 CYP3A43 UGT1A9 UGT2B17
RECEPTOR_ACTIVITY	572	528	0.923077	61	1.74439	0.000121088	0.0571561	TNFRSF17 ROS1 TRHR CD7 CSF2RB BDKRB1 NPBWR2 CD3G XCR1 SSTR5 CLEC7A SIGLEC7 PRKD3 CXCR6 GUCY1A3 GALR3 IL22RA1 OR3A1 TAS2R7 IL27RA CRLF1 BRS3 CCKAR OPN1MW HTR1D HLA-DRB5 OR1E2 BTN1A1 CD160 GRM5 GPR56 GRM8 EDA2R IL5RA IL31RA TIE1 GPA33 GPR115 GABRQ KLRC2 ZP2 MTNR1B MC4R GABRP LTK FSHR PROCR TAS2R5 CRIM1 P2RX7 SPN CHRM4 ANPEP SLC20A2 PGLYRP3 CHRNA1 CHRM5 CCR6 CCR8 SCTR AR
INTEGRAL_TO_PLASMA_MEMBRANE	963	900	0.934579	114	1.49949	0.000122775	0.0349685	CD36 TACR2 MS4A1 AQP8 ROS1 C9 CSF2RB APOM GYPB SLC17A4 ITGA10 CD40LG SGCE GPR65 GLRA1 ITGAE SLC39A2 ITGB6 RHAG ATP1B4 GRM5 GAL3ST1 GRM8 SLC22A14 SLC22A13 NTRK3 TLR6 SMPD2 CLEC4M TIE1 CLCA1 MEP1B LTK MSR1 LIFR PROCR SELL SPN CHRM4 OPN1LW CHRNA1 CHRM5 AQP9 FCER1A TRHR PHEX GPR15 BDKRB1 COL17A1 XCR1 OPN1SW SSTR5 TRPC3 ICAM2 PROM1 SIGLEC7 CXCR6 HTR1F ADRA1A IL27RA CCKAR OPN1MW HTR1D HLA-DRB5 OR1E2 BT…
MORF_IL4	186	168	0.903226	32	2.23797	0.000128459	0.034584	APOBEC1 MAGEA9 THPO ZFP161 KRTHA4 EDN3 POU6F2 KRT2A PDE4D PDE6A GPR15 CSRP3 MYH2 PHLDB1 REPS2 SLC14A2 ZNF157 GJB5 ELL2 IFNA1 NTNG2 GZMH LGI1 IFNA14 OTC TBX19 NPFF ATP8B1 AKAP3 FSHR IFNW1 PART1
REPRODUCTIVE_PROCESS	159	136	0.855346	24	2.56022	0.000129679	0.0406286	OVGP1 CLEC4M HSD17B3 CYP17A1 CRISP1 CLIC5 AKAP4 ADAM21 AGT PPIA PSG9 SOX15 ZP2 CXCR6 INSL4 SPRR2D SPRR2A TNP1 AKAP3 ACR ACE2 PSG4 FSHB FSHR
module_164	61	61	1	17	3.25145	0.000155847	0.0406891	GCKR COL6A3 PSMF1 SERPINB3 SERPIND1 SERPINB5 SERPINF1 A2M SPP2 SERPINB8 SPINK1 C5 CST1 HRG SERPINC1 AGT SERPING1
CELL_FRACTION	485	457	0.942268	58	1.75288	0.000159538	0.0454393	HSD3B2 CD36 DSC1 CORT HSD17B3 ROS1 ARR3 CD7 STS AGT FGB SLC17A4 ATP8B1 CD40LG A4GNT UGT2B17 BTC GCG GCNT3 S100A12 SLC14A2 GAL3ST1 SLC22A14 FBLN1 SLC22A13 CYP2C9 IL26 INSL4 CYP2C19 FMR1 ABCA4 CYP19A1 FMO3 CLIC5 SLC16A7 HPS4 MCF2 GIP AVEN LTK FSHB FOLR2 ACP1 MOBP SLC12A3 SLC12A1 VAMP8 EDN3 CYFIP2 SLC20A2 REG3A SLC3A1 PSG9 EFNB1 SLC1A6 DLK1 SLC7A2 PCSK1N
REACTOME_XENOBIOTICS	15	15	1	8	8.08669	0.000160104	0.0330241	CYP2F1 CYP2C9 CYP2C19 CYP2C8 CYP2B6 CYP1A2 CYP2C18 CYP3A7
RHODOPSIN_LIKE_RECEPTOR_ACTIVITY	131	122	0.931298	29	2.33236	0.000178605	0.0349731	TACR2 BRS3 CCKAR TAS2R5 HTR1D DRD5 TRHR CHRM4 BDKRB1 NPBWR2 XCR1 SSTR5 MC2R CHRM5 MTNR1B MC4R TAS2R3 OR2S2 TAS2R1 OR2C1 HTR1F GALR3 AVPR1A HRH2 ADRA1A FSHR OR3A1 TAS2R8 TAS2R7
MORF_MAP2K7	179	161	0.899441	25	2.4276	0.000182985	0.0606585	APOBEC1 HSD3B2 MAGEA9 ZFP161 POU6F2 KRT2A PDE6A GPR15 CTRL PHLDB1 SLC14A2 MASP2 ZNF157 MYT1 GJB5 IFNA1 NTNG2 LGI1 IFNA14 CBLN1 TBX19 AKAP3 FSHR IFNW1 PART1
MORF_FLT1	117	107	0.91453	19	2.84468	0.000183931	0.0606585	MAGEA9 CCKAR LTBP4 KRTHA3B HSD17B3 TIE1 CLOCK CTRL CD3E SSTR5 ZNF157 GJB5 ITIH4 TBX19 BRD1 LTK CFH PIGR MSX1
KEGG_DRUG_METABOLISM_CYTOCHROME_P450	72	64	0.888889	19	2.99702	0.000192418	0.0376334	CYP2C18 ADH1A MGST2 FMO3 GSTA3 CYP2C9 CYP2C19 CYP2C8 GSTM3 CYP2B6 CYP3A7 UGT1A3 UGT1A7 MAOB CYP1A2 ALDH3B2 CYP3A43 UGT1A9 UGT2B17
SERINE_TYPE_ENDOPEPTIDASE_INHIBITOR_ACTIVITY	25	23	0.92	10	5.44646	0.000210496	0.0387469	SERPINA5 SERPINB3 SERPINB12 SERPINB7 SERPINF1 SPINK5 AGT SERPINB8 SERPINB9 SERPING1
SYSTEM_PROCESS	558	511	0.915771	91	1.55519	0.000216429	0.0387469	CRYBA1 CRYGA CRYBB3 CYB5R3 TACR2 MYOM1 CORT CRYZ APOE ARR3 KCNE1L PLP1 NPBWR2 GUCA1A AGT OPN1SW SERPING1 ATP6V1B1 TRPC3 CASQ2 SLC5A7 GUCA2B GUCY1A3 TAS2R3 SMPX CBLN1 NPFF GALR3 HTR1F AVPR1A ADRA1A SLC22A18 GLRA1 TYR CNGB3 BRS3 OPN1MW TULP1 TULP2 HTR1D POU6F2 RHO GUCA1C RDH12 TMOD4 CLDN16 GRM5 RPE65 GRM8 CACNG1 PRG3 KEL KCNQ1 XCL2 KCNJ1 PRR4 TRDN CLCNKB ABCA4 MYO1A KCNE2 CEL GABRR2 MTNR1B MPZ LRAP…
EXTRACELLULAR_SPACE	239	231	0.966527	32	2.12833	0.000225255	0.0674725	LBP PRSS3 CCL14 CCL20 MEP1B SMR3B CD5L C5 FGB ANGPTL1 KLK8 CXCL9 SCGB1D2 CRLF1 MMP3 MMP8 SPN SEMG2 FGL1 CTRL REG3A FBLN1 DLK1 IL26 INSL4 LALBA CFH PRR4 PCSK1N GRP IL5RA SFRP5
module_106	14	14	1	6	9.81493	0.000236897	0.0674725	CYP4B1 CYP2C9 CYP2C19 CYP2C8 CYP2B6 CYP3A7
CELLULAR_DEFENSE_RESPONSE	57	48	0.842105	12	3.96253	0.000243375	0.056903	KLRC2 CCL5 LBP SPN CCR6 MNDA CD5L CCR9 PAGE1 CXCL9 CD160 UMOD
LEE_LIVER_CANCER_MYC_DN	59	58	0.983051	14	3.47817	0.000256841	0.0624696	CYP2F1 AASS AQP8 HSPA5 C8orf4 CTRC POGZ PNLIPRP1 PNLIP OTC SERPINA3 PFKFB1 CFH REG1A
MORF_MLLT10	292	259	0.886986	39	1.95239	0.000278456	0.0624696	APOBEC1 HSD3B2 MAGEA9 RUFY3 THPO TIE1 KRT2A GPR15 MYH2 MASP2 ZNF157 MYT1 ZP2 LGI1 GUCY2C TBX19 ATP8B1 AKAP3 FSHR TRIM24 ZFP161 KRTHA4 POU6F2 PDE6A CTRL S100A5 CDYL PHLDB1 GJB5 IFNA1 NTNG2 DDX52 IFNA14 CNTN6 CFH PIK3C2A IFNW1 PART1
POOLA_INVASIVE_BREAST_CANCER_DN	134	125	0.932836	23	2.47251	0.000289119	0.0624696	CRLF1 CYP4B1 ACSM1 LTBP4 MPPED2 PDZK1 EDN3 IFT140 CAPN3 SERPINA3 FABP7 ANPEP CDK10 ZDHHC11 LGALS4 SERPINB5 HBB SERPINA5 VTCN1 HMGCS2 GRP AZGP1 SORBS2
WOO_LIVER_CANCER_RECURRENCE_DN	80	78	0.975	16	3.07275	0.00029376	0.056903	GLUD2 HPD SULT2A1 AASS GLUL ACOX2 PCYT2 CYP2C9 CA5A CPS1 PLIN CYP4F3 CYP3A43 ACSL5 PC MASP2
MORF_IFNA1	200	183	0.915	33	2.09178	0.000295483	0.056106	APOBEC1 HSD3B2 MAGEA9 THPO KRT2A MYH2 ZNF157 LGI1 GUCY2C TBX19 OTC NPFF ATP8B1 AKAP3 TRIM24 FSHR ZFP161 KRTHA4 POU6F2 PDE4D PDE6A S100A5 PHLDB1 GJB5 IFNA1 NTNG2 DDX52 CDR1 IFNA14 CFH IFNW1 PART1
KEGG_STEROID_HORMONE_BIOSYNTHESIS	55	49	0.890909	12	3.85515	0.000299681	0.056903	HSD3B2 HSD11B1 HSD17B3 CYP19A1 CYP17A1 CYP3A7 UGT1A7 STS CYP3A43 UGT1A9 AKR1D1 UGT2B17
MORF_BMPR2	50	43	0.86	12	3.91292	0.000312542	0.0611996	DDO MPPED2 TNFSF11 PRKD3 CRISP1 LOC81691 OPHN1 ANGPTL7 AKR1D1 CHM DCC TRPC3
GNF2_IGF1	26	25	0.961538	10	4.96149	0.000332478	0.0542163	SLC27A5 SDS ITIH4 CYP1A2 HRG APCS CYP2C9 CYP2C8 SERPING1 NNMT
G_PROTEIN_COUPLED_RECEPTOR_ACTIVITY	185	167	0.902703	28	2.21179	0.000342516	0.0682405	TACR2 BRS3 CCKAR TAS2R5 HTR1D DRD5 TRHR GPR115 CHRM4 BDKRB1 NPBWR2 XCR1 SSTR5 GRM5 GPR56 GRM8 CHRM5 MTNR1B MC4R TAS2R3 OR2C1 SCTR GALR3 HTR1F ADRA1A FSHR OR3A1 TAS2R7
MORF_BCL2L11	180	159	0.883333	27	2.24522	0.000351978	0.0682405	MAGEA9 ZFP161 LTBP4 IVL KRTHA4 POU6F2 KRT2A PDE6A CTRL S100A5 PHLDB1 MYH2 MASP2 ZNF157 GJB5 NTNG2 ZP2 LGI1 IFNA14 GUCY2C TBX19 ATP8B1 CFH TRIM24 FSHR PART1
module_417	21	21	1	9	5.57974	0.000359009	0.0542163	PLA2G2A BAAT PLA2G5 HMGCS2 LIPC ACOX2 PNLIPRP2 CLPS PNLIP
MORF_MAGEA9	409	362	0.885086	50	1.76896	0.00035939	0.0682405	APOBEC1 HSD3B2 LTBP4 GPR15 CD3E CSRP3 MASP2 LGI1 GUCY2C CBLN1 OTC ATP8B1 ADRA1A TRIM24 KRTHA3B KRTHA4 POU6F2 CLOCK CTRL S100A5 SLC14A2 GJB5 IFNA1 DDX52 IFNA14 CYP2C19 CFH IFNW1 MAGEA9 THPO IVL TIE1 KRT2A MYH2 ZNF157 MYT1 ZP2 TBX19 ITIH4 AKAP3 FSHR ZFP161 EDN3 PDE6A PHLDB1 NTNG2 CNTN6 PIK3C2A PART1
MEMBRANE_PART	1633	1500	0.918555	220	1.31318	0.00036577	0.0542163	SIGLEC6 HSD3B2 CD36 TACR2 DSC1 MS4A1 TSPAN3 ROS1 KCNE1L CA14 CD7 CSF2RB CD3E CD1B ATP6V1B1 CLEC7A GYPB GYPE CD74 PKHD1 SLC17A4 APBA2BP STX12 ITGA10 AVPR1A CD40LG HRH2 CACNA1G SGCE ITGAE SLC39A2 ITGB6 ANKH SLC7A9 RHAG CD160 PTPRT GRM5 GRM8 SLC22A14 SLC22A13 NECAP2 CLDN20 TIE1 MEP1B MYO1A MYO1C TUSC3 PRAF2 FSHR CRHR2 PROCR SELL SELP EVL SGCG XLKD1 FCER1A ADAM30 PHEX GPR15 COL17A1 SDHA XCR1 SSTR5 LI…
GNF2_MMP11	41	39	0.95122	13	3.72443	0.000372055	0.0542163	PAPPA2 PSG9 ALPP KISS1 PSG4 HSD17B1 CYP19A1 CRIM1 PSG3 PSG2 EBI3 INSL4 PLAC1
MORF_FOSL1	390	353	0.905128	54	1.724	0.000407016	0.0708434	APOBEC1 HSD3B2 LTBP4 GPR15 CD3E MASP2 PSMF1 LGI1 CBLN1 NPFF ATP8B1 BRD1 ADRA1A TRIM24 KRTHA4 POU6F2 CLOCK CTRL S100A5 CDYL GJB5 IFNA1 CYP2C19 UPK1A CFH IFNW1 MAGEA9 IVL TIE1 KRT2A MYH2 ZNF157 MYT1 MC2R ZP2 TBX19 ITIH4 AKAP3 MSX1 FSHR LY9 FXYD2 ZFP161 PDE4D PDE6A PHLDB1 ELL2 NTNG2 CNTN6 AMFR PIK3C2A PIGR PART1
GNF2_MLF1	83	68	0.819277	18	2.846	0.000409485	0.0745316	DDX4 PGK2 UBQLN3 GK2 LOC81691 GSTM3 ACSBG2 FNDC8 ACRV1 TNP1 AKAP3 MS4A5 ACR ACTL7B AKAP4 CSPG4 ANKRD7 ODF1
GNF2_EGFR	32	30	0.9375	11	4.30983	0.000411767	0.0586394	PAPPA2 PSG9 ALPP KISS1 PSG4 CYP19A1 HSD17B1 PSG3 SERPINB2 PSG2 PLAC1
MORF_PTEN	80	71	0.8875	14	3.22766	0.000420217	0.0908756	GJB5 MAGEA9 PSMF1 NTNG2 ZFP161 ZP2 KRT2A CNTN6 TBX19 BRD1 CTRL CDYL ZNF157
SENSORY_PERCEPTION	190	164	0.863158	36	2.00237	0.000423591	0.0626295	CRYBA1 TYR CRYGA CRYBB3 CNGB3 OPN1MW COL4A3 ABCA4 TULP1 CRYZ TULP2 TAS2R5 POU6F2 ARR3 RHO GUCA1C PDE6C PDE6A RDH12 MYO1A GUCA1A RDS CHM OPN1SW OPN1LW ATP6V1B1 TRPC3 RPE65 GRM8 KCNQ1 TAS2R3 ABLIM1 PRR4 RGR SFRP5 TECTA
SU_PLACENTA	28	27	0.964286	8	5.51636	0.000426045	0.0908756	HMGB3 GALE PAPPA2 PSG9 KISS1 CYP19A1 SERPINB2 INSL4
MORF_IL9	86	73	0.848837	20	2.67838	0.000430974	0.0626295	BAAT CASQ2 GK2 P2RY6 DMP1 CXCR6 TEKT2 ADAM7 HIPK2 AVPR1A CYP1A2 ZNF239 FRK ANGPTL7 CRP AKR1D1 SERPINC1 KCNJ13 SSX5 DCC
REACTOME_GPCR_LIGAND_BINDING	392	367	0.936224	53	1.7238	0.000440511	0.078864	CCL3L1 CCL5 TACR2 CCL20 CCL19 CCL23 DRD5 TRHR C5 BDKRB1 CXCL11 NPBWR2 WNT16 AGT XCR1 OPN1SW SSTR5 CXCR6 GALR3 HTR1F ADRA1A EDG7 GPR65 GCG CCKAR OPN1MW HTR1D GRM5 GRM8 GPR154 GRP PROK1 MC2R KISS1 MTNR1B MC4R GIP FSHB CXCL9 FSHR TAAR1 P2RY6 EDN3 CHRM4 CCR9 INSL5 OPN1LW CCL28 CHRM5 CCR6 CCR8 CCBP2 SCTR
REPRODUCTION	261	220	0.842912	32	2.03668	0.000465966	0.078912	CLEC4M HSD17B3 CYP17A1 CRISP1 CLIC5 AKAP4 ADAM21 AGT ZP2 CXCR6 SERPINA5 AKAP3 ACR FSHB FSHR OVGP1 OR7C1 GDF9 DNCL1 DNAJB13 CDYL PPIA PSG9 SOX15 HSPA2 INSL4 SPRR2D SPRR2A TNP1 ACE2 PSG4 NALP14
KEGG_RETINOL_METABOLISM	64	53	0.828125	16	3.06627	0.000490904	0.0626295	RPE65 CYP2C18 ADH1A CYP2C9 CYP26C1 CYP2C19 CYP2C8 CYP2B6 CYP3A7 UGT1A3 UGT1A7 RDH12 CYP1A2 CYP3A43 UGT1A9 UGT2B17
GNF2_KISS1	48	45	0.9375	14	3.36465	0.000499756	0.0693015	PAPPA2 PSG9 PLAC4 ALPP KISS1 PSG4 CYP19A1 HSD17B1 CRIM1 PSG3 PSG2 EBI3 INSL4 PLAC1
module_112	257	250	0.972763	48	1.78204	0.000508757	0.0693015	SDS SPARCL1 KRT4 A2M CCL17 CCL20 GSTM3 KRTAP5-9 CSF2RB C5 ALDH3B2 C1S MYH2 NAT2 SERPING1 BAAT LGALS4 DSCR1L1 MAOB CBLN1 MFAP5 DPP6 ACR UMOD UGT8 AZGP1 CRHR2 TYR SPRR1B PROCR MMP3 COL3A1 TSPAN8 GATA1 S100A5 SLC34A1 CHGB GJB1 CYP2B6 CYP3A7 CPS1 TNP1 SCTR GRP KCNJ15 SCN4A DEFB1 NTRK3
module_181	295	277	0.938983	52	1.73416	0.000530734	0.0703145	CSTF2 MAGEA9 FCN2 IVL AQP8 HSD17B1 STATH KRT2A RCE1 CD3E COL10A1 MYH2 REPS2 ZNF157 INHBC ZP2 MPZ TACC2 CBLN1 TBX19 GALR3 GIP AKAP3 CLDN14 CLDN9 MTHFR TYR KRTHA2 CCKAR PTP4A3 CXorf2 KRTHA3B PRB4 PRF1 REG1B REG1A PIGO ATP4A ODF1 CYP2F1 CLDN5 FAT2 RECQL5 RGS9 CYP2C19 HBB SFTPC CNTN6 KCND3 CDH16 SLC6A2 LCE2B
LEE_LIVER_CANCER_SURVIVAL_UP	131	113	0.862595	27	2.2313	0.000541249	0.0664993	SLC27A5 SERPINF1 FMO3 ACOX2 PCYT2 APCS C2 SERPING1 MASP2 HPD BAAT EPHX1 GJB1 GLYAT SULT2A1 ABCC2 MPDZ SERPIND1 PKLR C1QTNF4 OTC AQP9 AR AMFR PC SERPINC1 ABCG5
INTRINSIC_TO_MEMBRANE	1319	1218	0.923427	143	1.37651	0.000580522	0.0790772	CD36 TACR2 MS4A1 AQP8 ROS1 C9 CD7 CSF2RB APOM CLEC7A GYPB PKHD1 ENTPD4 SLC17A4 ITGA10 GALR3 CD40LG SGCE GPR65 LRP5 GLRA1 ITGAE SLC39A2 ITGB6 RHAG ATP1B4 CD160 GRM5 GAL3ST1 GRM8 SLC22A14 SLC22A13 CA9 NTRK3 TRDN TLR6 SMPD2 CLEC4M TIE1 CLCA1 MEP1B GPR115 PRAF2 LTK MSR1 FSHR LIFR PROCR CRIM1 SELL SPN CHRM4 OPN1LW NTNG2 CHRNA1 CHRM5 DLK1 AQP9 TNFRSF17 FCER1A TRHR PHEX GPR15 BDKRB1 COL17A1 XCR1 OPN1SW …
SYMPORTER_ACTIVITY	31	30	0.967742	11	4.09953	0.000602078	0.0698633	SLC12A3 SLC17A2 SLC12A1 SLC13A4 SLC15A2 SLC5A7 SLC6A2 SLC10A1 SLC10A2 SLC20A2 SLC17A4
SECONDARY_ACTIVE_TRANSMEMBRANE_TRANSPORTER_ACTIVITY	47	45	0.957447	13	3.41308	0.000622272	0.0974789	SLC12A3 SLC17A2 SLC12A1 ANKH SLC13A4 SLC22A11 SLC16A7 SLC15A2 SLC6A2 SLC10A1 SLC10A2 SLC20A2 SLC17A4
G_PROTEIN_COUPLED_RECEPTOR_PROTEIN_SIGNALING_PATHWAY	326	308	0.944785	43	1.78697	0.000722266	0.0847966	TACR2 CORT CCL23 DRD5 TRHR GPR15 C5 NPBWR2 CD3E AGRP XCR1 SSTR5 PRKD3 MTNR1B CXCR6 MC4R HTR1F GALR3 ACR ADRA1A CXCL9 FSHR GPR65 GCG GLRA1 TAAR1 CCKAR OPN1MW P2RY6 HTR1D CHRM4 CCR9 GRM5 GPSM2 GRM8 CHRM5 RGS9 CCR8 CCBP2 SCTR GRP RGS3 DEFB1
OXYGEN_BINDING	22	22	1	9	4.89908	0.000753098	0.082786	CYP2F1 CYP19A1 CYP17A1 CYP4B1 CYP2C19 HBB CYP2C18 CYP1A2 CYP3A7
GNF2_IGFBP1	35	33	0.942857	11	3.72125	0.00104099	0.0988313	PAPPA2 PSG9 ALPP KISS1 PSG4 CYP19A1 HSD17B1 PSG3 PSG2 EBI3 PLAC1
GNF2_TIMP2	45	43	0.955556	13	3.22683	0.00106275	0.0993818	PAPPA2 PSG9 ALPP KISS1 PSG4 HSD17B1 CYP19A1 CRIM1 PSG3 PSG2 INSL4 EBI3 PLAC1
