# Supplementary material for: A BRCA1-mutation associated DNA methylation signature in blood cells predicts sporadic breast cancer incidence and survival
Source: Genome Med. 2014 Jun 27;6(6):47. doi: 10.1186/gm567 (PMC4110671; doi:10.1186/gm567)
Supplement: Additional file 16 — Characteristics of the samples used from the UK Collaborative Trial of Ovarian Cancer Screening (UKCTOCS). The samples were categorised according to their individual risk scores. These risk scores are the product of the methylation profile with the regression coefficients of the signature. The statistical significance was assessed by a two-sided, Fisher’s exact test. The missing values were not included in the analysis. [file gm567-S16.xls]

## Sheet: Data file 16
Additional data file 16: Characteristics of the samples used from the UK Collaborative Trial of Ovarian Cancer Screening (UKCTOCS). The samples were categorized according to their individual risk scores. These risk scores are the product of the methylation profile with the regression coefficients of the signature. The statistical significance was assessed by a two-sided, Fisher's exact test. The …
FACTORS		METHYLATION SIGNATURE		P value
		positive	negative
Grade	1 or 2	47	37	1
	3	19	14
Histology	invasive ductal	49	37	0.29
	others	15	6
PR	positive	35	29	0.764
	negative	8	5
Nodes	positive	14	21	0.04
	negative	46	28
Size	<=2cm	38	38	0.06
	> 2cm	24	10
Time to diagnosis	<=2 years	35	27	1
	> 2 years	32	25
Surgery	yes	20	14	0.419
	no	42	43
Radiotherapy	yes	32	33	0.098
	no	35	19
Anti-endocrine therapy	yes	37	36	0.18
	no	12	5
Chemotherapy	yes	9	3	0.212
	no	40	38
